# Supplementary material for: Structural Constraints Identified with Covariation Analysis in Ribosomal RNA
Source: PLoS One. 2012 Jun 19;7(6):e39383. doi: 10.1371/journal.pone.0039383 (PMC3378556; doi:10.1371/journal.pone.0039383)
Supplement: Table S1 — The phylogenetic distribution and sequence similarities of the 16S, 5S and 23S rRNA datasets used in analysis. (XLS) [file pone.0039383.s009.xls]

## Sheet: Sheet1
	Table S1. The phylogenetic distribution and sequence similarities of the 16S, 5S, and 23S rRNA data setS used in analysis
			16S rRNA		5S rRNA		23S rRNA
	TaxID	LineageName	Number of Sequences	Average pairwise similarity (%)	Number of Sequences	Average pairwise similarity (%)	Number of Sequences	Average pairwise similarity (%)
	2	root \ cellular organisms \ Bacteria \	4142	69.6447	2088	59.9157	2339	68.5403
	201174	root \ cellular organisms \ Bacteria \ Actinobacteria \	838	81.3728	166	74.7355	112	76.6889
	200783	root \ cellular organisms \ Bacteria \ Aquificae \	7	84.0485	4	100	4	97.3894
	68336	root \ cellular organisms \ Bacteria \ Bacteroidetes/Chlorobi group \	159	74.2078	42	61.1905	38	81.4656
	51290	root \ cellular organisms \ Bacteria \ Chlamydiae/Verrucomicrobia group \	23	88.6527	14	81.6623	33	87.0137
	200795	root \ cellular organisms \ Bacteria \ Chloroflexi \	7	73.6462	5	63.8706	2	96.1292
	200938	root \ cellular organisms \ Bacteria \ Chrysiogenetes \	0	NULL	0	NULL	0	NULL
	1117	root \ cellular organisms \ Bacteria \ Cyanobacteria \	31	81.395	45	71.4928	56	77.6308
	200930	root \ cellular organisms \ Bacteria \ Deferribacteres \	3	70.3512	0	NULL	0	NULL
	1297	root \ cellular organisms \ Bacteria \ Deinococcus-Thermus \	39	84.746	23	79.6716	13	89.1666
	68297	root \ cellular organisms \ Bacteria \ Dictyoglomi \	3	89.9602	0	NULL	1	NULL
	48479	root \ cellular organisms \ Bacteria \ environmental samples \	71	66.3888	12	61.9084	12	67.864
	131550	root \ cellular organisms \ Bacteria \ Fibrobacteres/Acidobacteria group \	21	78.2823	3	73.615	9	66.7005
	1239	root \ cellular organisms \ Bacteria \ Firmicutes \	1003	73.0173	731	66.9828	804	80.2478
	32066	root \ cellular organisms \ Bacteria \ Fusobacteria \	30	84.3062	10	98.4786	16	88.1852
	142182	root \ cellular organisms \ Bacteria \ Gemmatimonadetes \	0	NULL	0	NULL	0	NULL
	40117	root \ cellular organisms \ Bacteria \ Nitrospirae \	7	78.6234	0	NULL	0	NULL
	203682	root \ cellular organisms \ Bacteria \ Planctomycetes \	26	77.8797	7	74.7442	13	74.3196
	1224	root \ cellular organisms \ Bacteria \ Proteobacteria \	1682	73.4695	993	65.9655	1177	72.1949
	203691	root \ cellular organisms \ Bacteria \ Spirochaetes \	151	75.4213	21	66.9072	32	69.9813
	200940	root \ cellular organisms \ Bacteria \ Thermodesulfobacteria \	1	NULL	0	NULL	0	NULL
	200918	root \ cellular organisms \ Bacteria \ Thermotogae \	12	74.1896	9	90.9566	17	85.4802
	2323	root \ cellular organisms \ Bacteria \ unclassified Bacteria \	28	72.0996	3	74.3135	0	NULL
