# Supplementary material for: Structural Constraints Identified with Covariation Analysis in Ribosomal RNA
Source: PLoS One. 2012 Jun 19;7(6):e39383. doi: 10.1371/journal.pone.0039383 (PMC3378556; doi:10.1371/journal.pone.0039383)
Supplement: Table S2 — Detail information about all 14276 pairs of columns process in Phylogenetic Event Counting analysis on 16S rRNA data set. (XLS) [file pone.0039383.s010.xls]

## Sheet: 14027TotalPairs
	Table S2. Detail information about all 14276 pairs of columns process in Phylogenetic Event Counting analysis on 16S rRNA data set
	Position & Nucleotide Information								Covariation Measurement													Distance Information	Nucleotide Frequency (%)
	ColumnNumber1	ColumnNumber2	EcoliNT1	EcoliNT2	ThermNT1	ThermNT2	Base1	Base2	PairCount	CrystalStructure	SecondaryOrTertiary	MIxy	MIp	TotalEvents	CovaryEvents	CPE (%)	Conservation1	Conservation2	AverageConservation	PurityScore	PurityScore_Guplus	PhysicalDist	WC/WB%	AU	UA	CG	GC	GU	UG	AA	AC	AG	CA	CC	CU	GA	GG	UC	UU
	34	95	1	45	1	45	U	U	860	NULL	NULL	0.300398	0.209309	121	11	9.09091	-0.288521	0.74177	0.226625	0.644292	0.644292	NULL	21.59	9.59	0	5.89	0.11	3.58	2.42	0.34	4.73	19.3	0.11	0.57	5.31	0	1.5	1.96	44.5
	34	1051	1	320	1	315	U	C	860	NULL	NULL	0.244121	0.14581	149	18	12.0805	-0.288521	0.826437	0.268958	0.528459	0.528459	NULL	65.41	7.28	10.28	10.52	0.11	0	37.22	15.49	2.08	9.24	1.27	0.11	0	2.19	2.89	1.27	0
	34	1069	1	333	1	328	U	G	861	NULL	NULL	0.240781	0.145325	150	18	12	-0.288521	0.801527	0.256503	0.529062	0.529062	NULL	21.8	15.47	0.11	0	2.88	2.07	1.27	7.27	9.23	2.07	0	10.62	1.27	0	0.11	37.29	10.27
	34	2357	1	1051	1	1033	U	C	853	NULL	NULL	0.298336	0.18499	110	5	4.54545	-0.288521	0.826285	0.268882	0.680985	0.680985	NULL	49.27	0.69	0	4.54	4.07	0.11	39.86	0	28.08	5.36	0	7.22	0	0	1.04	8.85	0.11
	34	2862	1	1356	1	1337	U	G	856	NULL	NULL	0.247182	0.109061	160	20	12.5	-0.288521	0.788871	0.250175	0.468175	0.468175	NULL	66.98	8.47	10.8	10.68	0.11	0.11	36.81	2.09	7.54	15.91	0.46	0.11	0.81	1.39	3.6	0.11	0.92
	34	2876	1	1366	1	1348	U	C	854	NULL	NULL	0.260036	0.118347	163	22	13.4969	-0.288521	0.746676	0.229077	0.470514	0.470514	NULL	8.23	2.32	0.69	0.11	2.91	2.09	0.11	8.26	15.71	7.79	0.81	10.59	0.58	0.11	0.11	36.55	11.17
	35	36	2	3	2	3	U	G	1082	NULL	NULL	0.341285	0.262892	169	47	27.8107	-0.151981	0.366522	0.107271	0.595593	0.595593	NULL	25.08	2.75	9.01	3.31	0.82	7.17	2.02	38.17	0.91	0.36	9.38	0.55	1.83	2.11	0.64	3.67	17.2
	35	37	2	4	2	4	U	U	1087	NULL	NULL	0.343968	0.256313	169	46	27.2189	-0.151981	0.0594165	-0.046282	0.46212	0.46212	NULL	43.13	12.74	18.6	1.37	0.54	7.14	2.74	9.44	19.06	1	13.29	0.27	0.45	2.29	0.82	0.82	9.34
	35	95	2	45	2	45	U	U	1090	NULL	NULL	0.290717	0.175131	119	7	5.88235	-0.151981	0.74177	0.294895	0.476336	0.476336	NULL	44.12	22.85	0	10.23	1.91	8.5	0.63	0.27	0.63	18.46	0	0	5.21	0.09	0.18	3.74	27.23
	35	399	2	129	2	122	U	U	1082	NULL	NULL	0.415977	0.209006	170	24	14.1176	-0.151981	0.168431	0.00822526	0.583121	0.583121	NULL	23.77	12.22	0.91	0.73	3.03	6.15	0.73	26.56	1.83	1.37	1.37	10.29	3.12	0.91	0.73	9.28	20.68
	35	909	2	234	2	229	U	C	1081	NULL	NULL	0.294643	0.176676	149	21	14.094	-0.151981	0.845933	0.346976	0.519108	0.519108	NULL	16.65	2.02	0.82	0.55	9.12	1.56	2.58	1.75	37.51	0.64	8.75	2.67	3.59	0	0	22.76	5.62
	35	1013	2	294	2	289	U	U	1091	NULL	NULL	0.306879	0.05706	140	11	7.85714	-0.151981	0.590426	0.219223	0.545369	0.545369	NULL	45.28	30.04	2.46	0.18	9.04	1.46	2.1	2.55	6.39	3.19	0.73	7.03	7.48	0	0.27	23.47	3.56
	35	1025	2	303	2	298	U	A	1089	NULL	NULL	0.315173	0.0630897	131	10	7.63359	-0.151981	0.596461	0.22224	0.549975	0.549975	NULL	38.4	3.2	3.29	7.77	0.27	0	23.87	30	2.56	6.31	6.67	0.18	0.82	1.46	9.05	1.28	3.2
	35	1150	2	396	2	391	U	G	1069	NULL	NULL	0.416554	0.217319	139	17	12.2302	-0.151981	0.19554	0.0217796	0.484742	0.484742	NULL	33.34	0.65	17.14	1.02	0.37	0.09	14.07	15.09	21.71	4.28	3.91	10.34	0	0.93	9.59	0.74	0
	35	1164	2	407	2	402	U	G	1092	NULL	NULL	0.294433	0.105477	169	23	13.6095	-0.151981	0.337913	0.0929664	0.371531	0.371531	NULL	46.14	16.05	20.25	1.09	0.82	0.18	7.75	22.44	1.36	2.28	5.65	6.75	1.91	4.28	5.47	2.18	1.45
	35	1253	2	464	2	453	U	G	831	NULL	NULL	0.32535	0.167058	148	19	12.8378	-0.151981	-0.420425	-0.286203	0.559092	0.559092	NULL	58.74	28.72	3.36	2.4	0	6	18.26	1.92	0.72	7.69	0.84	8.77	5.04	0.12	5.4	0.24	10.45
	35	1254	2	465	2	454	U	A	1072	NULL	NULL	0.301884	0.112984	193	32	16.5803	-0.151981	0.275197	0.0616084	0.469879	0.469879	NULL	53.83	11.72	20.83	10.04	3.06	4.46	3.72	27.9	0.18	2.13	2.23	1.11	2.23	1.58	1.67	1.11	5.95
	35	2130	2	989	2	966	U	C	1066	NULL	NULL	0.359002	0.117956	167	26	15.5689	-0.151981	0.14395	-0.0040151	0.422548	0.552522	NULL	55.96	21.4	1.86	12.99	0.37	0.37	18.97	3.45	11.4	5.51	1.49	0.65	0.37	0.28	10	1.12	9.71
	35	2156	2	999	2	977	U	U	1088	NULL	NULL	0.325983	0.0658429	208	30	14.4231	-0.151981	0.184113	0.0160663	0.468218	0.468218	NULL	31.84	10.25	7.78	6.04	0.82	1.28	5.67	0.91	27.38	3.47	5.4	2.28	1.73	8.51	0.18	13.36	4.85
	35	2577	2	1151	2	1133	U	A	1082	NULL	NULL	0.348061	0.203343	148	25	16.8919	-0.151981	0.602794	0.225407	0.519509	0.519509	NULL	38.64	0.82	19.61	4.32	0	8.83	5.06	37.84	0.09	3.22	9.57	0.18	1.28	1.47	0.55	4.51	2.57
	35	2673	2	1216	2	1197	U	G	1085	NULL	NULL	0.334996	0.0705893	170	28	16.4706	-0.151981	0.100273	-0.025854	0.38761	0.38761	NULL	28.53	7.25	9.45	0.64	1.65	8.44	1.1	19.74	1.65	13.59	0.36	3.3	10.92	0.36	0.36	5.78	15.33
	35	3107	2	1469	2	1446	U	G	935	NULL	NULL	0.400234	0.257207	0	0	0	-0.151981	0.622417	0.235218	0.623332	0.623332	NULL	39.68	0.1	25.87	10.75	0.42	0.1	2.44	16.08	25.55	0.42	4.57	0.74	0.21	5.85	0.85	5.85	0.1
	35	3113	2	1474	2	1451	U	G	922	NULL	NULL	0.287055	0.152328	125	13	10.4	-0.151981	0.543003	0.195511	0.526713	0.526713	NULL	51.12	17.51	4.32	4.43	0	1.51	23.35	2.7	0.21	21.29	11.78	0	0.21	0.86	4.75	2.16	4.86
	37	393	4	124	4	117	U	G	1292	NULL	NULL	0.253358	0.152113	139	9	6.47482	0.0594165	0.76506	0.412238	0.483183	0.483183	NULL	33.4	0.07	0.77	14	0.07	0	18.49	6.5	0	33.35	4.48	0.92	0.92	0.46	4.95	10.44	4.48
	37	912	4	237	4	232	U	C	1286	NULL	NULL	0.257684	0.151928	140	12	8.57143	0.0594165	0.762829	0.411123	0.491591	0.491591	NULL	27.03	6.53	4.66	0.69	4.43	0.31	10.41	0.15	33.59	0	0.77	13.76	5.05	0.07	0.07	18.66	0.77
	37	1213	4	442	4	436	U	C	1292	NULL	NULL	0.238879	0.0805434	208	37	17.7885	0.0594165	0.215157	0.137287	0.558191	0.638649	NULL	64.52	30.88	1	8.04	0.54	3.79	20.27	1.23	2.01	6.11	2.32	4.02	5.65	0.61	0.54	5.57	7.35
	37	1322	4	492	4	476	U	G	1289	NULL	NULL	0.23865	0.0702708	204	38	18.6275	0.0594165	0.153592	0.106504	0.555642	0.555642	NULL	21.3	1.62	6.9	4.18	0.46	2.09	6.05	30.02	5.58	3.02	6.59	6.9	2.56	2.32	0.54	19.23	1.86
	37	1562	4	668	4	651	U	G	1288	NULL	NULL	0.284907	0.0475623	199	36	18.0905	0.0594165	0.198649	0.129033	0.416233	0.416233	NULL	56.34	15.6	12.73	8.77	0.54	0.46	18.24	16.22	6.44	1.94	4.34	0.62	6.59	3.88	0.46	0.69	2.4
	37	1647	4	738	4	721	U	C	1294	NULL	NULL	0.295471	0.122248	204	36	17.6471	0.0594165	0.214876	0.137146	0.412049	0.412049	NULL	24.24	16.15	2.31	0.61	0.46	3.94	0.77	12.51	1.93	9.58	6.64	8.73	4.32	0.54	0.54	17.85	13.06
	37	1829	4	831	4	814	U	U	1286	NULL	NULL	0.298188	0.183474	170	13	7.64706	0.0594165	0.788405	0.423911	0.550838	0.550838	NULL	58.6	37.4	10.8	0.85	0.38	4.74	4.43	0.38	2.41	0.15	0.07	6.84	12.13	0.15	0	1.08	18.11
	37	2130	4	989	4	966	U	C	1267	NULL	NULL	0.301987	0.0948562	195	33	16.9231	0.0594165	0.14395	0.101683	0.5788	0.5788	NULL	22.55	7.65	1.42	2.92	0.23	0.63	9.7	4.18	1.49	26.36	0.39	10.18	7.1	0.47	3.86	2.52	20.83
	37	2673	4	1216	4	1197	U	G	1290	NULL	NULL	0.358777	0.131692	190	38	20	0.0594165	0.100273	0.0798445	0.552086	0.552086	NULL	61.83	22.32	20.69	12.01	0.15	4.03	2.63	7.75	8.37	1.55	5.27	1.62	1.47	0.77	0.38	1.7	9.22
	38	39	5	6	5	6	U	G	1292	NULL	NULL	0.248778	0.202718	143	45	31.4685	0.607834	0.575806	0.59182	0.698679	0.698679	4.78483	79.49	10.36	0.46	8.66	0.54	0.85	58.62	1.46	0.77	0.92	0.3	0.07	4.02	0.23	0.07	1	11.6
	38	1324	5	494	5	478	U	U	1309	NULL	NULL	0.17152	0.0958368	161	22	13.6646	0.607834	0.812493	0.710164	0.700187	0.80716	49.1288	75.61	1.75	1.98	10.69	0	0.61	60.58	0.22	7.56	3.74	1.22	0.45	0.68	0	1.14	5.19	4.12
	39	1578	6	682	6	665	G	G	1302	NULL	NULL	0.313374	0.181563	151	15	9.93377	0.575806	0.179906	0.377856	0.588455	0.588455	108.387	29.81	1.07	12.5	0.23	9.58	4.9	1.53	0.61	0.69	0.23	1.3	0.15	0.76	7.74	45.09	4.29	9.27
	39	1610	6	708	6	691	G	C	1321	NULL	NULL	0.317762	0.186006	149	13	8.72483	0.575806	0.234426	0.405116	0.591373	0.591373	106.884	67.09	0.6	8.99	0.15	45.42	7.78	4.15	1.05	0.22	0.68	0.75	0.22	1.28	4.38	10.27	1.51	12.47
	39	1624	6	721	6	704	G	G	1306	NULL	NULL	0.178579	0.0416569	145	15	10.3448	0.575806	0.625673	0.60074	0.629449	0.629449	76.4206	33.46	0	20.87	0.68	5.88	0.68	5.35	1.52	0.07	0.99	1.68	0	0.07	19.18	41.89	0	1.07
	39	2330	6	1035	6	1017	G	A	790	NULL	NULL	0.268858	0.179163	81	8	9.87654	0.575806	-0.429484	0.0731612	0.76509	0.76509	98.6396	29.94	0	5.68	0.88	2.4	1.01	19.97	0.37	0	1.64	1.39	0.12	0	56.38	9.86	0	0.25
	39	2520	6	1139	6	1121	G	G	1240	NULL	NULL	0.244431	0.148093	131	15	11.4504	0.575806	0.501715	0.538761	0.767188	0.767188	122.182	20.54	1.53	0.8	0.8	0	10.88	6.53	0	0	0.64	0	0	1.61	0.48	55.48	0	21.2
	40	56	7	19	7	19	G	C	1484	NULL	NULL	0.308701	0.259765	87	8	9.1954	0.708661	1.00323	0.855946	0.796129	0.796129	25.3394	65.85	0	0.26	0	64.46	1.07	0.06	15.03	15.3	0.06	0.2	1.48	0	0.06	0	1.88	0.06
	40	69	7	29	7	29	G	G	1487	NULL	NULL	0.399323	0.31013	101	7	6.93069	0.708661	0.681777	0.695219	0.761876	0.761876	26.153	25.03	21.34	2.02	0.13	0	1.54	0	8.55	0	0.74	1.14	0	0.4	54.68	9.15	0	0.26
	40	353	7	99	7	93	G	C	1258	NULL	NULL	0.249029	0.124667	171	17	9.94152	0.708661	-0.000486591	0.354087	0.633529	0.633529	84.8294	55.63	2.47	0	0.15	18.18	34.68	0.15	0.23	28.46	1.03	0	1.27	0.39	1.03	9.4	0.87	1.59
	40	393	7	124	7	117	G	G	1482	NULL	NULL	0.311014	0.21336	102	7	6.86275	0.708661	0.76506	0.73686	0.691549	0.691549	34.7417	7.95	4.32	0.27	1.28	0.06	0	2.02	4.18	10.13	11.95	0.33	0	0.06	6.68	58.64	0	0
	40	912	7	237	7	232	G	C	1475	NULL	NULL	0.306814	0.2048	104	7	6.73077	0.708661	0.762829	0.735745	0.688026	0.688026	35.2939	69.84	4.48	0.13	0	58.31	6.92	0	4.27	11.94	9.97	0.06	1.28	0.33	0.06	0	2.03	0.13
	40	925	7	240	7	235	G	C	1483	NULL	NULL	0.221921	0.0682552	160	14	8.75	0.708661	0.622718	0.66569	0.635701	0.635701	34.2866	62.56	2.22	0.13	0.06	48.95	11.07	0.13	0.67	13.7	14.11	0.06	1.21	0.33	3.78	1.48	1.62	0.4
	40	1001	7	286	7	281	G	G	1483	NULL	NULL	0.226621	0.0760381	166	15	9.03614	0.708661	0.642719	0.67569	0.639704	0.639704	36.1747	9.02	0.6	0.4	1.28	1.41	3.71	1.62	2.16	14.17	13.7	0.2	0.06	0.13	11	49.22	0.13	0.13
	40	1172	7	412	7	407	G	A	1487	NULL	NULL	0.24201	0.109116	175	23	13.1429	0.708661	0.72555	0.717106	0.727681	0.727681	54.7041	54.59	5.05	0.47	0.13	1.54	46.8	0.6	25.31	0.06	0.13	0.47	0	1.07	16.22	0.87	0.06	1.14
	40	1205	7	435	7	430	G	C	1439	NULL	NULL	0.251873	0.105494	156	23	14.7436	0.708661	0.350814	0.529738	0.666362	0.666362	59.0295	67.32	8.97	0.27	0.06	9.53	48.01	0.48	17.95	0.76	2.99	0.34	0.13	1.18	3.82	3.82	0.06	1.53
	40	1224	7	449	7	443	G	C	1489	NULL	NULL	0.322251	0.16982	147	16	10.8844	0.708661	0.403809	0.556235	0.633109	0.633109	53.982	21.02	0.2	1.74	0.4	17.75	0.8	0.13	11.49	0.47	18.42	1	0.2	0.06	44.45	2.42	0.33	0.06
	40	1311	7	485	7	469	G	G	1487	NULL	NULL	0.33373	0.251754	91	9	9.89011	0.708661	1.14711	0.927885	0.829915	0.829915	65.3836	24.62	19.39	0	1.27	0	1.88	2.08	0	0	11.11	0	0	0.4	0.06	63.56	0	0.2
	40	1409	7	554	7	537	G	C	1478	NULL	NULL	0.383571	0.28537	100	6	6	0.708661	0.748766	0.728714	0.75908	0.75908	27.6566	73.02	8.94	0.33	0	9.01	54.74	0	21	0.6	0	0.4	0.13	1.15	1.76	0	0	1.89
	40	1562	7	668	7	651	G	G	1478	NULL	NULL	0.317021	0.0880288	168	23	13.6905	0.708661	0.198649	0.453655	0.605255	0.605255	67.8444	28.3	4.13	0.88	0.27	5.35	17.34	0.33	3.86	1.89	20.73	0.67	0.54	0.2	38.21	4.47	0.06	1.01
	40	1647	7	738	7	721	G	C	1485	NULL	NULL	0.313255	0.146113	173	25	14.4509	0.708661	0.214876	0.461768	0.603882	0.603882	69.9235	48.32	3.97	1.01	0.6	4.38	38.3	0.06	4.04	20.43	1.95	0.13	0.26	0.67	14.83	8.09	0.33	0.87
	40	1704	7	758	7	741	G	G	1461	NULL	NULL	0.291169	0.15664	115	15	13.0435	0.708661	0.975333	0.841997	0.759477	0.759477	41.3469	6.36	0.27	0	1.44	1.57	1.71	1.37	0.41	17.55	12.55	0	0.27	0	3.49	58.36	0.96	0
	40	1825	7	828	7	811	G	A	1435	NULL	NULL	0.250899	0.128689	125	14	11.2	0.708661	0.90054	0.8046	0.724825	0.724825	39.3291	23.48	15.56	2.02	0.06	4.04	1.67	0.13	12.9	0.83	1.6	1.39	0	0.27	56.66	2.58	0.13	0.06
	40	1829	7	831	7	814	G	U	1477	NULL	NULL	0.272892	0.162168	123	17	13.8211	0.708661	0.788405	0.748533	0.701282	0.836275	47.1349	78.35	13.49	0	0.06	5.22	59.52	0.06	9.69	3.38	4.13	0	0.27	1.35	0.47	0.06	0.81	1.42
	40	1832	7	833	7	816	G	U	1479	NULL	NULL	0.222783	0.152028	109	7	6.42202	0.708661	1.16376	0.93621	0.737758	0.902406	51.3784	80.8	16.45	0.06	0.13	1.21	62.89	0.06	3.18	0.13	10.76	0.06	0	1.48	0.67	0.67	0	2.16
	40	1835	7	835	7	818	G	U	1478	NULL	NULL	0.244026	0.148666	149	17	11.4094	0.708661	0.661826	0.685244	0.669607	0.669607	55.0074	23.01	15.51	0	1.35	1.69	2.43	2.03	1.76	1.69	11.65	0.27	0	0.06	10.23	51.01	0.13	0.13
	40	1936	7	851	7	828	G	G	1474	NULL	NULL	0.336883	0.226743	151	21	13.9073	0.708661	0.499524	0.604093	0.681712	0.681712	53.2146	70.49	8.83	0	0.06	51.08	10.25	0.27	0.95	4.48	16.44	0	1.01	0.61	1.42	2.51	1.9	0.13
	40	1938	7	853	7	830	G	G	1478	NULL	NULL	0.23087	0.157303	98	8	8.16327	0.708661	1.22522	0.966943	0.750393	0.750393	50.4572	8.1	3.25	0.06	1.42	0.67	0.67	2.03	0	10.7	16.66	0.13	0.06	0.06	0	64.09	0.06	0.06
	40	1941	7	855	7	832	G	G	1482	NULL	NULL	0.301902	0.202609	111	12	10.8108	0.708661	0.753282	0.730971	0.686656	0.686656	47.5286	13.43	9.8	0.27	0.54	0.06	0.87	1.89	6.89	4.12	9.8	0.87	0.06	0.13	6.55	57.94	0	0.13
	40	1968	7	869	7	846	G	G	1475	NULL	NULL	0.342792	0.23976	133	17	12.782	0.708661	0.76378	0.73622	0.791979	0.791979	34.6163	5.47	0.06	0.88	0.67	0.88	1.56	1.42	4.14	0.13	26.47	1.01	0	0	52.68	10.04	0	0
	40	2033	7	916	7	893	G	G	1444	NULL	NULL	0.301401	0.231211	86	5	5.81395	0.708661	1.15319	0.930927	0.789713	0.789713	27.1348	19.58	15.53	0.06	1.45	0.06	0.34	2.14	0	0	15.39	0.06	0	0.2	1.24	63.31	0	0.13
	40	2330	7	1035	7	1017	G	A	891	NULL	NULL	0.277551	0.169035	86	6	6.97674	0.708661	-0.429484	0.139589	0.717645	0.717645	100.79	6.16	0.11	1.57	0.78	2.13	1.12	0.45	38.51	0.11	3.6	0.9	0	0	17.45	33.22	0	0
	40	2402	7	1081	7	1063	G	G	1480	NULL	NULL	0.260211	0.210385	82	2	2.43902	0.708661	1.42259	1.06563	0.786566	0.786566	35.1523	3.97	0	0.06	1.62	0.06	0	2.23	13.32	0.06	17.11	0.06	0	0	0.13	65.29	0	0
	40	2792	7	1297	7	1278	G	C	1480	NULL	NULL	0.316438	0.126216	172	27	15.6977	0.708661	0.640526	0.674593	0.699926	0.699926	119.042	72.97	9.74	0.06	0.2	10.82	52.02	0.13	2.02	1.55	17.25	0	0.6	0.87	1.55	1.01	0.27	1.82
	40	2793	7	1298	7	1279	G	C	1478	NULL	NULL	0.408123	0.299833	103	11	10.6796	0.708661	0.951633	0.830147	0.823498	0.823498	113.035	83.59	18.56	0	0	63.61	1.42	0	3.52	8.53	0	0.13	1.15	0.4	0.4	0	1.89	0.33
	40	2797	7	1302	7	1283	G	U	1485	NULL	NULL	0.421143	0.340656	102	7	6.86275	0.708661	1.08857	0.898617	0.85541	0.85541	119.571	71.94	7.28	0	0	2.29	62.37	0	0	23.12	0.13	0	0.6	1.07	0.74	0.06	0.26	2.02
	40	2977	7	1437	7	1419	G	C	1248	NULL	NULL	0.400433	0.287482	150	18	12	0.708661	0.423391	0.566026	0.750074	0.750074	74.2663	59.97	2.24	0.24	0.8	51.88	4.81	0	22.05	5.21	3.68	0.24	0.48	0.32	3.76	1.92	2.08	0.24
	40	2982	7	1441	7	1423	G	G	1105	NULL	NULL	0.359372	0.241658	99	13	13.1313	0.708661	0.307148	0.507905	0.739761	0.739761	84.5247	9.33	0.54	1.27	0.63	0.27	5.26	1.36	30.03	0.18	1.99	0.72	0	0.72	13.79	43.19	0	0
	40	3094	7	1460	7	1437	G	A	1076	NULL	NULL	0.409605	0.289435	96	17	17.7083	0.708661	0.263538	0.4861	0.737788	0.737788	89.2469	15.99	0.37	1.48	0.09	5.58	7.54	0.93	4.84	25.41	0.83	1.58	0.37	0.09	47.29	3.25	0.27	0
	40	3100	7	1464	7	1441	G	G	1168	NULL	NULL	0.354118	0.25359	134	16	11.9403	0.708661	0.482968	0.595815	0.756958	0.756958	75.7109	30.14	21.59	0.17	0.42	1.37	4.54	2.05	2.22	1.97	5.74	0.34	0.17	0.94	4.45	53.64	0.08	0.25
	40	3113	7	1474	7	1451	G	G	1135	NULL	NULL	0.379415	0.267818	106	11	10.3774	0.708661	0.543003	0.625832	0.692937	0.692937	63.4788	30.96	21.88	0.44	0.97	2.03	3.7	1.94	4.94	0	4.06	0.61	0	0.44	12.09	46.77	0	0.08
	41	42	8	9	8	9	A	G	1758	NULL	NULL	0.0526426	0.0490116	37	10	27.027	1.71216	1.79936	1.75576	0.975485	0.975485	11.4498	1.9	0.11	0.05	0.56	0	0.05	1.13	0.28	0	96.7	0.05	0	0.05	0.73	0.22	0	0
	41	43	8	10	8	10	A	A	1763	NULL	NULL	0.0551769	0.046246	44	12	27.2727	1.71216	1.72156	1.71686	0.951166	0.951166	14.4978	1.79	0	1.13	0.05	0.56	0.05	0	94.39	0.05	2.54	0.56	0.05	0	0.22	0.28	0	0.05
	41	122	8	64	8	64	A	G	1749	NULL	NULL	0.0163874	0.0103582	48	5	10.4167	1.71216	1.6877	1.69993	0.951179	0.951179	85.79	2.26	0.45	0.05	0.62	0	0	1.14	1.94	0.17	94.63	0	0	0	0.45	0.51	0	0
	41	899	8	228	8	223	A	A	1737	NULL	NULL	0.0156206	0.00977263	45	1	2.22222	1.71216	1.7658	1.73898	0.961785	0.961785	65.6397	1.47	0.05	1.2	0	0.22	0	0	95.91	0	1.03	0.63	0	0	0.91	0	0	0
	41	1744	8	779	8	762	A	C	1757	NULL	NULL	0.0210496	0.0149373	33	3	9.09091	1.71216	1.89623	1.8042	0.97129	0.97129	77.3706	1.34	0.22	0	0	0.73	0.39	0	0	96.7	0.05	0	0.68	0	0	0	1.19	0
	41	1780	8	803	8	786	A	G	1758	NULL	NULL	0.0210194	0.0180676	33	3	9.09091	1.71216	1.88671	1.79943	0.971792	0.971792	76.2284	1.87	0	0	0.68	0	0	1.19	0.22	0	96.76	0	0	0	0.39	0.73	0	0
	41	1957	8	861	8	838	A	G	1628	NULL	NULL	0.0215739	-0.00934873	91	7	7.69231	1.71216	1.1875	1.44983	0.923577	0.923577	39.1743	2.68	0.12	0	0.61	0.67	0	1.28	0.24	4.84	91.6	0	0.06	0.06	0	0.49	0	0
	41	2121	8	982	8	959	A	U	1725	NULL	NULL	0.0183055	0.0123174	36	3	8.33333	1.71216	1.79612	1.75414	0.967791	0.967791	75.573	97.5	96.35	0	0	0.4	0.75	0	0	0.52	0.05	0	0	0.69	0	0	0	1.21
	41	2692	8	1229	8	1210	A	A	1745	NULL	NULL	0.0362989	0.0238256	43	2	4.65116	1.71216	1.52498	1.61857	0.932673	0.932673	75.8821	1.36	0.17	0.17	0	0	0	1.02	92.21	0	4.57	0.68	0	0	0.97	0.17	0	0
	41	2889	8	1377	8	1359	A	A	1704	NULL	NULL	0.0265858	0.0141525	54	5	9.25926	1.71216	1.56466	1.63841	0.928776	0.928776	78.4481	1.58	0.35	1.23	0	0	0	0	92.32	0.35	3.98	0.17	0.05	0.35	0.99	0.17	0	0
	41	2903	8	1387	8	1369	A	G	1614	NULL	NULL	0.0134099	0.00716358	37	3	8.10811	1.71216	1.76682	1.73949	0.954483	0.954483	58.0547	1.84	0	0	0.61	0	0	1.23	1.85	0.06	94.98	0	0	0	0.43	0.8	0	0
	41	3146	8	1498	8	1475	A	U	718	NULL	NULL	0.0145055	0.013115	19	2	10.5263	1.71216	1.80637	1.75927	0.946377	0.946377	54.2561	96.39	94.46	0	0	0	1.93	0	0	0	0	0.13	0	0.82	0.13	0	0	2.48
	41	3165	8	1513	8	1490	A	A	582	NULL	NULL	0.029004	0.0234082	24	3	12.5	1.71216	1.48273	1.59745	0.933587	0.933587	63.0962	3.92	0.34	3.07	0.51	0	0	0	92.83	0.51	0.51	0.34	0	0	1.87	0	0	0
	41	3169	8	1517	8	1494	A	G	602	NULL	NULL	0.0316051	0.0265091	27	0	0	1.71216	1.61597	1.66407	0.930778	0.930778	61.279	4.45	1.32	0	0.33	0	0	2.8	0.33	0.33	92.4	0	0	0.66	0	1.81	0	0
	41	3170	8	1518	8	1495	A	A	602	NULL	NULL	0.0214933	0.0137036	26	0	0	1.71216	1.58641	1.64928	0.927569	0.927569	61.3498	3.46	0.66	2.8	0	0	0	0	92.24	1.32	0.16	0.49	0.49	0	1.81	0	0	0
	41	3172	8	1519	8	1496	A	A	603	NULL	NULL	0.0266869	0.0214793	27	0	0	1.71216	1.66918	1.69067	0.930983	0.930983	59.5788	3.29	0.49	2.8	0	0	0	0	92.58	0.82	0.49	0.49	0	0.49	1.81	0	0	0
	41	3175	8	1522	8	1499	A	U	549	NULL	NULL	0.0203653	0.0126507	25	2	8	1.71216	1.35598	1.53407	0.924381	0.924381	63.6885	94.03	92.05	0	0	0	1.98	0	0.54	0.72	0.9	0.36	0	0.36	0	0	0	3.06
	41	3176	8	1523	8	1500	A	G	543	NULL	NULL	0.0140164	0.0096948	19	1	5.26316	1.71216	1.35367	1.53291	0.936369	0.936369	63.6198	3.64	0	0	0.54	0	0	3.1	0.18	0.54	93.43	0	0	0.18	0	2	0	0
	41	3179	8	1526	8	1503	A	G	498	NULL	NULL	0.0405645	0.0355783	14	2	14.2857	1.71216	1.18933	1.45075	0.948758	0.948758	55.9881	3.75	0.19	0	0.19	0	0	3.37	0.19	0.39	94.23	0.59	0	0	0	0.79	0	0
	41	3184	8	1528	8	1505	A	U	496	NULL	NULL	0.019372	0.0147996	20	0	0	1.71216	1.21117	1.46167	0.942692	0.942692	54.18	94.99	94.01	0	0.19	0	0.79	0	0.19	0.39	0.39	0	0.19	0.39	0	0	0	3.39
	42	43	9	10	9	10	G	A	1863	NULL	NULL	0.0479617	0.0446844	35	14	40	1.79936	1.72156	1.76046	0.965991	0.965991	3.64597	0.36	0	0.1	0	0.05	0.05	0.16	0.64	0.58	0.21	0	0	0	95.82	2.3	0.05	0
	42	44	9	11	9	11	G	G	1859	NULL	NULL	0.0247526	0.0230166	26	11	42.3077	1.79936	1.84159	1.82047	0.979294	0.979294	7.62829	0.31	0.05	0.1	0	0	0	0.16	0.37	0	1.01	0	0	0	0.75	97.47	0	0.05
	42	46	9	12	9	12	G	U	1858	NULL	NULL	0.0471931	0.0456506	27	11	40.7407	1.79936	1.84538	1.82237	0.985293	0.9933	10.101	98.96	0.8	0	0	0	98.06	0.1	0.21	0.32	0.1	0	0	0	0.05	0.05	0.05	0.21
	42	47	9	13	9	13	G	U	1849	NULL	NULL	0.0117275	0.0109241	29	4	13.7931	1.79936	1.85289	1.82612	0.981296	0.993697	17.5716	99.18	1.24	0	0	0	97.94	0	0.16	0.05	0	0	0	0	0.05	0.16	0	0.37
	42	48	9	14	9	14	G	U	1811	NULL	NULL	0.0126058	0.0113977	39	5	12.8205	1.79936	1.59828	1.69882	0.963785	0.993993	20.2161	99.21	1.26	0	0	1.76	96.14	0.05	0.16	0	0.05	0	0	0	0.11	0.11	0	0.33
	42	50	9	15	9	15	G	G	1795	NULL	NULL	0.0149534	0.0147372	30	4	13.3333	1.79936	1.66627	1.73281	0.981888	0.981888	28.7218	0.59	0.16	0.05	0	0.05	0	0.33	0.05	0	1.27	0	0	0	0.11	97.94	0	0
	42	52	9	16	9	16	G	A	1855	NULL	NULL	0.0130066	0.0126659	25	4	16	1.79936	1.89832	1.84884	0.983492	0.983492	26.0924	0.42	0.05	0.32	0	0	0	0.05	1.23	0	0.1	0	0	0	98.22	0	0	0
	42	59	9	21	9	21	G	G	1846	NULL	NULL	0.00908463	0.00853975	29	2	6.89655	1.79936	1.798	1.79868	0.977989	0.977989	13.0385	0.32	0	0	0	0.05	0	0.27	0	0	1.45	0	0	0	0.43	97.67	0	0.1
	42	61	9	23	9	23	G	C	1862	NULL	NULL	0.00471627	0.00132224	25	1	4	1.79936	1.88765	1.8435	0.974992	0.974992	9.17424	98.27	0	0	0	97.42	0.8	0.05	0	1.44	0	0	0	0	0	0	0.26	0
	42	62	9	24	9	24	G	U	1863	NULL	NULL	0.0052914	0.00155277	26	2	7.69231	1.79936	1.87944	1.8394	0.981998	0.995901	5.73583	99.56	1.39	0	0	0.05	98.07	0.05	0	0.05	0	0	0	0	0	0.1	0	0.26
	42	64	9	25	9	25	G	C	1861	B	Secondary	0.00347668	0.00159297	28	4	14.2857	1.79936	1.82617	1.81276	0.971286	0.971286	2.99083	98.26	0.05	0	0	96.99	1.17	0.05	0	1.34	0	0	0	0	0	0.1	0.26	0
	42	66	9	27	9	27	G	G	1863	NULL	NULL	0.00816343	0.00741682	28	3	10.7143	1.79936	1.89782	1.84859	0.981398	0.981398	11.8138	0.37	0	0	0	0.05	0	0.32	0.1	0	1.28	0	0	0	0.21	97.96	0	0.05
	42	74	9	32	9	32	G	A	1850	NULL	NULL	0.00787731	0.00675933	25	2	8	1.79936	1.83441	1.81688	0.98239	0.98239	23.3347	0.36	0	0.26	0	0	0.05	0.05	1.4	0	0	0	0	0	98.16	0	0	0.05
	42	75	9	33	9	33	G	A	1843	NULL	NULL	0.00898609	0.00628941	23	2	8.69565	1.79936	1.84013	1.81974	0.983298	0.983298	24.6036	0.42	0	0.27	0	0	0.05	0.1	1.35	0	0	0	0	0	98.21	0	0	0
	42	76	9	34	9	34	G	C	1845	NULL	NULL	0.00644357	0.00562424	32	3	9.375	1.79936	1.81991	1.80963	0.975298	0.975298	26.7862	97.82	0.05	0.05	0	97.4	0.27	0.05	0	1.35	0	0	0	0	0.1	0.43	0.27	0
	42	112	9	57	9	57	G	G	1856	NULL	NULL	0.00686945	0.00598101	28	2	7.14286	1.79936	1.83278	1.81607	0.97979	0.97979	55.7315	0.52	0.05	0	0	0.21	0	0.26	0	0	1.34	0	0	0	0.16	97.9	0	0.05
	42	116	9	60	9	60	G	A	1858	NULL	NULL	0.00486419	0.00286429	24	1	4.16667	1.79936	1.85992	1.82964	0.969094	0.969094	62.8491	1.65	0	0.26	0	0	1.39	0	1.39	0	0	0	0	0	96.83	0.05	0.05	0
	42	122	9	64	9	64	G	G	1850	NULL	NULL	0.0127514	0.0105373	43	5	11.6279	1.79936	1.6877	1.74353	0.963493	0.963493	84.4922	0.91	0	0	0	0.16	0.43	0.32	0.43	0	0.86	0	0	0	1.88	95.9	0	0
	42	127	9	68	9	68	G	G	1851	NULL	NULL	0.00630333	0.00523407	35	1	2.85714	1.79936	1.80099	1.80017	0.972383	0.972383	86.0676	1.32	0.05	0.05	0	0.43	0.53	0.26	0	0.1	1.23	0	0	0	0.26	97.03	0	0
	42	363	9	105	9	98	G	G	1842	NULL	NULL	0.0053011	0.0044195	36	2	5.55556	1.79936	1.81773	1.80854	0.976995	0.976995	73.331	0.63	0.05	0	0	0.21	0.05	0.32	0	0	1.4	0	0	0	0.27	97.61	0	0.05
	42	370	9	109	9	102	G	A	1843	NULL	NULL	0.00521632	0.00447809	28	2	7.14286	1.79936	1.88561	1.84248	0.980794	0.980794	64.6866	0.52	0.05	0.32	0	0.05	0.05	0.05	1.4	0	0	0	0	0	97.94	0.1	0	0
	42	899	9	228	9	223	G	A	1838	NULL	NULL	0.0141111	0.0119638	39	2	5.12821	1.79936	1.7658	1.78258	0.973591	0.973591	64.9274	0.43	0	0.38	0	0	0.05	0	1.19	0.21	0.05	0	0	0	97.12	0.97	0	0
	42	959	9	263	9	258	G	A	1863	NULL	NULL	0.00620497	0.00466471	38	2	5.26316	1.79936	1.83745	1.8184	0.972397	0.972397	61.28	0.47	0	0.26	0	0.16	0	0.05	1.44	0	0	0	0	0	97.16	0.85	0	0.05
	42	1053	9	321	9	316	G	A	1863	NULL	NULL	0.00993657	0.00923894	25	3	12	1.79936	1.9541	1.87673	0.982501	0.982501	64.973	0.37	0.05	0.32	0	0	0	0	1.33	0	0.05	0	0	0	98.12	0.05	0.05	0
	42	1361	9	517	9	500	G	G	1844	NULL	NULL	0.00773798	0.00730776	24	2	8.33333	1.79936	1.90219	1.85077	0.982799	0.982799	35.5347	0.32	0	0	0	0	0	0.32	0	0.05	1.4	0	0	0	0	98.16	0	0.05
	42	1367	9	521	9	504	G	G	1845	NULL	NULL	0.0079086	0.00696565	26	2	7.69231	1.79936	1.88015	1.83975	0.981202	0.981202	26.5642	0.37	0	0.05	0	0	0.05	0.27	0	0	1.46	0	0	0	0.05	98.05	0.05	0
	42	1373	9	527	9	510	G	G	1755	NULL	NULL	0.00466528	0.00245449	30	1	3.33333	1.79936	1.70747	1.75341	0.979095	0.979095	21.5753	0.61	0	0.05	0	0.17	0.05	0.34	0	0	1.53	0	0	0	0	97.83	0	0
	42	1744	9	779	9	762	G	C	1858	NULL	NULL	0.0184584	0.0162141	26	3	11.5385	1.79936	1.89623	1.84779	0.983497	0.983497	67.1713	98.53	0.37	0	0	97.95	0.21	0	0	1.02	0	0	0	0	0	0.05	0.37	0
	42	1780	9	803	9	786	G	G	1859	NULL	NULL	0.018204	0.0171201	27	3	11.1111	1.79936	1.88671	1.84303	0.983502	0.983502	65.8941	0.37	0	0	0	0	0	0.37	0.37	0	1.07	0	0	0	0.21	97.96	0	0
	42	2121	9	982	9	959	G	U	1826	NULL	NULL	0.0155392	0.0133403	30	3	10	1.79936	1.79612	1.79774	0.979892	0.995699	72.2569	99.17	1.09	0	0	0.49	97.59	0	0	0.38	0	0	0	0	0	0.05	0	0.38
	42	2392	9	1074	9	1056	G	G	1851	NULL	NULL	0.00664774	0.00531721	26	2	7.69231	1.79936	1.92896	1.86416	0.981792	0.981792	39.8526	0.32	0	0	0	0	0	0.32	0	0.05	1.4	0	0	0	0.05	98.11	0.05	0
	42	2439	9	1105	9	1087	G	A	1854	NULL	NULL	0.0077318	0.00713728	26	2	7.69231	1.79936	1.93415	1.86675	0.981889	0.981889	45.7147	0.37	0.05	0.32	0	0	0	0	1.39	0	0	0	0	0	98.06	0.1	0.05	0
	42	2655	9	1203	9	1184	G	C	1818	NULL	NULL	0.00631011	0.0037776	37	2	5.40541	1.79936	1.78842	1.79389	0.972884	0.972884	55.506	98	0	0	0	97.14	0.76	0.1	0	1.37	0	0	0	0	0.1	0.21	0.27	0
	42	2659	9	1206	9	1187	G	G	1829	NULL	NULL	0.00644314	0.00465444	29	2	6.89655	1.79936	1.87832	1.83884	0.980587	0.980587	45.5326	0.47	0	0.1	0	0.05	0.05	0.27	0	0	1.41	0	0	0	0.16	97.92	0	0
	42	2721	9	1250	9	1231	G	A	1805	NULL	NULL	0.00651087	0.00604101	29	2	6.89655	1.79936	1.84069	1.82002	0.979703	0.979703	88.8706	0.54	0	0.27	0	0.11	0.16	0	1.49	0	0	0	0	0	97.84	0	0	0.11
	42	2903	9	1387	9	1369	G	G	1708	NULL	NULL	0.0106297	0.00833578	35	3	8.57143	1.79936	1.76682	1.78309	0.965782	0.965782	53.0993	0.51	0	0	0	0.11	0	0.4	0.4	0	1.16	0	0	0	1.75	96.14	0	0
	42	3146	9	1498	9	1475	G	U	778	NULL	NULL	0.0081437	0.00763271	20	1	5	1.79936	1.80637	1.80286	0.968294	0.9963	44.4144	99.6	2.8	0.12	0	0	96.68	0	0	0	0	0	0	0	0.12	0	0	0.25
	42	3147	9	1499	9	1476	G	A	778	NULL	NULL	0.0106562	0.0104482	19	1	5.26316	1.79936	1.87574	1.83755	0.969496	0.969496	40.5853	0.37	0	0.25	0	0	0	0.12	2.8	0	0	0	0	0	96.81	0	0	0
	42	3150	9	1501	9	1478	G	C	766	NULL	NULL	0.0190267	0.0188667	19	2	10.5263	1.79936	1.81584	1.8076	0.971675	0.971675	39.2722	97.13	0	0.25	0	96.88	0	0	0	2.59	0	0	0	0	0.12	0	0.12	0
	42	3151	9	1502	9	1479	G	A	782	NULL	NULL	0.00811121	0.00794191	20	1	5	1.79936	1.92334	1.86135	0.968383	0.968383	44.1208	0.37	0	0.25	0	0	0	0.12	2.79	0	0	0	0	0	96.7	0.12	0	0
	42	3152	9	1503	9	1480	G	A	780	NULL	NULL	0.0106336	0.0104987	18	1	5.55556	1.79936	1.91393	1.85664	0.972094	0.972094	52.3407	0.25	0	0.25	0	0	0	0	2.54	0	0	0	0	0	97.07	0	0	0.12
	42	3160	9	1509	9	1486	G	C	631	NULL	NULL	0.0141519	0.0136774	19	2	10.5263	1.79936	1.44603	1.62269	0.962485	0.962485	44.9248	96.23	0	0.15	0	96.08	0	0	0	3.13	0	0	0	0	0.15	0.47	0	0
	43	46	10	12	10	12	A	U	1929	NULL	NULL	0.01768	0.0138811	35	7	20	1.72156	1.84538	1.78347	0.962384	0.98669	6.538	98.44	95.91	0	0	0.05	2.43	0.05	0.2	0.31	0.05	0.05	0	0.62	0	0.25	0	0.05
	43	48	10	14	10	14	A	U	1882	NULL	NULL	0.059398	0.0564368	43	4	9.30233	1.72156	1.59828	1.65992	0.968487	0.983291	17.2367	98.29	95.49	0	0.05	1.27	1.48	0	0.26	0.53	0.1	0	0	0.63	0	0.05	0	0.1
	43	55	10	18	10	18	A	C	1865	NULL	NULL	0.0524788	0.0488626	55	7	12.7273	1.72156	1.45614	1.58885	0.946782	0.946782	18.5511	6.09	3.31	0	0	1.07	1.71	0	0.05	92.93	0.05	0	0.69	0	0	0.05	0.1	0
	43	62	10	24	10	24	A	U	1934	B	Secondary	0.00306968	-0.00611757	29	2	6.89655	1.72156	1.87944	1.8005	0.964587	0.990296	3.05537	99	96.38	0	0	0.05	2.57	0	0	0.05	0.1	0	0	0.67	0	0.05	0	0.1
	43	122	10	64	10	64	A	G	1921	NULL	NULL	0.0195727	0.0141325	45	6	13.3333	1.72156	1.6877	1.70463	0.947273	0.947273	86.4979	0.66	0.41	0	0.15	0	0	0.1	1.87	0.15	94.28	0.41	0	0	0	2.59	0	0
	43	468	10	174	10	168	A	C	1924	NULL	NULL	0.0364507	0.020533	76	3	3.94737	1.72156	1.53351	1.62753	0.926257	0.926257	90.0672	0.81	0.51	0.1	0	0.15	0.05	0	91.33	1.34	3.26	0.67	0	0	1.29	1.24	0	0
	43	945	10	252	10	247	A	U	1929	NULL	NULL	0.0193152	0.0125407	57	1	1.75439	1.72156	1.83999	1.78078	0.952086	0.97219	64.2267	96.47	94.46	0	0	0	2.01	0	1.6	0.41	0	0	0	0.67	0.72	0	0	0.1
	43	946	10	253	10	248	A	U	1928	NULL	NULL	0.0206389	0.0132931	56	1	1.78571	1.72156	1.62984	1.6757	0.915275	0.915275	64.7419	93.62	90.99	0	0	0.51	2.12	0	5.12	0.31	0.05	0	0	0.67	0.1	0	0	0.1
	43	972	10	273	10	268	A	A	1898	NULL	NULL	0.0202216	0.0130541	60	1	1.66667	1.72156	1.55624	1.6389	0.912967	0.912967	67.5715	5.66	5.46	0.1	0	0	0.1	0	90.74	0	0.42	0.68	0	0	1.94	0.52	0	0
	43	973	10	274	10	269	A	A	1930	NULL	NULL	0.0195315	0.0128765	56	1	1.78571	1.72156	1.83099	1.77628	0.952586	0.952586	65.8716	2.42	1.6	0.1	0	0	0.72	0	94.51	0	0.41	0.67	0	0	1.96	0	0	0
	43	980	10	279	10	274	A	A	1869	NULL	NULL	0.0362435	0.0223302	100	5	5	1.72156	1.22648	1.47402	0.90516	0.90516	45.3127	5.48	4	0.1	0	0	1.38	0	89.1	0.05	3.31	0.69	0	0	1.28	0.05	0	0
	43	1047	10	317	10	312	A	G	1935	NULL	NULL	0.0186377	0.00932731	52	3	5.76923	1.72156	1.72152	1.72154	0.942892	0.963494	59.9451	95.66	93.6	0	0	0	2.06	0	0.1	1.34	1.44	0	0	0.67	0	0.67	0	0.1
	43	1073	10	336	10	331	A	C	1610	NULL	NULL	0.0173142	0.00883689	44	2	4.54545	1.72156	1.16893	1.44525	0.955187	0.955187	62.7306	1.1	0.49	0.12	0	0.43	0.06	0	95.06	0.67	1.11	0.74	0	0	1.29	0	0	0
	43	1175	10	414	10	409	A	A	1932	NULL	NULL	0.0518812	0.0465753	36	2	5.55556	1.72156	1.85077	1.78617	0.972295	0.972295	49.7029	0.25	0.15	0.05	0	0	0	0.05	96.17	0	0.2	0.67	0	0	1.65	1.03	0	0
	43	1227	10	450	10	444	A	G	1930	NULL	NULL	0.0795489	0.0656304	64	5	7.8125	1.72156	1.53845	1.63001	0.923861	0.923861	58.707	6.08	4.23	0	0.31	1.29	0.2	0.05	1.18	0.41	90.64	0.36	0	0	0.1	1.13	0	0.05
	43	1308	10	483	10	467	A	C	1927	NULL	NULL	0.0723529	0.0608687	60	4	6.66667	1.72156	1.58147	1.65152	0.924768	0.924768	59.0855	2.16	0.98	0	0	1.08	0.1	0	3.72	90.73	1.08	0	0.31	0.36	0.15	1.34	0.1	0
	43	1586	10	688	10	671	A	G	1930	NULL	NULL	0.0561373	0.0521068	36	2	5.55556	1.72156	1.74805	1.7348	0.964588	0.964588	80.6207	0.71	0.1	0	0.51	0	0	0.1	1.29	0.05	95.03	0.15	0	0	1.39	1.34	0	0
	43	1599	10	699	10	682	A	C	1931	NULL	NULL	0.0440073	0.0372334	38	4	10.5263	1.72156	1.69645	1.70901	0.950673	0.950673	79.2135	5.46	2.73	0	0	1.34	1.39	0	0	93.64	0.1	0	0.51	0.15	0	0	0.1	0
	43	1633	10	726	10	709	A	C	1925	NULL	NULL	0.0174722	0.013888	38	1	2.63158	1.72156	1.84574	1.78365	0.95889	0.95889	54.202	2.42	0.2	0	0	2.22	0	0	0.05	95.54	0.67	0	0.67	0	0.2	0.31	0.1	0
	43	1638	10	731	10	714	A	G	1929	NULL	NULL	0.0180126	0.0142403	37	1	2.7027	1.72156	1.83537	1.77846	0.959984	0.959984	53.1693	1.33	0.05	0	0.67	0.31	0.2	0.1	0.2	0.56	95.65	0	0	0	0	2.22	0	0
	43	1744	10	779	10	762	A	C	1929	NULL	NULL	0.0226538	0.0171383	30	3	10	1.72156	1.89623	1.80889	0.967088	0.967088	64.1674	2.83	0.2	0	0	2.63	0	0	0	96.32	0.05	0	0.31	0.36	0	0	0.1	0
	43	1780	10	803	10	786	A	G	1930	NULL	NULL	0.0226217	0.0199583	30	3	10	1.72156	1.88671	1.80413	0.967594	0.967594	62.9246	0.41	0	0	0.31	0	0	0.1	0.2	0	96.38	0.36	0	0	0	2.63	0	0
	43	2034	10	917	10	894	A	G	1866	NULL	NULL	0.0439417	0.038041	47	4	8.51064	1.72156	1.5943	1.65793	0.953189	0.953189	19.4716	0.89	0.1	0	0.69	0	0	0.1	2.67	0	93.85	0	0	0	1.44	1.12	0	0
	43	2096	10	962	10	939	A	C	1858	NULL	NULL	0.0189908	0.0137672	30	2	6.66667	1.72156	1.70001	1.71078	0.955681	0.955681	60.1448	3.69	1.39	0	0	2.3	0	0	0	95.22	0	0.05	0.64	0	0	0.26	0.1	0
	43	2106	10	970	10	947	A	C	1919	NULL	NULL	0.0269757	0.018407	32	4	12.5	1.72156	1.8698	1.79568	0.967496	0.967496	60.3548	1.97	0.05	0	0	1.92	0	0	0.41	96.04	0.1	0	0.67	0	0.67	0	0.1	0
	43	2121	10	982	10	959	A	U	1897	NULL	NULL	0.0202122	0.0148087	33	3	9.09091	1.72156	1.79612	1.75884	0.963892	0.990702	69.7377	98.68	96	0	0	0	2.68	0	0	0.47	0.05	0	0.36	0.31	0	0	0	0.1
	43	2368	10	1060	10	1042	A	C	1888	NULL	NULL	0.0721834	0.0667375	34	3	8.82353	1.72156	1.67524	1.6984	0.971186	0.971186	48.7798	98.02	95.4	0	0	1.68	0.94	0	0	1.16	0	0	0	0.68	0	0	0	0.1
	43	2588	10	1159	10	1141	A	U	1929	NULL	NULL	0.0441117	0.0346327	60	3	5	1.72156	1.63151	1.67653	0.944878	0.944878	73.8556	95.59	93.17	0	0	1.29	1.13	0	0.41	3.05	0	0	0	0.67	0.2	0	0	0.05
	43	2648	10	1197	10	1178	A	G	1924	NULL	NULL	0.0698541	0.064487	36	3	8.33333	1.72156	1.77972	1.75064	0.971096	0.971096	47.1563	0.1	0	0.1	0	0	0	0	95.43	0	1.19	0.62	0	0	0.98	1.65	0	0
	43	2651	10	1200	10	1181	A	C	1927	NULL	NULL	0.0200373	0.0179742	28	1	3.57143	1.72156	1.93955	1.83056	0.97069	0.97069	46.1659	2.22	0	0	0	2.22	0	0	0.05	96.63	0	0	0.56	0	0.41	0	0.1	0
	43	2656	10	1204	10	1185	A	A	1912	NULL	NULL	0.0216598	0.0179442	32	2	6.25	1.72156	1.88856	1.80506	0.96838	0.96838	48.9324	0.2	0.05	0.1	0	0.05	0	0	96.39	0.1	0.05	0.62	0	0	2.19	0.41	0	0
	43	2889	10	1377	10	1359	A	A	1869	NULL	NULL	0.0445523	0.0333377	55	1	1.81818	1.72156	1.56466	1.64311	0.942075	0.942075	71.022	0.95	0.85	0.1	0	0	0	0	92.79	0.37	2.61	0.64	0	0	1.22	1.38	0	0
	43	3127	10	1485	10	1462	A	U	1103	NULL	NULL	0.049297	0.0380034	44	3	6.81818	1.72156	1.2666	1.49408	0.92618	0.92618	44.2204	94.76	91.7	0	0.9	0	2.16	0	0.54	1.08	2.88	0	0	0.09	0	0.63	0	0
	44	46	11	12	11	12	G	U	1967	NULL	NULL	0.0320031	0.0299948	21	10	47.619	1.84159	1.84538	1.84348	0.984891	0.99649	3.34262	99.43	0.81	0.05	0	0.35	98.17	0.05	0.15	0.05	0.25	0	0	0	0.05	0.05	0	0
	44	47	11	13	11	13	G	U	1957	NULL	NULL	0.0124446	0.0113998	21	4	19.0476	1.84159	1.85289	1.84724	0.9858	0.997001	10.8912	99.53	1.12	0	0	0.05	98.36	0	0.15	0	0	0	0	0	0.05	0.15	0.05	0.05
	44	48	11	14	11	14	G	U	1919	NULL	NULL	0.0133817	0.0118107	31	5	16.129	1.84159	1.59828	1.71994	0.967996	0.997005	14.8799	99.51	1.09	0	0	1.81	96.56	0.05	0.15	0	0.05	0	0	0	0.1	0.1	0	0.05
	44	50	11	15	11	15	G	G	1902	NULL	NULL	0.0147546	0.0144734	21	4	19.0476	1.84159	1.66627	1.75393	0.986093	0.986093	23.3803	0.3	0.15	0	0	0.05	0	0.1	0.1	0	1.04	0	0	0	0.1	98.42	0	0
	44	52	11	16	11	16	G	A	1963	NULL	NULL	0.0137366	0.0132935	16	4	25	1.84159	1.89832	1.86995	0.987904	0.987904	21.0324	0.15	0.05	0.05	0	0	0	0.05	1.06	0	0.1	0	0	0	98.67	0	0	0
	44	59	11	21	11	21	G	G	1954	NULL	NULL	0.0148482	0.0141401	22	2	9.09091	1.84159	1.798	1.8198	0.985298	0.985298	7.19028	0.2	0.05	0	0	0.05	0.05	0.05	0.2	0	1.02	0	0	0	0.25	98.26	0	0.05
	44	60	11	22	11	22	G	G	1970	NULL	NULL	0.00630479	0.00462452	21	3	14.2857	1.84159	1.88667	1.86413	0.984397	0.984397	4.98416	0.3	0	0	0	0.15	0.15	0	0	0.05	1.16	0	0	0	0.1	98.32	0	0.05
	44	61	11	23	11	23	G	C	1971	B	Secondary	0.0494973	0.0450923	15	3	20	1.84159	1.88765	1.86462	0.993496	0.993496	2.81874	99.38	0.7	0	0	98.63	0.05	0	0	0.5	0.05	0	0	0	0	0	0.05	0
	44	66	11	27	11	27	G	G	1970	NULL	NULL	0.00904432	0.00807348	20	3	15	1.84159	1.89782	1.86971	0.985395	0.985395	17.1811	0.15	0	0	0	0.1	0	0.05	0.1	0	1.11	0	0	0	0.2	98.37	0	0.05
	44	74	11	32	11	32	G	A	1958	NULL	NULL	0.00693732	0.00548337	20	2	10	1.84159	1.83441	1.838	0.985801	0.985801	25.6816	0.35	0.05	0.05	0	0.05	0.15	0.05	1.17	0	0	0	0	0	98.47	0	0	0
	44	75	11	33	11	33	G	A	1951	NULL	NULL	0.00760828	0.00410115	15	2	13.3333	1.84159	1.84013	1.84086	0.986795	0.986795	26.7651	0.2	0	0.05	0	0.05	0.05	0.05	1.12	0	0.05	0	0	0	98.62	0	0	0
	44	76	11	34	11	34	G	C	1952	NULL	NULL	0.00578655	0.00472102	24	4	16.6667	1.84159	1.81991	1.83075	0.978793	0.978793	28.6942	98.1	0.05	0	0	97.75	0.25	0.05	0.05	1.12	0	0	0	0	0.2	0.45	0.05	0
	44	96	11	46	11	46	G	G	1959	NULL	NULL	0.00620306	0.00502924	20	1	5	1.84159	1.88621	1.8639	0.985803	0.985803	44.1403	0.35	0.05	0.05	0	0.1	0.1	0.05	0	0	1.12	0	0	0	0.05	98.47	0	0
	44	112	11	57	11	57	G	G	1965	NULL	NULL	0.0116457	0.0104908	19	2	10.5263	1.84159	1.83278	1.83719	0.984895	0.984895	58.5093	0.2	0	0	0	0.2	0	0	0	0	1.16	0	0	0	0.15	98.37	0	0.1
	44	116	11	60	11	60	G	A	1967	NULL	NULL	0.00551496	0.00291437	15	1	6.66667	1.84159	1.85992	1.85076	0.97429	0.97429	66.7214	1.36	0	0.05	0	0	1.31	0	1.16	0	0	0	0	0	97.36	0.05	0.05	0
	44	370	11	109	11	102	G	A	1948	NULL	NULL	0.00616117	0.00520127	19	2	10.5263	1.84159	1.88561	1.8636	0.985292	0.985292	67.999	0.25	0.05	0.05	0	0.05	0.05	0.05	1.22	0	0	0	0	0	98.41	0.1	0	0
	44	372	11	110	11	103	G	C	1954	NULL	NULL	0.040447	0.034473	32	2	6.25	1.84159	1.68279	1.76219	0.964393	0.986296	61.9088	97.9	0	0	0	95.66	2.19	0.05	0.71	0.56	0	0	0	0	0.76	0	0.05	0
	44	379	11	115	11	108	G	G	1939	NULL	NULL	0.039108	0.0369284	22	1	4.54545	1.84159	1.7561	1.79884	0.986299	0.986299	45.7172	1.48	0.72	0	0	0.3	0.36	0.1	0	0	0.56	0	0	0	0.05	97.89	0	0
	44	386	11	119	11	112	G	A	1915	NULL	NULL	0.00542294	0.00521227	19	1	5.26316	1.84159	1.81031	1.82595	0.985498	0.985498	36.1635	0.2	0	0.05	0	0	0.1	0.05	1.3	0	0	0	0	0	98.49	0	0	0
	44	387	11	120	11	113	G	A	1955	NULL	NULL	0.012112	0.0109414	28	1	3.57143	1.84159	1.86346	1.85252	0.982297	0.982297	41.9853	0.5	0	0.05	0	0.1	0.3	0.05	1.07	0	0.2	0	0	0	98.01	0.2	0	0
	44	899	11	228	11	223	G	A	1947	NULL	NULL	0.0207714	0.0179796	31	3	9.67742	1.84159	1.7658	1.8037	0.983294	0.983294	69.5976	0.35	0	0.1	0	0.2	0.05	0	0.81	0	0.46	0	0	0	97.84	0.51	0	0
	44	959	11	263	11	258	G	A	1972	NULL	NULL	0.00548257	0.00347951	31	1	3.22581	1.84159	1.83745	1.83952	0.975794	0.975794	64.1946	0.2	0	0.05	0	0.15	0	0	1.26	0	0	0	0	0	97.52	0.96	0	0.05
	44	1024	11	302	11	297	G	G	1964	NULL	NULL	0.0210149	0.0128072	43	2	4.65116	1.84159	1.6679	1.75475	0.946886	0.946886	25.3519	1.16	0	0	0	1.06	0	0.1	0.71	0	0.55	0	0	0	3.6	93.95	0	0
	44	1041	11	312	11	307	G	C	1938	NULL	NULL	0.0415752	0.0387986	27	2	7.40741	1.84159	1.77739	1.80949	0.982692	0.982692	47.3163	97.93	0	0	0	97.47	0.41	0.05	0.72	0.56	0	0	0	0	0.41	0.3	0.05	0
	44	1053	11	321	11	316	G	A	1972	NULL	NULL	0.0107121	0.00980498	16	3	18.75	1.84159	1.9541	1.89785	0.986898	0.986898	67.0327	0.1	0.05	0.05	0	0	0	0	1.16	0	0.05	0	0	0	98.58	0.05	0.05	0
	44	1065	11	331	11	326	G	G	1969	NULL	NULL	0.0342427	0.0309564	19	1	5.26316	1.84159	1.86904	1.85532	0.985994	0.985994	61.989	1.55	0.7	0	0	0	0.75	0.1	0	0	0.55	0	0	0	0	97.87	0	0
	44	1083	11	344	11	339	G	A	1936	NULL	NULL	0.00542255	0.0044796	22	1	4.54545	1.84159	1.831	1.8363	0.983199	0.983199	84.748	0.2	0	0.05	0	0	0.15	0	1.28	0	0	0	0	0	98.24	0.2	0.05	0
	44	1096	11	353	11	348	G	A	1935	NULL	NULL	0.0351933	0.0315907	22	2	9.09091	1.84159	1.70504	1.77332	0.981093	0.981093	50.8068	2.05	0.72	0.05	0	0	1.23	0.05	0.56	0	0	0	0	0	97.31	0.05	0	0
	44	1361	11	517	11	500	G	G	1953	NULL	NULL	0.0085456	0.00798619	15	2	13.3333	1.84159	1.90219	1.87189	0.987297	0.987297	32.0422	0.05	0	0	0	0	0	0.05	0	0.05	1.22	0	0	0	0	98.62	0	0.05
	44	1372	11	526	11	509	G	C	1926	NULL	NULL	0.0371041	0.0335793	23	1	4.34783	1.84159	1.7642	1.8029	0.986297	0.986297	11.2642	99.1	0.72	0	0	97.87	0.51	0	0	0.56	0	0	0	0	0.1	0.1	0.1	0
	44	2000	11	894	11	871	G	G	1960	NULL	NULL	0.0309758	0.0287804	18	2	11.1111	1.84159	1.83036	1.83597	0.981893	0.981893	37.5033	0.15	0	0	0	0.05	0	0.1	0.71	0	0.55	0	0	0	1.11	97.45	0	0
	44	2115	11	977	11	954	G	A	1964	NULL	NULL	0.024394	0.0240648	18	2	11.1111	1.84159	1.94473	1.89316	0.989901	0.989901	70.7002	0.1	0	0.1	0	0	0	0	0.86	0	0.4	0	0	0	98.57	0.05	0	0
	44	2857	11	1352	11	1333	G	C	1955	NULL	NULL	0.0397159	0.0351709	20	1	5	1.84159	1.85812	1.84986	0.986894	0.986894	79.6437	98.3	0	0	0	97.95	0.35	0	0	0.56	0.71	0	0	0	0	0.3	0.1	0
	44	2881	11	1370	11	1352	G	G	1939	NULL	NULL	0.0390877	0.0350068	20	1	5	1.84159	1.864	1.8528	0.988295	0.988295	79.6434	0.46	0	0	0	0.36	0	0.1	0	0.72	0.56	0	0	0	0.15	98.09	0	0
	44	3146	11	1498	11	1475	G	U	837	NULL	NULL	0.00863555	0.00797108	13	1	7.69231	1.84159	1.80637	1.82398	0.971882	0.996693	36.8024	99.62	2.48	0.11	0	0	97.03	0	0	0	0	0	0	0	0.11	0.11	0	0.11
	44	3150	11	1501	11	1478	G	C	820	NULL	NULL	0.00873244	0.00852357	12	1	8.33333	1.84159	1.81584	1.82872	0.9722	0.9722	31.9962	97.21	0	0.12	0	97.09	0	0	0	2.54	0	0	0	0	0.12	0	0.12	0
	46	47	12	13	12	13	U	U	2025	NULL	NULL	0.0201407	0.0192116	20	5	25	1.84538	1.85289	1.84913	0.990097	0.990097	8.16548	0.56	0.04	0.04	0	0	0.34	0.14	0.14	0.04	0	0	0.04	0.39	0	0	0	98.76
	46	48	12	14	12	14	U	U	1985	NULL	NULL	0.0184318	0.0170343	32	6	18.75	1.84538	1.59828	1.72183	0.971985	0.971985	11.7789	0.65	0.05	0.1	0.05	0	0.35	0.1	0.15	0	0.05	0	0.05	0.4	0	0	1.7	96.98
	46	50	12	15	12	15	U	G	1966	NULL	NULL	0.017676	0.017426	23	4	17.3913	1.84538	1.66627	1.75582	0.988993	0.993494	20.1174	99.43	0.1	0.1	0.45	0	0.05	98.73	0.05	0	0.1	0.05	0	0	0	0.3	0.05	0
	46	52	12	16	12	16	U	A	2029	NULL	NULL	0.0162221	0.015828	18	4	22.2222	1.84538	1.89832	1.87185	0.991397	0.991397	17.7255	99	0.04	98.96	0	0	0	0	0.09	0	0.04	0.49	0	0	0.24	0.09	0	0
	46	57	12	20	12	20	U	U	2021	NULL	NULL	0.00412011	0.00351513	22	1	4.54545	1.84538	1.86873	1.85705	0.988496	0.988496	9.09075	0.57	0.24	0.04	0	0	0.29	0	0	0	0	0	0	0.49	0	0.04	0.09	98.76
	46	59	12	21	12	21	U	G	2018	NULL	NULL	0.00911013	0.00847957	24	3	12.5	1.84538	1.798	1.82169	0.985687	0.993493	4.70666	99.23	0	0.44	0.34	0	0.04	98.41	0	0	0.24	0	0	0.09	0	0.29	0.04	0.04
	46	60	12	22	12	22	U	G	2037	B	Secondary	0.00541151	0.00391612	22	2	9.09091	1.84538	1.88667	1.86602	0.988093	0.992493	3.77174	99.24	0.04	0.09	0.44	0	0	98.67	0	0	0.14	0	0.04	0	0	0.29	0.14	0.09
	46	61	12	23	12	23	U	C	2038	NULL	NULL	0.00390561	-2.22662e-05	18	1	5.55556	1.84538	1.88765	1.86651	0.983	0.983	4.41639	0.33	0	0	0.04	0.29	0	0	0	0.24	0	0	0.44	0	0	0	98.23	0.73
	46	62	12	24	12	24	U	U	2039	NULL	NULL	0.00567946	0.00135301	20	2	10	1.84538	1.87944	1.86241	0.989088	0.989088	6.52756	0.69	0.24	0.04	0.04	0.04	0.24	0.09	0	0	0	0	0	0.44	0	0	0.04	98.77
	46	66	12	27	12	27	U	G	2037	NULL	NULL	0.00541725	0.00455298	24	2	8.33333	1.84538	1.89782	1.8716	0.986691	0.991092	20.3279	99.29	0	0.24	0.44	0	0.04	98.57	0	0	0.24	0	0	0	0.04	0.24	0.09	0.04
	46	74	12	32	12	32	U	A	2024	NULL	NULL	0.00944302	0.00814938	23	2	8.69565	1.84538	1.83441	1.83989	0.988998	0.988998	28.9412	98.71	0	98.71	0	0	0	0	0.24	0	0	0.39	0	0.09	0.29	0.04	0.04	0.14
	46	75	12	33	12	33	U	A	2018	NULL	NULL	0.00707563	0.00395453	18	2	11.1111	1.84538	1.84013	1.84275	0.989589	0.989589	29.9844	98.9	0	98.86	0.04	0	0	0	0.24	0	0	0.44	0	0	0.24	0.04	0.04	0.04
	46	76	12	34	12	34	U	C	2019	NULL	NULL	0.00692274	0.00597462	31	2	6.45161	1.84538	1.81991	1.83264	0.981086	0.981086	31.8337	0.92	0	0.19	0	0.29	0	0.44	0	0.24	0	0.09	0.39	0	0	0.04	97.92	0.34
	46	110	12	55	12	55	U	A	2019	NULL	NULL	0.00411531	0.00370225	19	1	5.26316	1.84538	1.89089	1.86814	0.989393	0.989393	62.1105	98.9	0	98.86	0	0.04	0	0	0.24	0	0	0.44	0	0	0.29	0	0	0.09
	46	111	12	56	12	56	U	U	2034	NULL	NULL	0.00407607	0.00387623	16	1	6.25	1.84538	1.9514	1.89839	0.990302	0.990302	62.4131	0.57	0.24	0	0	0.04	0.29	0	0	0	0	0	0	0.44	0	0	0	98.97
	46	112	12	57	12	57	U	G	2032	NULL	NULL	0.0110034	0.00997558	20	3	15	1.84538	1.83278	1.83908	0.988201	0.992602	61.6995	99.28	0.04	0.04	0.44	0	0.04	98.72	0.04	0	0.14	0	0	0	0	0.29	0.19	0
	46	116	12	60	12	60	U	A	2034	NULL	NULL	0.00425958	0.00194511	18	1	5.55556	1.84538	1.85992	1.85265	0.977191	0.977191	69.8023	97.72	0	97.64	0	0.04	0	0.04	0.24	0	0	0.44	0	0	0.29	0	0	1.27
	46	370	12	109	12	102	U	A	2015	NULL	NULL	0.00600399	0.00514974	22	2	9.09091	1.84538	1.88561	1.86549	0.988185	0.988185	70.8522	98.84	0	98.71	0	0	0.04	0.09	0.24	0	0	0.49	0	0	0.24	0.04	0.04	0.04
	46	376	12	113	12	106	U	G	2018	NULL	NULL	0.0041402	0.00214373	21	1	4.7619	1.84538	1.88147	1.86342	0.98739	0.992291	53.7985	99.19	0	0	0.49	0	0.04	98.66	0	0	0.24	0	0	0	0	0.29	0.24	0
	46	386	12	119	12	112	U	A	1981	NULL	NULL	0.00418143	0.00399388	22	1	4.54545	1.84538	1.81031	1.82784	0.9885	0.9885	38.3379	98.79	0	98.79	0	0	0	0	0.25	0	0	0.5	0	0	0.3	0.05	0	0.1
	46	411	12	136	12	130	U	C	2021	NULL	NULL	0.00413506	0.00369048	23	1	4.34783	1.84538	1.87518	1.86028	0.987394	0.987394	75.0437	0.29	0	0	0	0.29	0	0	0	0.24	0	0	0.49	0	0.04	0	98.66	0.24
	46	434	12	151	12	145	U	A	2026	NULL	NULL	0.00408936	0.00361446	17	1	5.88235	1.84538	1.93351	1.88944	0.9898	0.9898	93.4075	98.91	0	98.91	0	0	0	0	0.24	0	0	0.49	0	0	0.29	0.04	0	0
	46	449	12	160	12	154	U	A	2023	NULL	NULL	0.00410182	0.00358395	18	1	5.55556	1.84538	1.93297	1.88917	0.989394	0.989394	81.1427	98.94	0	98.86	0	0	0.04	0.04	0.24	0	0	0.49	0	0	0.29	0	0	0
	46	931	12	244	12	239	U	U	2038	NULL	NULL	0.00406947	0.00369325	17	1	5.88235	1.84538	1.96828	1.90683	0.989899	0.989899	35.3243	0.57	0.24	0	0	0.04	0.29	0	0	0	0	0	0	0.48	0	0	0	98.92
	46	959	12	263	12	258	U	A	2039	NULL	NULL	0.00422993	0.00244723	33	1	3.0303	1.84538	1.83745	1.84141	0.97929	0.988492	66.5196	98.8	0	97.84	0	0	0.04	0.92	0.24	0	0	0.48	0	0	0.29	0	0.14	0
	46	1036	12	308	12	303	U	C	2035	NULL	NULL	0.00416297	0.00351531	21	1	4.7619	1.84538	1.92789	1.88663	0.984087	0.984087	44.1557	0.33	0	0.04	0	0.29	0	0	0	0.24	0	0	0.49	0	0	0.04	98.33	0.53
	46	1045	12	315	12	310	U	A	2004	NULL	NULL	0.00426863	0.00329695	19	1	5.26316	1.84538	1.87292	1.85915	0.988992	0.988992	56.8155	98.93	0	98.8	0	0.04	0	0.09	0.24	0	0	0.49	0	0	0.24	0	0	0.04
	46	1053	12	321	12	316	U	A	2039	NULL	NULL	0.0116076	0.0108004	18	3	16.6667	1.84538	1.9541	1.89974	0.989691	0.989691	69.6773	98.99	0	98.87	0	0.04	0.04	0.04	0.24	0	0	0.48	0	0	0.19	0.04	0	0
	46	1070	12	334	12	329	U	C	2035	NULL	NULL	0.00415557	0.00372332	25	1	4	1.84538	1.92597	1.88567	0.98459	0.98459	69.217	0.29	0	0	0	0.29	0	0	0	0.24	0	0	0.48	0	0.04	0	98.38	0.53
	46	1082	12	343	12	338	U	U	2007	NULL	NULL	0.00413644	0.00358136	19	1	5.26316	1.84538	1.88146	1.86342	0.988897	0.988897	76.2731	0.66	0.24	0.09	0	0.04	0.29	0	0	0	0	0	0	0.49	0	0	0	98.8
	46	1083	12	344	12	339	U	A	2003	NULL	NULL	0.00418135	0.00334211	25	2	8	1.84538	1.831	1.83819	0.986491	0.986491	87.4881	98.78	0	98.55	0	0.04	0	0.19	0.24	0	0	0.49	0	0	0.29	0	0	0.14
	46	1088	12	347	12	342	U	G	2036	NULL	NULL	0.00408012	0.00332687	20	1	5	1.84538	1.95388	1.89963	0.989491	0.994295	76.3028	99.39	0	0	0.48	0	0.04	98.87	0	0	0.24	0	0	0	0	0.29	0.04	0
	46	1116	12	368	12	363	U	U	2036	NULL	NULL	0.00407277	0.0039026	17	1	5.88235	1.84538	1.96189	1.90363	0.989894	0.989894	62.5215	0.53	0.24	0	0	0	0.29	0	0	0	0	0	0	0.48	0.04	0	0	98.92
	46	1126	12	376	12	371	U	G	2036	NULL	NULL	0.00408747	0.00366307	21	1	4.7619	1.84538	1.95849	1.90193	0.989088	0.993892	66.0319	99.38	0	0.04	0.48	0.04	0	98.82	0	0	0.24	0	0	0	0	0.29	0	0.04
	46	1142	12	389	12	384	U	A	2038	NULL	NULL	0.00406947	0.00380907	17	1	5.88235	1.84538	1.96985	1.90761	0.989899	0.989899	63.5227	98.92	0	98.92	0	0	0	0	0.24	0	0	0.48	0	0	0.29	0.04	0	0
	46	1200	12	432	12	427	U	A	2039	NULL	NULL	0.00407515	0.00338529	18	1	5.55556	1.84538	1.97478	1.91008	0.989492	0.989492	56.9556	98.95	0	98.87	0	0	0.04	0.04	0.24	0	0	0.48	0	0	0.29	0	0	0
	46	1361	12	517	12	500	U	G	2020	NULL	NULL	0.00410686	0.00360871	18	1	5.55556	1.84538	1.90219	1.87378	0.989398	0.994299	32.0824	99.39	0	0	0.49	0	0.04	98.86	0	0	0.24	0	0	0	0	0.29	0.04	0
	46	1634	12	727	12	710	U	G	2032	NULL	NULL	0.00434123	0.0043172	17	1	5.88235	1.84538	1.95303	1.89921	0.989796	0.994696	46.4529	99.4	0	0	0.49	0	0	98.91	0.04	0	0.19	0	0	0	0	0.34	0	0
	46	1636	12	729	12	712	U	A	2035	NULL	NULL	0.00434324	0.0043058	19	1	5.26316	1.84538	1.97244	1.90891	0.989389	0.989389	48.0671	98.87	0	98.87	0	0	0	0	0.19	0	0.04	0.49	0	0	0.34	0	0	0.04
	46	1807	12	820	12	803	U	U	2037	NULL	NULL	0.00407846	0.00350335	18	1	5.55556	1.84538	1.96396	1.90467	0.989496	0.989496	30.6196	0.57	0.24	0.04	0	0	0.29	0	0	0	0	0	0	0.48	0	0.04	0	98.87
	46	2122	12	983	12	960	U	A	2034	NULL	NULL	0.00409818	0.0033365	20	1	5	1.84538	1.96507	1.90522	0.988403	0.988403	62.4461	98.95	0	98.77	0	0	0.04	0.14	0.24	0	0	0.49	0	0	0.29	0	0	0
	46	2133	12	991	12	968	U	U	2022	NULL	NULL	0.00500301	0.00380938	25	2	8	1.84538	1.89839	1.87188	0.986598	0.986598	67.0343	0.81	0.24	0.24	0	0.04	0.29	0	0	0	0	0	0.04	0.44	0	0	0.09	98.56
	46	2374	12	1064	12	1046	U	G	2035	NULL	NULL	0.00408178	0.00355084	18	1	5.55556	1.84538	1.96206	1.90372	0.989389	0.994292	42.2996	99.36	0	0	0.49	0	0	98.87	0	0	0.24	0	0	0	0.04	0.29	0.04	0
	46	2376	12	1065	12	1047	U	U	2030	NULL	NULL	0.0041494	0.00328518	24	1	4.16667	1.84538	1.90921	1.87729	0.985498	0.985498	50.304	0.67	0.24	0.14	0	0	0.29	0	0	0	0	0	0	0.49	0	0.04	0.29	98.47
	46	2379	12	1067	12	1049	U	A	2022	NULL	NULL	0.0041035	0.00356667	18	1	5.55556	1.84538	1.93583	1.8906	0.989399	0.989399	44.9941	98.94	0	98.86	0	0	0.04	0.04	0.24	0	0	0.49	0	0	0.29	0	0	0
	46	2391	12	1073	12	1055	U	U	2031	NULL	NULL	0.00408105	0.00359787	17	1	5.88235	1.84538	1.94596	1.89567	0.989796	0.989796	37.0835	0.53	0.24	0	0	0	0.29	0	0	0	0	0	0	0.49	0	0.04	0	98.91
	46	2414	12	1090	12	1072	U	U	2027	NULL	NULL	0.00409511	0.00403096	19	1	5.26316	1.84538	1.92689	1.88613	0.989395	0.989395	51.4413	0.53	0.24	0	0	0	0.29	0	0	0	0	0	0	0.49	0.04	0	0.04	98.86
	46	2439	12	1105	12	1087	U	A	2029	NULL	NULL	0.00410659	0.00341828	20	1	5	1.84538	1.93415	1.88976	0.988496	0.988496	40.4353	98.9	0	98.77	0	0	0.04	0.09	0.24	0	0	0.49	0	0	0.29	0	0.04	0
	46	2440	12	1106	12	1088	U	G	2030	NULL	NULL	0.00425374	0.00324984	24	1	4.16667	1.84538	1.87541	1.86039	0.978495	0.994701	40.0945	99.44	0	1.13	0.49	0.04	0	97.78	0	0	0.24	0	0	0	0	0.29	0	0
	46	2450	12	1113	12	1095	U	C	2030	NULL	NULL	0.0040901	0.00352149	18	1	5.55556	1.84538	1.94388	1.89463	0.989401	0.989401	61.126	0.33	0	0	0	0.29	0	0.04	0	0.24	0	0	0.49	0	0.04	0	98.86	0
	46	2470	12	1126	12	1108	U	U	2027	NULL	NULL	0.00633102	0.0037425	26	3	11.5385	1.84538	1.81779	1.83158	0.972686	0.972686	91.5869	2.2	0.24	1.77	0	0	0.19	0	0	0	0	0	0	0.49	0.09	0.04	0	97.14
	46	2778	12	1287	12	1268	U	A	2009	NULL	NULL	0.00581634	0.00497151	26	3	11.5385	1.84538	1.87209	1.85873	0.982994	0.982994	82.1739	98.54	0	98.16	0	0	0.04	0.34	0.24	0	0	0.44	0.04	0	0.29	0	0	0.39
	46	3146	12	1498	12	1475	U	U	884	NULL	NULL	0.00683147	0.00624001	16	1	6.25	1.84538	1.80637	1.82587	0.984502	0.984502	34.5913	1.11	0.56	0.11	0	0	0.33	0.11	0	0	0	0	0	0.33	0.11	0	0.11	98.31
	46	3150	12	1501	12	1478	U	C	867	NULL	NULL	0.00604231	0.00585625	15	1	6.66667	1.84538	1.81584	1.83061	0.985304	0.985304	29.1944	0.56	0	0.22	0	0.34	0	0	0	0.57	0	0	0.34	0	0.11	0	98.39	0
	47	48	13	14	13	14	U	U	2011	NULL	NULL	0.0227004	0.0219746	23	6	26.087	1.85289	1.59828	1.72559	0.980181	0.980181	11.0058	0.3	0.04	0.09	0.04	0	0.09	0.04	0.14	0	0	0	0.04	0	0	0.04	1.68	97.71
	47	50	13	15	13	15	U	G	1989	NULL	NULL	0.0110483	0.0109181	16	2	12.5	1.85289	1.66627	1.75958	0.993998	0.995499	16.5768	99.64	0.1	0.15	0.1	0	0	99.29	0.05	0	0.05	0	0	0	0	0.1	0.05	0.1
	47	52	13	16	13	16	U	A	2046	NULL	NULL	0.00825703	0.00805194	13	2	15.3846	1.85289	1.89832	1.8756	0.995495	0.996896	14.0632	99.64	0.04	99.46	0	0	0	0.14	0.04	0	0.04	0.09	0	0	0.14	0	0	0
	47	60	13	22	13	22	U	G	2053	NULL	NULL	0.0069021	0.00612505	17	2	11.7647	1.85289	1.88667	1.86978	0.9932	0.9932	6.445	99.39	0.04	0.09	0.04	0	0	99.22	0	0	0.09	0	0	0.04	0	0.14	0.19	0.09
	47	74	13	32	13	32	U	A	2039	NULL	NULL	0.00336182	0.00268915	17	0	0	1.85289	1.83441	1.84365	0.993996	0.993996	34.7467	99.35	0	99.31	0	0	0	0.04	0.19	0	0	0.04	0	0.04	0.14	0	0	0.19
	47	96	13	46	13	46	U	G	2043	NULL	NULL	0.00414726	0.00360425	18	0	0	1.85289	1.88621	1.86955	0.993592	0.993592	53.4513	99.34	0	0.04	0.04	0	0	99.26	0	0	0.19	0.04	0	0	0	0.14	0.09	0.14
	47	112	13	57	13	57	U	G	2049	NULL	NULL	0.00413989	0.0036054	16	1	6.25	1.85289	1.83278	1.84284	0.993099	0.993099	66.3718	99.4	0	0.14	0.04	0	0	99.22	0	0	0.19	0	0	0.04	0	0.09	0.19	0.04
	47	1048	13	318	13	313	U	G	2051	NULL	NULL	0.00351567	0.00314553	13	1	7.69231	1.85289	1.95415	1.90352	0.995497	0.995497	66.4581	99.59	0.04	0	0.09	0	0	99.46	0	0	0.14	0	0	0	0	0.14	0.04	0.04
	47	1049	13	319	13	314	U	G	2056	NULL	NULL	0.00448706	0.00422101	14	1	7.14286	1.85289	1.97357	1.91323	0.994405	0.996304	68.7412	99.64	0	0.19	0.09	0	0	99.36	0	0.04	0.14	0	0	0	0	0.14	0	0
	47	1055	13	323	13	318	U	U	2056	NULL	NULL	0.00447884	0.00416464	12	1	8.33333	1.85289	1.98364	1.91827	0.995906	0.995906	75.2901	0.28	0.14	0	0	0	0.14	0	0.04	0	0	0	0	0.09	0	0	0.04	99.51
	47	1077	13	339	13	334	U	C	2054	NULL	NULL	0.00351155	0.00303558	12	1	8.33333	1.85289	1.96198	1.90743	0.995503	0.995503	66.1839	0.18	0	0.04	0	0.14	0	0	0.04	0.14	0	0	0.09	0	0	0	99.46	0.04
	47	1333	13	500	13	483	U	G	2050	NULL	NULL	0.00293176	0.00197521	22	1	4.54545	1.85289	1.89143	1.87216	0.991588	0.991588	42.3954	99.29	0.04	0.09	0.09	0	0	99.07	0	0	0.14	0	0	0	0	0.14	0.24	0.14
	47	1367	13	521	13	504	U	G	2036	NULL	NULL	0.00452152	0.00395421	13	1	7.69231	1.85289	1.88015	1.86652	0.994988	0.994988	27.1546	99.63	0.04	0.09	0.09	0	0	99.41	0	0	0.14	0	0	0	0	0.14	0.04	0
	47	1371	13	525	13	508	U	C	2034	NULL	NULL	0.00232092	0.00176594	18	1	5.55556	1.85289	1.87146	1.86218	0.991099	0.991099	17.9241	0.31	0.04	0.04	0	0.14	0	0.09	0	0.14	0	0	0.09	0	0	0	99.01	0.39
	47	1570	13	675	13	658	U	A	2036	NULL	NULL	0.00344004	0.00323693	16	1	6.25	1.85289	1.89897	1.87593	0.989588	0.989588	58.7196	98.96	0	98.87	0	0	0	0.09	0.19	0	0	0.09	0	0	0.09	0.04	0	0.58
	47	1591	13	692	13	675	U	U	2047	NULL	NULL	0.00413773	0.00388973	16	0	0	1.85289	1.90183	1.87736	0.993995	0.993995	55.6588	0.52	0.19	0.19	0	0	0.14	0	0	0	0	0	0.04	0.04	0	0	0.04	99.31
	47	1634	13	727	13	710	U	G	2048	NULL	NULL	0.00449084	0.00447835	10	1	10	1.85289	1.95303	1.90296	0.9963	0.9963	39.5612	99.65	0	0	0.09	0	0	99.56	0.04	0	0.14	0	0	0	0	0.14	0	0
	47	1636	13	729	13	712	U	A	2051	NULL	NULL	0.00920927	0.00918996	11	2	18.1818	1.85289	1.97244	1.91267	0.996797	0.996797	41.4193	99.6	0	99.56	0	0	0.04	0	0.14	0	0.04	0.09	0	0	0.09	0	0	0
	47	1747	13	781	13	764	U	A	2048	NULL	NULL	0.00291735	0.00223316	15	2	13.3333	1.85289	1.90052	1.8767	0.9945	0.9945	45.5209	99.4	0	99.36	0	0	0	0.04	0.14	0.04	0	0.09	0	0	0.14	0	0.14	0
	47	1991	13	887	13	864	U	G	2043	NULL	NULL	0.00450842	0.00377687	13	1	7.69231	1.85289	1.92346	1.88818	0.994893	0.996296	17.3659	99.68	0.04	0.14	0.09	0	0	99.41	0	0	0.14	0	0	0	0	0.14	0	0
	47	1997	13	892	13	869	U	A	2042	NULL	NULL	0.00376815	0.00373217	12	1	8.33333	1.85289	1.9162	1.88454	0.995496	0.995496	28.5196	99.5	0	99.46	0	0	0	0.04	0.19	0	0	0.09	0	0	0.09	0.04	0	0.04
	47	2070	13	942	13	919	U	G	1967	NULL	NULL	0.00465813	0.00379446	31	1	3.22581	1.85289	1.68241	1.76765	0.993992	0.993992	59.1314	99.49	0	0.05	0.1	0	0	99.34	0	0.05	0.15	0	0	0	0	0.15	0	0.15
	47	2188	13	1014	13	992	U	A	2038	NULL	NULL	0.00381053	0.00330524	20	1	5	1.85289	1.84628	1.84958	0.98919	0.98919	79.557	98.86	0	98.82	0	0	0	0.04	0.19	0	0	0.04	0.04	0	0.14	0	0.09	0.58
	47	2359	13	1052	13	1034	U	U	1954	NULL	NULL	0.00328051	0.00319924	16	1	6.25	1.85289	1.71707	1.78498	0.992991	0.992991	45.1924	0.5	0.2	0.15	0	0.05	0.1	0	0	0	0	0	0	0.1	0	0	0.15	99.23
	47	2365	13	1058	13	1040	U	G	2047	NULL	NULL	0.00475707	0.00456469	16	1	6.25	1.85289	1.913	1.88294	0.991991	0.991991	47.207	99.21	0	0	0.09	0	0	99.12	0	0	0.19	0	0	0	0.04	0.09	0.19	0.24
	47	2376	13	1065	13	1047	U	U	2046	NULL	NULL	0.00321868	0.00276947	16	1	6.25	1.85289	1.90921	1.88105	0.992591	0.992591	48.3364	0.45	0.19	0.14	0	0.04	0.04	0.04	0	0	0	0	0	0.09	0	0	0.24	99.17
	47	2377	13	1066	13	1048	U	C	2039	NULL	NULL	0.00474796	0.00472891	11	1	9.09091	1.85289	1.91804	1.88546	0.996298	0.996298	41.2345	0.09	0	0	0	0.09	0	0	0	0.19	0	0	0.09	0	0.04	0	99.55	0
	47	2589	13	1160	13	1142	U	G	2047	NULL	NULL	0.00274867	0.00219206	18	1	5.55556	1.85289	1.90563	1.87926	0.993092	0.993092	72.1345	99.34	0	0.04	0.09	0	0	99.21	0	0.04	0.14	0	0	0	0	0.14	0.19	0.09
	47	2640	13	1193	13	1174	U	G	2050	NULL	NULL	0.0035336	0.00252498	17	1	5.88235	1.85289	1.94918	1.90103	0.992591	0.992591	36.9355	99.39	0.04	0.09	0.09	0	0	99.17	0	0	0.14	0	0	0	0	0.14	0.24	0.04
	47	2688	13	1226	13	1207	U	C	2047	NULL	NULL	0.00353224	0.00313262	16	1	6.25	1.85289	1.94773	1.90031	0.993594	0.993594	63.3431	0.37	0	0.04	0	0.14	0	0.19	0.04	0.14	0	0	0.09	0	0	0	99.26	0.04
	47	2932	13	1408	13	1390	U	A	1859	NULL	NULL	0.00381107	0.0033939	14	1	7.14286	1.85289	1.8575	1.85519	0.9938	0.9938	30.3871	99.51	0.05	99.3	0	0	0	0.16	0.16	0	0	0.1	0	0	0.1	0	0.05	0.05
	47	2942	13	1413	13	1395	U	A	1848	NULL	NULL	0.00324403	0.00246324	15	0	0	1.85289	1.85029	1.85159	0.991706	0.991706	28.8433	99.13	0	99.08	0	0	0	0.05	0.21	0	0	0.05	0.05	0	0.1	0	0.37	0.05
	47	2949	13	1418	13	1400	U	A	1870	NULL	NULL	0.00405236	0.00374437	14	0	0	1.85289	1.91719	1.88504	0.994397	0.994397	48.5377	99.5	0	99.35	0.05	0	0	0.1	0.21	0	0	0.05	0	0	0.1	0	0.05	0.05
	47	3130	13	1487	13	1464	U	G	1264	NULL	NULL	0.00672984	0.00651823	8	1	12.5	1.85289	1.83397	1.84343	0.995494	0.995494	29.1392	99.59	0	0	0.15	0	0	99.44	0.07	0	0.23	0	0	0	0	0	0	0.07
	48	50	14	15	14	15	U	G	2039	NULL	NULL	0.0132557	0.0130601	27	3	11.1111	1.59828	1.66627	1.63228	0.977985	0.995097	8.87462	99.49	0.09	0.09	1.71	0	0	97.6	0.04	0	0.09	0	0	0	0.04	0.14	0.04	0.09
	48	52	14	16	14	16	U	A	2082	NULL	NULL	0.00757673	0.0072683	25	2	8	1.59828	1.89832	1.7483	0.978289	0.978289	7.51475	97.92	0.04	97.74	0	0	0	0.14	0.09	0	0.04	1.67	0	0	0.23	0	0	0
	48	55	14	18	14	18	U	C	2021	NULL	NULL	0.040075	0.0387446	54	1	1.85185	1.59828	1.45614	1.52721	0.95398	0.95398	9.03942	0.37	0	0.04	0	0.24	0	0.09	0	0.24	0	0	0.54	1.18	0	0	94.17	3.45
	48	60	14	22	14	22	U	G	2088	NULL	NULL	0.00566573	0.00449723	29	2	6.89655	1.59828	1.88667	1.74248	0.975893	0.9926	13.5358	99.35	0	0.09	1.67	0.04	0.04	97.51	0	0	0.19	0	0	0	0	0.14	0.14	0.14
	48	76	14	34	14	34	U	C	2071	NULL	NULL	0.00382159	0.00308049	33	1	3.0303	1.59828	1.81991	1.7091	0.971385	0.971385	41.794	0.81	0	0.19	0	0.19	0	0.43	0	0.24	0	0.04	1.49	0	0.04	0	97.06	0.28
	48	112	14	57	14	57	U	G	2084	NULL	NULL	0.00609672	0.00529324	30	1	3.33333	1.59828	1.83278	1.71553	0.976287	0.992992	73.0256	99.36	0	0.14	1.67	0	0.04	97.51	0	0.04	0.19	0	0	0	0	0.14	0.19	0.04
	48	376	14	113	14	106	U	G	2074	NULL	NULL	0.00631082	0.00475096	25	1	4	1.59828	1.88147	1.73988	0.978599	0.993902	65.5241	99.22	0	0	1.53	0	0	97.69	0	0	0.24	0	0.14	0	0	0.24	0.09	0.04
	48	468	14	174	14	168	U	C	2082	NULL	NULL	0.0374299	0.0315769	72	3	4.16667	1.59828	1.53351	1.56589	0.938079	0.970592	106.222	97.02	0	92.67	1.1	0	0	3.25	0.23	0	0	0.57	0	0	0.23	0	1.34	0.57
	48	930	14	243	14	238	U	A	2080	NULL	NULL	0.00710076	0.0064499	27	1	3.7037	1.59828	1.90567	1.75198	0.977885	0.977885	51.2989	97.78	0	97.6	0.14	0	0	0.04	0.23	0	0	1.53	0	0	0.23	0	0.09	0.09
	48	945	14	252	14	247	U	U	2086	NULL	NULL	0.0224438	0.0199521	52	4	7.69231	1.59828	1.83999	1.71914	0.965886	0.965886	74.8634	2.03	0.23	1.57	0	0	0.23	0	0	0	0	0.66	0	1	0	0	0.38	95.88
	48	946	14	253	14	248	U	U	2086	NULL	NULL	0.0226033	0.0199013	49	1	2.04082	1.59828	1.62984	1.61406	0.92975	0.92975	75.627	5.56	0.23	5.06	0	0	0.23	0.04	0	0	0	0.09	0.47	1.09	0	0	0.28	92.44
	48	950	14	256	14	251	U	U	2082	NULL	NULL	0.0253473	0.0206358	96	6	6.25	1.59828	1.52414	1.56121	0.913751	0.913751	85.5202	2.31	0.23	1.62	0	0	0.23	0.23	0	0	0	0	0.95	0.57	0	0	5.74	90.37
	48	972	14	273	14	268	U	A	2057	NULL	NULL	0.0215821	0.0189456	53	1	1.88679	1.59828	1.55624	1.57726	0.925576	0.925576	78.2357	92.91	0	92.05	0.48	0	0	0.38	0.24	0	0	1.11	0	0.09	0.24	0	0	5.38
	48	973	14	274	14	269	U	A	2085	NULL	NULL	0.0224502	0.0200024	52	4	7.69231	1.59828	1.83099	1.71464	0.96588	0.96588	76.1668	96.26	0	95.88	0	0	0	0.38	0.23	0	0	1	0	0.66	0.23	0	0	1.57
	48	980	14	279	14	274	U	A	2026	NULL	NULL	0.0402932	0.0351781	103	3	2.91262	1.59828	1.22648	1.41238	0.912763	0.912763	53.0642	93.43	0	90.05	0.14	0	0	3.24	0.24	0	0	0.34	0	1.18	0.24	0	0.09	4.43
	48	983	14	281	14	276	U	G	2083	NULL	NULL	0.0072164	0.00551786	27	1	3.7037	1.59828	1.88858	1.74343	0.973894	0.995398	48.0784	99.37	0	0.62	1.53	0	0	97.22	0	0	0.19	0	0	0.14	0	0.23	0	0.04
	48	1043	14	314	14	309	U	C	2091	NULL	NULL	0.00574241	0.00428146	26	1	3.84615	1.59828	1.93575	1.76702	0.978394	0.978394	65.8134	0.51	0	0	0.14	0.23	0	0.14	0	0.23	0	0	1.52	0	0	0	97.66	0.04
	48	1175	14	414	14	409	U	A	2089	NULL	NULL	0.0462944	0.0443434	33	2	6.06061	1.59828	1.85077	1.72453	0.981191	0.981191	56.231	98.7	0	97.13	0.95	0	0	0.62	0.23	0	0	0.71	0	0	0.23	0	0	0.09
	48	1230	14	452	14	446	U	A	1596	NULL	NULL	0.0151914	0.0132025	40	2	5	1.59828	0.54075	1.06952	0.964085	0.964085	83.7118	97.16	0	96.17	0.18	0	0	0.81	0.12	0	0.12	1.81	0	0	0.18	0.12	0.06	0.37
	48	1474	14	605	14	588	U	U	2085	NULL	NULL	0.00441786	0.00407244	26	1	3.84615	1.59828	1.93334	1.76581	0.978387	0.978387	62.1665	0.68	0.23	0.09	0.09	0	0.23	0.04	0	0	0	0	0	1.57	0	0	0	97.7
	48	1586	14	688	14	671	U	G	2087	NULL	NULL	0.0482324	0.0467503	31	1	3.22581	1.59828	1.74805	1.67317	0.971691	0.9889	69.0976	98.22	0	1.72	0.52	0	0	95.98	0	0	0.23	1.14	0	0	0	0.23	0.04	0.09
	48	1599	14	699	14	682	U	C	2087	NULL	NULL	0.0433105	0.04082	35	1	2.85714	1.59828	1.69645	1.64737	0.959282	0.959282	68.0555	0.32	0	0	0	0.23	0	0.09	0	0.23	0	0	0.47	1.19	0	0	94.69	3.05
	48	1634	14	727	14	710	U	G	2084	NULL	NULL	0.00425041	0.00423162	22	1	4.54545	1.59828	1.95303	1.77566	0.979094	0.995798	46.0156	99.51	0	0	1.67	0	0	97.84	0.04	0	0.19	0	0	0	0	0.23	0	0
	48	1636	14	729	14	712	U	A	2087	NULL	NULL	0.00426003	0.00423077	24	1	4.16667	1.59828	1.97244	1.78536	0.978694	0.978694	49.3922	97.8	0	97.8	0	0	0	0	0.19	0	0.04	1.67	0	0	0.23	0	0	0.04
	48	2034	14	917	14	894	U	G	2022	NULL	NULL	0.0378832	0.0357131	45	2	4.44444	1.59828	1.5943	1.59629	0.96178	0.989389	10.8291	98.36	0	2.76	0.49	0	0	95.11	0	0	0.24	1.03	0	0	0	0.24	0	0.09
	48	2054	14	932	14	909	U	C	1603	NULL	NULL	0.00962358	0.00811427	69	3	4.34783	1.59828	0.815289	1.20679	0.968492	0.968492	37.4162	0.8	0	0	0.12	0.31	0	0.37	0	0.24	0	0.06	0.62	0	0	0	96.71	1.55
	48	2359	14	1052	14	1034	U	U	2007	NULL	NULL	0.00455151	0.00442938	29	0	0	1.59828	1.71707	1.65768	0.98249	0.98249	37.6665	0.62	0.24	0.14	0	0	0.24	0	0	0	0	0	0.09	1.04	0	0	0.09	98.11
	48	2368	14	1060	14	1042	U	C	2051	NULL	NULL	0.0465041	0.0445001	30	1	3.33333	1.59828	1.67524	1.63676	0.975495	0.975495	34.7231	0.47	0.24	0	0	0	0.19	0.04	0	0	0	0	1.06	0.48	0	0	1.5	96.45
	48	2571	14	1148	14	1130	U	U	2086	NULL	NULL	0.00488501	0.00377857	30	1	3.33333	1.59828	1.90196	1.75012	0.975987	0.975987	79.3342	0.69	0.23	0.23	0	0	0.23	0	0	0	0	0	0.14	1.43	0	0	0.28	97.41
	48	2588	14	1159	14	1141	U	U	2086	NULL	NULL	0.0512964	0.0478128	59	4	6.77966	1.59828	1.63151	1.6149	0.956785	0.956785	57.5158	1.03	0.23	0.57	0	0	0.23	0	0	0	0	0	1.29	0.28	0	0	3.01	94.35
	48	2648	14	1197	14	1178	U	G	2081	NULL	NULL	0.0442304	0.0422553	32	1	3.125	1.59828	1.77972	1.689	0.97399	0.990197	32.9015	98.98	0	96.31	1.05	0	0	1.62	0.23	0	0	0.52	0	0	0.23	0	0	0
	48	2889	14	1377	14	1359	U	A	2018	NULL	NULL	0.0457421	0.0416194	54	2	3.7037	1.59828	1.56466	1.58147	0.946382	0.979493	53.7998	97.91	0	93.37	1.23	0	0	3.31	0.24	0	0	0.39	0	0	0.24	0	0.39	0.79
	48	2897	14	1382	14	1364	U	C	1975	NULL	NULL	0.00444573	0.00441315	22	1	4.54545	1.59828	1.93772	1.768	0.979395	0.979395	44.4671	0.25	0	0	0	0.25	0	0	0	0.2	0.05	0	1.61	0	0	0	97.87	0
	48	2971	14	1433	14	1415	U	A	1799	NULL	NULL	0.00374961	0.00357224	24	1	4.16667	1.59828	1.90422	1.75125	0.975893	0.975893	79.9003	97.6	0.05	97.5	0	0	0	0.05	0.22	0	0	1.77	0	0	0.27	0	0.05	0.05
	50	52	15	16	15	16	G	A	2113	NULL	NULL	0.0120526	0.0119974	12	3	25	1.66627	1.89832	1.78229	0.996894	0.996894	3.79918	0.17	0.04	0.04	0	0	0	0.09	0.14	0	0	0.04	0	0	99.52	0.09	0	0
	50	60	15	22	15	22	G	G	2115	NULL	NULL	0.00673796	0.00652851	17	2	11.7647	1.66627	1.88667	1.77647	0.994193	0.994193	21.1561	0.49	0	0.04	0.04	0.09	0.18	0.14	0	0.04	0.09	0	0	0	0.04	99.29	0	0
	50	74	15	32	15	32	G	A	2102	NULL	NULL	0.00255363	0.00237217	18	1	5.55556	1.66627	1.83441	1.75034	0.993702	0.993702	48.526	0.45	0.04	0.18	0	0	0.23	0	0.14	0	0	0.04	0	0	99.28	0.04	0	0
	50	75	15	33	15	33	G	A	2097	NULL	NULL	0.00309535	0.00265775	14	1	7.14286	1.66627	1.84013	1.7532	0.995497	0.995497	49.1256	0.18	0	0.14	0	0	0.04	0	0.14	0	0.04	0.04	0	0	99.47	0.09	0	0
	50	1045	15	315	15	310	G	A	2088	NULL	NULL	0.00442614	0.00428997	15	1	6.66667	1.66627	1.87292	1.76959	0.994996	0.994996	76.4124	0.18	0	0.14	0	0	0.04	0	0.19	0	0	0.04	0	0	99.42	0.09	0.04	0
	50	1048	15	318	15	313	G	G	2118	NULL	NULL	0.00342618	0.00332636	15	1	6.66667	1.66627	1.95415	1.81021	0.995601	0.995601	82.9604	0.26	0	0	0.04	0.04	0.04	0.14	0	0	0.18	0	0	0	0	99.48	0	0.04
	50	1053	15	321	15	316	G	A	2119	NULL	NULL	0.00343005	0.0033168	16	1	6.25	1.66627	1.9541	1.81019	0.994694	0.994694	88.4006	0.31	0	0.14	0	0.09	0.04	0.04	0.18	0	0	0.04	0	0	99.38	0.04	0	0
	50	1060	15	327	15	322	G	A	2119	NULL	NULL	0.00495632	0.00481988	13	1	7.69231	1.66627	1.96742	1.81684	0.995594	0.995594	89.074	0.26	0	0.18	0.04	0.04	0	0	0.18	0	0	0	0	0	99.48	0.04	0	0
	50	1584	15	687	15	670	G	A	2102	NULL	NULL	0.00309321	0.00304632	15	0	0	1.66627	1.88882	1.77754	0.994599	0.994599	69.1315	0.4	0.04	0.18	0	0.09	0.09	0	0.14	0	0	0.04	0	0	99.38	0	0	0
	50	1634	15	727	15	710	G	G	2114	NULL	NULL	0.00437228	0.00436891	11	1	9.09091	1.66627	1.95303	1.80965	0.996395	0.996395	43.6432	0.22	0	0.04	0.04	0	0	0.14	0	0	0.18	0	0	0	0	99.57	0	0
	50	1636	15	729	15	712	G	A	2116	NULL	NULL	0.00437138	0.00436613	12	1	8.33333	1.66627	1.97244	1.81935	0.995997	0.995997	48.1683	0.22	0	0.14	0	0	0.04	0.04	0.18	0	0	0.04	0	0	99.52	0	0	0
	50	2011	15	901	15	878	G	A	2094	NULL	NULL	0.00345502	0.00340825	12	1	8.33333	1.66627	1.90568	1.78597	0.995899	0.995899	49.6049	0.19	0	0.19	0	0	0	0	0.14	0	0.04	0.04	0	0	99.52	0.04	0	0
	50	2019	15	905	15	882	G	U	2065	NULL	NULL	0.00290718	0.0028507	18	1	5.55556	1.66627	1.78554	1.7259	0.993001	0.993001	44.7008	99.5	0.14	0	0	0.14	99.22	0	0	0.04	0	0	0	0.04	0	0.19	0	0.19
	50	2037	15	920	15	897	G	U	2066	B	Tertiary	9.15254e-06	-0.000162358	14	0	0	1.66627	1.8451	1.75568	0.994496	0.994496	3.3644	99.7	0.19	0	0	0.09	99.42	0	0	0	0	0	0	0.04	0	0.04	0	0.19
	50	2356	15	1050	15	1032	G	G	2105	NULL	NULL	0.00308977	0.00305237	16	1	6.25	1.66627	1.87828	1.77227	0.994598	0.994598	45.1597	0.36	0	0	0.04	0.09	0.09	0.14	0	0	0.18	0	0	0	0	99.38	0	0.04
	52	53	16	17	16	17	A	U	2195	NULL	NULL	0.00926429	0.00919141	9	2	22.2222	1.89832	1.88312	1.89072	0.997399	0.997399	3.88159	99.81	99.63	0	0.09	0	0.09	0	0	0.09	0.04	0	0	0	0	0	0	0.04
	52	55	16	18	16	18	A	C	2138	NULL	NULL	0.0131902	0.0128142	40	3	7.5	1.89832	1.45614	1.67723	0.953579	0.953579	7.51222	4.52	4.43	0	0	0.09	0	0	0.04	95.19	0.04	0.09	0	0	0	0.04	0.04	0
	52	57	16	20	16	20	A	U	2190	NULL	NULL	0.00424925	0.00411579	13	1	7.69231	1.89832	1.86873	1.88352	0.996097	0.997398	14.1748	99.67	99.54	0	0	0	0.13	0	0.04	0.09	0	0	0	0.09	0	0.04	0	0.04
	52	59	16	21	16	21	A	G	2185	NULL	NULL	0.0108179	0.010679	17	3	17.6471	1.89832	1.798	1.84816	0.992593	0.992593	15.9839	0.21	0.13	0	0	0	0.04	0.04	0.36	0.04	99.13	0	0	0.09	0	0.13	0	0
	52	60	16	22	16	22	A	G	2203	NULL	NULL	0.00867559	0.00834595	16	2	12.5	1.89832	1.88667	1.89249	0.994698	0.994698	18.776	0.18	0.18	0	0	0	0	0	0.09	0.13	99.36	0.09	0	0	0	0.13	0	0
	52	61	16	23	16	23	A	C	2204	NULL	NULL	0.0104994	0.00963378	11	2	18.1818	1.89832	1.88765	1.89298	0.990699	0.990699	21.64	0.8	0.67	0	0	0.13	0	0	0	98.95	0.09	0.09	0	0	0	0	0.04	0
	52	64	16	25	16	25	A	C	2202	NULL	NULL	0.0105246	0.0100443	18	2	11.1111	1.89832	1.82617	1.86224	0.984299	0.984299	26.7499	1.44	1.31	0	0	0.13	0	0	0	98.32	0.09	0.09	0	0	0	0	0.04	0
	52	74	16	32	16	32	A	A	2190	NULL	NULL	0.00425468	0.00396919	16	1	6.25	1.89832	1.83441	1.86636	0.994698	0.994698	46.5533	0.31	0.27	0.04	0	0	0	0	99.4	0	0	0.09	0	0	0.13	0.04	0	0
	52	75	16	33	16	33	A	A	2184	NULL	NULL	0.00322128	0.00253255	11	1	9.09091	1.89832	1.84013	1.86922	0.996498	0.996498	47.368	0.08	0.04	0.04	0	0	0	0	99.58	0	0.09	0.09	0	0	0.09	0.04	0	0
	52	96	16	46	16	46	A	G	2194	NULL	NULL	0.00299246	0.00276192	15	1	6.66667	1.89832	1.88621	1.89226	0.994698	0.994698	65.134	0.26	0.09	0	0.09	0	0.04	0.04	0.09	0.09	99.4	0	0	0	0	0.13	0	0
	52	110	16	55	16	55	A	A	2185	NULL	NULL	0.00425202	0.0041609	10	1	10	1.89832	1.89089	1.89461	0.997398	0.997398	79.4499	0.08	0	0.04	0	0.04	0	0	99.68	0	0	0.09	0	0	0.13	0	0	0
	52	111	16	56	16	56	A	U	2201	NULL	NULL	0.0042259	0.00418181	9	1	11.1111	1.89832	1.9514	1.92486	0.997399	0.998699	79.848	99.85	99.68	0	0	0.04	0.13	0	0	0	0	0	0	0.09	0	0	0	0.04
	52	112	16	57	16	57	A	G	2199	NULL	NULL	0.00333581	0.0031089	17	1	5.88235	1.89832	1.83278	1.86555	0.993499	0.993499	79.2922	0.21	0.04	0	0.09	0	0.04	0.04	0.13	0.22	99.27	0	0	0	0	0.13	0	0
	52	115	16	59	16	59	A	A	2170	NULL	NULL	0.00302391	0.00223644	18	1	5.55556	1.89832	1.82751	1.86291	0.993391	0.993391	80.5184	0.21	0.13	0.04	0	0.04	0	0	99.26	0.09	0.18	0.09	0	0	0.13	0	0	0
	52	116	16	60	16	60	A	A	2201	NULL	NULL	0.00427272	0.00376214	11	1	9.09091	1.89832	1.85992	1.87912	0.985295	0.985295	86.9743	1.25	1.17	0.04	0	0.04	0	0	98.45	0	0.04	0.09	0	0	0.13	0	0	0
	52	119	16	62	16	62	A	U	2197	NULL	NULL	0.00334007	0.00323637	14	1	7.14286	1.89832	1.91091	1.90461	0.993002	0.993002	96.343	99.35	99.22	0	0	0	0.13	0	0	0.4	0.04	0	0	0.09	0	0.04	0	0.04
	52	370	16	109	16	102	A	A	2186	NULL	NULL	0.00299922	0.00281069	14	1	7.14286	1.89832	1.88561	1.89196	0.995199	0.995199	87.3539	0.13	0.09	0.04	0	0	0	0	99.45	0.04	0.09	0.09	0	0	0.13	0.04	0	0
	52	375	16	112	16	105	A	G	2187	NULL	NULL	0.00425781	0.00420718	14	1	7.14286	1.89832	1.9048	1.90156	0.995201	0.995201	74.4315	0.17	0	0	0.09	0	0.04	0.04	0.13	0.09	99.45	0	0	0	0	0.13	0	0
	52	376	16	113	16	106	A	G	2187	NULL	NULL	0.00425781	0.00381739	12	1	8.33333	1.89832	1.88147	1.88989	0.995201	0.995201	70.6874	0.17	0	0	0.09	0	0.04	0.04	0	0.22	99.45	0	0	0	0	0.13	0	0
	52	381	16	117	16	110	A	G	2192	NULL	NULL	0.00333537	0.00321716	13	1	7.69231	1.89832	1.93064	1.91448	0.995694	0.995694	63.6029	0.21	0.04	0	0.09	0	0.04	0.04	0.09	0.04	99.49	0	0	0	0	0.13	0	0
	52	386	16	119	16	112	A	A	2150	NULL	NULL	0.00431416	0.00427279	13	1	7.69231	1.89832	1.81031	1.85431	0.9965	0.9965	53.0888	0.13	0.09	0.04	0	0	0	0	99.58	0	0	0.09	0	0	0.13	0.04	0	0
	52	411	16	136	16	130	A	C	2190	NULL	NULL	0.00425287	0.0041548	14	1	7.14286	1.89832	1.87518	1.88675	0.995199	0.995199	90.8924	0.35	0.22	0	0	0.13	0	0	0	99.45	0	0	0.09	0	0.04	0	0.04	0
	52	434	16	151	16	145	A	A	2195	NULL	NULL	0.00423565	0.00413089	9	1	11.1111	1.89832	1.93351	1.91591	0.997401	0.997401	110.415	0.04	0	0.04	0	0	0	0	99.68	0	0	0.09	0	0	0.13	0.04	0	0
	52	451	16	162	16	156	A	A	2196	NULL	NULL	0.00301747	0.00279856	15	1	6.66667	1.89832	1.88931	1.89382	0.987898	0.987898	99.4319	0.04	0	0.04	0	0	0	0	98.72	0.86	0.09	0.09	0	0	0.13	0.04	0	0
	52	930	16	243	16	238	A	A	2193	NULL	NULL	0.00333957	0.00315573	14	1	7.14286	1.89832	1.90567	1.90199	0.994296	0.994296	52.8734	0.17	0.09	0.04	0	0.04	0	0	99.36	0.04	0.18	0.09	0	0	0.13	0	0	0
	52	931	16	244	16	239	A	U	2207	NULL	NULL	0.00421797	0.00413498	10	1	10	1.89832	1.96828	1.9333	0.996994	0.998296	44.0556	99.8	99.63	0	0	0.04	0.13	0	0.04	0	0	0	0	0.09	0	0	0	0.04
	52	959	16	263	16	258	A	A	2208	NULL	NULL	0.0042629	0.00386963	27	1	3.7037	1.89832	1.83745	1.86788	0.985294	0.985294	81.093	0.08	0	0.04	0	0	0.04	0	98.46	0.13	1.08	0.09	0	0	0.13	0	0	0
	52	1036	16	308	16	303	A	C	2204	NULL	NULL	0.00424252	0.00409964	13	1	7.69231	1.89832	1.92789	1.9131	0.992102	0.992102	61.0431	0.62	0.49	0	0	0.13	0	0	0.04	99.14	0	0	0.09	0	0	0.04	0.04	0
	52	1045	16	315	16	310	A	A	2173	NULL	NULL	0.00450204	0.00428769	11	1	9.09091	1.89832	1.87292	1.88562	0.9965	0.9965	73.754	0.12	0.04	0.04	0	0.04	0	0	99.58	0	0.09	0.09	0	0	0.09	0	0	0
	52	1048	16	318	16	313	A	G	2203	NULL	NULL	0.00354031	0.00338319	11	1	9.09091	1.89832	1.95415	1.92623	0.997002	0.997002	80.4817	0.21	0.04	0	0.09	0	0.04	0.04	0	0.04	99.63	0	0	0	0	0.09	0	0
	52	1053	16	321	16	316	A	A	2207	NULL	NULL	0.00684624	0.00666814	12	2	16.6667	1.89832	1.9541	1.92621	0.996189	0.996189	85.653	0.12	0.04	0.04	0	0.04	0	0	99.54	0.04	0.04	0.09	0	0	0.09	0.04	0	0
	52	1070	16	334	16	329	A	C	2204	NULL	NULL	0.00424072	0.00414537	17	1	5.88235	1.89832	1.92597	1.91214	0.992503	0.992503	85.0222	0.62	0.49	0	0	0.13	0	0	0	99.18	0	0	0.09	0	0.04	0	0.04	0
	52	1082	16	343	16	338	A	U	2176	NULL	NULL	0.00427054	0.00414809	11	1	9.09091	1.89832	1.88146	1.88989	0.996504	0.997805	92.1088	99.75	99.58	0	0	0.04	0.13	0	0.09	0	0	0	0	0.09	0	0	0	0.04
	52	1083	16	344	16	339	A	A	2171	NULL	NULL	0.00428807	0.00410293	16	1	6.25	1.89832	1.831	1.86466	0.994297	0.994297	103.748	0.21	0.13	0.04	0	0.04	0	0	99.35	0	0.18	0.09	0	0	0.13	0	0	0
	52	1116	16	368	16	363	A	U	2205	NULL	NULL	0.00421942	0.00418188	9	1	11.1111	1.89832	1.96189	1.9301	0.997403	0.998702	79.9821	99.81	99.68	0	0	0	0.13	0	0	0	0	0	0	0.09	0.04	0	0	0.04
	52	1121	16	373	16	368	A	A	2155	NULL	NULL	0.00303106	0.0029393	13	1	7.69231	1.89832	1.82833	1.86332	0.995209	0.995209	81.7914	0.12	0.04	0.04	0	0.04	0	0	99.44	0.09	0.09	0.09	0	0	0.13	0	0	0
	52	1126	16	376	16	371	A	G	2205	NULL	NULL	0.00422299	0.00412937	12	1	8.33333	1.89832	1.95849	1.9284	0.996607	0.996607	83.4137	0.21	0.04	0	0.09	0.04	0	0.04	0.04	0	99.59	0	0	0	0	0.13	0	0
	52	1142	16	389	16	384	A	A	2206	NULL	NULL	0.00444003	0.00438259	8	1	12.5	1.89832	1.96985	1.93408	0.997802	0.997802	80.9467	0.04	0	0.04	0	0	0	0	99.72	0	0	0.09	0	0	0.09	0.04	0	0
	52	1174	16	413	16	408	A	G	2202	NULL	NULL	0.00332317	0.00323519	13	1	7.69231	1.89832	1.94085	1.91959	0.995302	0.995302	56.8603	0.26	0.13	0	0.09	0	0	0.04	0.04	0.04	99.45	0	0	0	0.04	0.13	0	0
	52	1200	16	432	16	427	A	A	2208	NULL	NULL	0.00421635	0.00406417	10	1	10	1.89832	1.97478	1.93655	0.996996	0.996996	67.1615	0.08	0	0.04	0	0	0.04	0	99.63	0	0.04	0.09	0	0	0.13	0	0	0
	52	1305	16	481	16	465	A	G	2175	NULL	NULL	0.00301845	0.00269066	21	1	4.7619	1.89832	1.75367	1.82599	0.993402	0.993402	85.7666	0.39	0.22	0	0.09	0.04	0	0.04	0.09	0.09	99.26	0	0	0	0	0.13	0	0
	52	1347	16	505	16	488	A	G	2199	NULL	NULL	0.00445955	0.00392814	13	1	7.69231	1.89832	1.91467	1.90649	0.995605	0.995605	25.361	0.3	0.13	0	0.09	0.04	0	0.04	0.09	0	99.5	0	0	0	0	0.09	0	0
	52	1352	16	509	16	492	A	A	2100	NULL	NULL	0.00345827	0.00331495	17	1	5.88235	1.89832	1.69684	1.79758	0.9942	0.9942	36.6519	0.12	0.04	0.04	0	0	0.04	0	99.33	0.09	0.18	0.09	0	0	0.14	0	0	0
	52	1353	16	510	16	493	A	A	2198	NULL	NULL	0.00332624	0.00325873	12	1	8.33333	1.89832	1.92651	1.91241	0.996201	0.996201	35.5392	0.12	0.04	0.04	0	0	0.04	0	99.54	0.04	0.04	0.09	0	0	0.13	0	0	0
	52	1361	16	517	16	500	A	G	2190	NULL	NULL	0.00424744	0.00413755	10	1	10	1.89832	1.90219	1.90025	0.996597	0.996597	36.8505	0.17	0	0	0.09	0	0.04	0.04	0.04	0.04	99.59	0	0	0	0	0.13	0	0
	52	1367	16	521	16	504	A	G	2189	NULL	NULL	0.00333723	0.00309639	11	1	9.09091	1.89832	1.88015	1.88923	0.996194	0.996194	33.0779	0.17	0.04	0	0.09	0	0	0.04	0.04	0.04	99.54	0	0	0	0.04	0.13	0	0
	52	1962	16	865	16	842	A	A	2201	NULL	NULL	0.0033208	0.00324833	13	1	7.69231	1.89832	1.95933	1.92882	0.996601	0.996601	15.5598	0.08	0	0.04	0	0.04	0	0	99.59	0.04	0.04	0.09	0	0	0.13	0	0	0
	52	2036	16	919	16	896	A	A	2150	B	Tertiary	3.75222e-06	-7.18498e-05	10	0	0	1.89832	1.85105	1.87468	0.996602	0.996602	4.11511	0.08	0.04	0.04	0	0	0	0	99.62	0.04	0	0.09	0	0	0.13	0	0	0
	52	2356	16	1050	16	1032	A	G	2187	NULL	NULL	0.0033415	0.00328265	13	1	7.69231	1.89832	1.87828	1.8883	0.995698	0.995698	47.7732	0.3	0.13	0	0.09	0.04	0	0.04	0	0.04	99.49	0	0	0	0	0.13	0	0
	52	2619	16	1178	16	1159	A	G	2205	NULL	NULL	0.00421942	0.00421163	9	1	11.1111	1.89832	1.973	1.93566	0.997403	0.997403	59.7646	0.13	0	0	0.09	0	0	0.04	0	0	99.68	0	0	0	0.04	0.13	0	0
	52	2869	16	1361	16	1342	A	G	2180	NULL	NULL	0.00875575	0.00858707	17	0	0	1.89832	1.90648	1.9024	0.994701	0.994701	67.6179	0.13	0.09	0	0	0	0	0.04	0.09	0.13	99.35	0	0	0.09	0	0.18	0	0
	52	2883	16	1372	16	1354	A	U	2162	NULL	NULL	0.00303083	0.00291817	14	1	7.14286	1.89832	1.9353	1.91681	0.993798	0.993798	62.8381	99.43	99.3	0	0	0	0.13	0	0.09	0	0.27	0	0	0.09	0.04	0	0	0.04
	52	2927	16	1405	16	1387	A	G	1993	NULL	NULL	0.00359591	0.00350172	11	1	9.09091	1.89832	1.8762	1.88726	0.995996	0.995996	33.3282	0.2	0	0	0.1	0.05	0	0.05	0.05	0.05	99.54	0	0	0	0	0.15	0	0
	52	2952	16	1419	16	1401	A	G	2006	NULL	NULL	0.00659587	0.00628735	23	0	0	1.89832	1.79705	1.84768	0.987398	0.987398	60.1244	0.04	0	0	0	0	0	0.04	0.99	0.04	98.6	0.09	0	0	0	0.19	0	0
	52	3146	16	1498	16	1475	A	U	992	NULL	NULL	0.00673171	0.00660127	12	1	8.33333	1.89832	1.80637	1.85234	0.99	0.99	29.2342	99.1	98.9	0	0	0	0.2	0	0.1	0.3	0.1	0	0	0.2	0.1	0	0	0.1
	52	3150	16	1501	16	1478	A	C	969	NULL	NULL	0.00682651	0.00678549	9	1	11.1111	1.89832	1.81584	1.85708	0.993995	0.993995	20.0575	0.2	0	0	0	0.2	0	0	0.1	99.28	0	0	0.2	0	0.1	0	0.1	0
	53	57	17	20	17	20	U	U	2206	NULL	NULL	0.00478817	0.00467635	11	1	9.09091	1.88312	1.86873	1.87593	0.996096	0.996096	10.5566	0.21	0	0.04	0	0	0.13	0.04	0	0	0.04	0	0	0.09	0	0	0.09	99.54
	53	59	17	21	17	21	U	G	2199	NULL	NULL	0.00675415	0.00663759	15	2	13.3333	1.88312	1.798	1.84056	0.992501	0.996502	12.7247	99.71	0	0.4	0.09	0	0.09	99.13	0	0	0	0	0	0	0	0.04	0.04	0.18
	53	60	17	22	17	22	U	G	2218	NULL	NULL	0.0109026	0.0106266	17	3	17.6471	1.88312	1.88667	1.8849	0.994095	0.994095	15.9535	99.48	0	0.17	0.08	0	0	99.23	0	0.04	0	0	0	0	0.08	0.04	0.13	0.17
	53	61	17	23	17	23	U	C	2220	NULL	NULL	0.00919204	0.00846665	9	2	22.2222	1.88312	1.88765	1.88539	0.990894	0.990894	18.7213	0.12	0	0	0	0.04	0	0.08	0	0.04	0	0	0.08	0	0.08	0	98.96	0.67
	53	64	17	25	17	25	U	C	2218	NULL	NULL	0.00921581	0.00881327	15	2	13.3333	1.88312	1.82617	1.85465	0.98459	0.98459	23.9087	0.12	0	0	0	0.04	0	0.08	0	0.04	0	0	0.08	0	0.08	0	98.33	1.3
	53	1036	17	308	17	303	U	C	2219	NULL	NULL	0.00443402	0.0043143	9	1	11.1111	1.88312	1.92789	1.9055	0.993095	0.993095	57.5807	0.08	0	0	0	0.08	0	0	0	0.04	0	0	0.08	0	0.04	0	99.23	0.49
	53	1049	17	319	17	314	U	G	2224	NULL	NULL	0.00329551	0.00320085	11	1	9.09091	1.88312	1.97357	1.92834	0.996199	0.9975	79.4335	99.72	0	0.13	0.04	0	0	99.55	0	0	0.04	0.04	0	0	0	0.13	0.04	0
	53	1962	17	865	17	842	U	A	2215	NULL	NULL	0.00442611	0.00436541	9	1	11.1111	1.88312	1.95933	1.92123	0.997396	0.997396	12.9761	99.76	0	99.68	0	0.04	0	0.04	0.04	0	0	0.09	0	0	0.09	0	0	0
	53	2035	17	918	17	895	U	A	2166	B	Secondary	0.00320419	0.0029848	14	1	7.14286	1.88312	1.82831	1.85571	0.994396	0.996198	3.14124	99.57	0	99.35	0.04	0	0	0.18	0.04	0	0	0.04	0	0	0.13	0	0.04	0.13
	53	2869	17	1361	17	1342	U	G	2196	NULL	NULL	0.00744489	0.00730351	14	0	0	1.88312	1.90648	1.8948	0.995201	0.995201	70.9997	99.67	0	0.09	0.09	0	0.09	99.4	0	0	0.04	0	0	0	0	0.04	0.13	0.09
	55	57	18	20	18	20	C	U	2226	NULL	NULL	0.0108738	0.0102974	38	3	7.89474	1.45614	1.86873	1.66243	0.955087	0.955087	7.76628	0.21	0.13	0	0.04	0	0.04	0	0	0.04	0.04	0.04	0	95.39	0	0.04	0	4.2
	55	59	18	21	18	21	C	G	2221	NULL	NULL	0.0140915	0.0134906	45	4	8.88889	1.45614	1.798	1.62707	0.951381	0.993099	10.6327	99.31	0.13	0	94.97	0	0.04	4.17	0	0	0.08	0.4	0.04	0.13	0	0	0	0
	55	64	18	25	18	25	C	C	2239	NULL	NULL	0.0098773	0.00779949	47	4	8.51064	1.45614	1.82617	1.64115	0.942276	0.942276	22.1032	0.16	0	0	0.08	0.04	0	0.04	0.08	0.13	0	0	94.07	1.29	0	0	4.23	0
	55	945	18	252	18	247	C	U	2240	NULL	NULL	0.0116082	0.00856555	68	1	1.47059	1.45614	1.83999	1.64806	0.941884	0.941884	69.9498	0.92	0.22	0.62	0	0	0.08	0	0	0	0	1.51	0.35	93.54	0	0	0	3.65
	55	972	18	273	18	268	C	A	2209	NULL	NULL	0.0144278	0.011209	71	1	1.40845	1.45614	1.55624	1.50619	0.89727	0.89727	72.9679	4.68	0	3.83	0.4	0	0	0.45	0.18	0	0	89.25	0	5.73	0.09	0	0	0.04
	55	973	18	274	18	269	C	A	2239	NULL	NULL	0.0115843	0.00859528	66	1	1.51515	1.45614	1.83099	1.64356	0.94278	0.94278	70.9947	4	0	3.65	0.35	0	0	0	0.17	0	0	93.63	0	1.51	0.04	0	0	0.62
	55	1059	18	326	18	321	C	G	2244	NULL	NULL	0.0117292	0.00918402	44	1	2.27273	1.45614	1.85029	1.65322	0.947965	0.984786	80.4764	98.42	0	0.48	94.26	0	0	3.68	0	0	0.22	0.97	0.17	0	0	0.08	0.08	0
	55	1175	18	414	18	409	C	A	2242	NULL	NULL	0.0290132	0.0266294	51	1	1.96078	1.45614	1.85077	1.65346	0.95528	0.95528	63.2432	4.92	0	3.33	0.66	0	0	0.93	0.22	0	0	94.57	0	0.22	0.04	0	0	0
	55	1227	18	450	18	444	C	G	2241	NULL	NULL	0.046761	0.0405105	79	3	3.79747	1.45614	1.53845	1.4973	0.907764	0.907764	76.7803	92.47	0	0	89.54	0	0	2.93	0	0	0.22	1.82	0.35	3.69	0	0.08	1.2	0.13
	55	1308	18	483	18	467	C	C	2238	NULL	NULL	0.0397449	0.0345867	75	3	4	1.45614	1.58147	1.5188	0.909452	0.909452	77.2926	2.29	0	0.08	0.93	0.04	0	1.24	0	0.22	0	3.2	89.66	1.64	0	0	2.94	0
	55	1326	18	495	18	479	C	A	2219	NULL	NULL	0.013618	0.0122415	46	2	4.34783	1.45614	1.80235	1.62924	0.952679	0.952679	65.4097	4.43	0	4.04	0.35	0	0.04	0	0.22	0	0	95	0.04	0	0.04	0	0	0.22
	55	1586	18	688	18	671	C	G	2240	NULL	NULL	0.0343889	0.0325781	46	2	4.34783	1.45614	1.74805	1.60209	0.951285	0.981994	66.9242	98.17	0	1.2	93.9	0	0	3.07	0	0	0.22	1.38	0.04	0.08	0.04	0.04	0	0
	55	1599	18	699	18	682	C	C	2239	NULL	NULL	0.0260275	0.0229849	48	4	8.33333	1.45614	1.69645	1.5763	0.936572	0.936572	65.9106	0.16	0	0	0.08	0.04	0.04	0	0	0.22	0	0	92.38	2.98	0	0	2.98	1.24
	55	1763	18	793	18	776	C	U	2240	NULL	NULL	0.0166539	0.0158586	38	1	2.63158	1.45614	1.92596	1.69105	0.958786	0.958786	46.9854	0.74	0.22	0	0.04	0	0.08	0.4	0	0	0	0	0	95.45	0	0	0	3.78
	55	1799	18	814	18	797	C	A	2162	NULL	NULL	0.0158564	0.0152092	42	1	2.38095	1.45614	1.73494	1.59554	0.956786	0.956786	35.2669	3.91	0	3.87	0.04	0	0	0	0.23	0	0	95.24	0.09	0	0.09	0	0.41	0
	55	2034	18	917	18	894	C	G	2175	B	Secondary	0.160214	0.157583	45	17	37.7778	1.45614	1.5943	1.52522	0.986097	0.9925	2.90595	99.21	0	3.16	95.41	0	0	0.64	0	0	0.22	0.36	0	0.09	0.04	0.04	0	0
	55	2368	18	1060	18	1042	C	C	2201	NULL	NULL	0.0314555	0.0290073	48	1	2.08333	1.45614	1.67524	1.56569	0.95309	0.95309	41.9442	0.4	0.22	0	0.09	0	0.09	0	0	0	0	0	1.22	94.16	0	0	1.13	3.07
	55	2588	18	1159	18	1141	C	U	2240	NULL	NULL	0.0243344	0.0200767	77	4	5.19481	1.45614	1.63151	1.54382	0.931765	0.931765	57.7992	0.34	0.22	0.04	0	0	0.08	0	0	0	0	0.48	3.11	91.89	0	0	1.24	2.89
	55	2639	18	1192	18	1173	C	C	2238	NULL	NULL	0.0169888	0.0150229	62	2	3.22581	1.45614	1.75801	1.60707	0.946961	0.946961	29.91	0.56	0.08	0	0.4	0.08	0	0	0	0.13	0	0.08	94.07	0.93	0	0	3.6	0.57
	55	2648	18	1197	18	1178	C	G	2235	NULL	NULL	0.0305809	0.0281683	47	2	4.25532	1.45614	1.77972	1.61793	0.953882	0.953882	40.099	5.42	0	3.07	1.24	0	0	1.11	0.22	0	0	94.24	0	0	0.08	0	0	0
	55	2889	18	1377	18	1359	C	A	2171	NULL	NULL	0.0275642	0.0225279	70	3	4.28571	1.45614	1.56466	1.5104	0.923566	0.923566	55.7044	7.43	0	2.66	3.44	0	0	1.33	0.22	0	0	90.99	0.41	0.82	0.09	0	0	0
	56	69	19	29	19	29	C	G	2244	NULL	NULL	0.329613	0.267349	112	11	9.82143	1.00323	0.681777	0.842504	0.80226	0.80226	34.5408	23.74	15.14	0.22	8.12	0	0.04	0.22	0.93	0	0.31	64.81	0.17	9.19	0.08	0.04	0	0.66
	56	388	19	121	19	114	C	C	2230	NULL	NULL	0.261406	0.198436	144	13	9.02778	1.00323	0.952409	0.97782	0.835905	0.835905	55.1725	15.4	14.08	0	1.2	0.04	0.08	0	0.22	1.92	0.26	0.35	69.42	11.22	0	0.04	0.44	0.67
	56	393	19	124	19	117	C	G	2241	NULL	NULL	0.357373	0.289277	113	9	7.9646	1.00323	0.76506	0.884145	0.806886	0.806886	50.5338	75.16	3.51	0.66	70.55	0	0	0.44	1.02	9.43	2.44	8.94	2.44	0.35	0.08	0.08	0	0
	56	404	19	131	19	125	C	C	2241	NULL	NULL	0.217524	0.140839	198	13	6.56566	1.00323	0.703293	0.853262	0.580346	0.580346	71.295	8.79	8.54	0	0.08	0.17	0	0	6.45	1.24	0.17	0.97	49.46	31.76	0	0	0.35	0.75
	56	905	19	231	19	226	C	G	2232	NULL	NULL	0.222644	0.14469	206	13	6.31068	1.00323	0.666038	0.834634	0.618366	0.618366	70.0887	60.94	6.61	0.75	53.23	0	0	0.35	8.57	0.04	1.2	27.51	0.13	1.38	0.04	0.13	0	0
	56	912	19	237	19	232	C	C	2244	NULL	NULL	0.356298	0.285163	111	11	9.90991	1.00323	0.762829	0.88303	0.803966	0.803966	50.7534	3.71	1.11	0	2.48	0.08	0.04	0	3.55	2.44	9.28	0.26	70.36	9.19	0.04	0	0.44	0.66
	56	925	19	240	19	235	C	C	2252	NULL	NULL	0.308829	0.20169	192	16	8.33333	1.00323	0.622718	0.812974	0.755953	0.755953	41.1658	5.06	1.23	0	3.09	0.13	0	0.61	0.22	2.61	12.26	4.16	63.25	11.86	0	0.04	0.44	0.04
	56	1001	19	286	19	281	C	G	2251	NULL	NULL	0.311927	0.206938	191	17	8.90052	1.00323	0.642719	0.822975	0.76018	0.76018	41.3641	64.42	0.22	0.04	63.68	0.04	0	0.44	1.06	12.26	2.74	11.78	2.92	4.03	0.04	0.08	0.62	0
	56	1172	19	412	19	407	C	A	2254	NULL	NULL	0.19654	0.103767	220	12	5.45455	1.00323	0.72555	0.86439	0.669539	0.669539	58.1976	2.36	0.35	0.17	1.76	0	0.04	0.04	15.83	0.04	0.08	27.5	2.12	51.03	0.08	0	0	0.88
	56	1311	19	485	19	469	C	G	2256	NULL	NULL	0.316516	0.259315	94	6	6.38298	1.00323	1.14711	1.07517	0.880951	0.880951	81.9871	89.2	14.89	0	73.17	0	0.04	1.1	0	0	1.41	0.13	0.17	8.97	0	0.08	0	0
	56	1409	19	554	19	537	C	C	2246	NULL	NULL	0.323262	0.254716	102	7	6.86275	1.00323	0.748766	0.875998	0.806308	0.806308	33.917	1.71	0.97	0.66	0	0	0.08	0	14.86	0.31	0	9.23	7.81	65.51	0.08	0	0.22	0.22
	56	1568	19	673	19	656	C	G	2251	NULL	NULL	0.251537	0.210269	109	10	9.17431	1.00323	1.25564	1.12943	0.87854	0.87854	58.6068	76.16	0	0	75.06	0	0	1.1	12.75	0	3.54	7.3	0.04	0	0.08	0.08	0	0
	56	1645	19	736	19	719	C	C	2218	NULL	NULL	0.161158	0.0929669	176	14	7.95455	1.00323	0.727687	0.865459	0.719032	0.719032	60.5059	4.07	2.24	0	1.66	0.13	0.04	0	0.53	13.48	0	2.24	20.17	58.38	0	0	0.13	0.94
	56	1704	19	758	19	741	C	G	2228	NULL	NULL	0.228474	0.134553	121	9	7.43802	1.00323	0.975333	0.989282	0.833963	0.833963	42.1032	72.04	0	0.62	70.99	0.08	0	0.35	0.04	11.72	4.61	2.5	7.11	1.74	0	0.08	0.08	0
	56	1825	19	828	19	811	C	A	2202	NULL	NULL	0.275922	0.19067	133	9	6.76692	1.00323	0.90054	0.951885	0.828711	0.828711	32.7521	16.32	11.95	0.49	3.84	0	0.04	0	4.07	0.18	0.36	70.84	3.62	3.8	0.09	0.04	0	0.63
	56	1829	19	831	19	814	C	U	2245	NULL	NULL	0.355749	0.278561	142	9	6.33803	1.00323	0.788405	0.895818	0.807121	0.807121	36.8346	2.03	1.55	0	0.31	0	0.17	0	9.19	2.66	2.84	2.08	8.88	71.18	0	0	0.31	0.79
	56	1832	19	833	19	816	C	U	2246	NULL	NULL	0.273992	0.22465	113	8	7.07965	1.00323	1.16376	1.08349	0.872036	0.872036	41.0503	7.58	4.26	0	3.15	0	0.17	0	2.3	0.13	9.45	0.62	1.06	77.71	0	0	0	1.1
	56	1835	19	835	19	818	C	U	2246	NULL	NULL	0.248417	0.18188	166	11	6.62651	1.00323	0.661826	0.832528	0.758931	0.758931	46.668	76.63	11.89	0.22	63.73	0	0	0.79	0.35	0.04	3.95	10.6	2.84	5.28	0.08	0.08	0.04	0.04
	56	1936	19	851	19	828	C	G	2240	NULL	NULL	0.266618	0.189723	180	14	7.77778	1.00323	0.499524	0.751377	0.697718	0.697718	46.4362	9.68	3.02	0	6.45	0.04	0.13	0.04	0.08	1.15	12.06	1.78	57.45	16.68	0	0	0.84	0.22
	56	1938	19	853	19	830	C	G	2245	NULL	NULL	0.274391	0.223083	103	8	7.76699	1.00323	1.22522	1.11423	0.880434	0.880434	40.3554	81.96	2.3	0	78.55	0	0	1.11	0.13	9.45	4.3	0	3.01	0.93	0	0.17	0	0
	56	1941	19	855	19	832	C	G	2246	NULL	NULL	0.297467	0.228188	132	10	7.57576	1.00323	0.753282	0.878256	0.760325	0.760325	35.7738	76.99	9.32	0	66.56	0	0	1.11	0.31	2.84	3.86	12.21	0.31	3.28	0.13	0.04	0	0
	56	2033	19	916	19	893	C	G	2196	B	Secondary	0.457187	0.408312	82	9	10.9756	1.00323	1.15319	1.07821	0.94208	0.94208	2.76834	94.54	14.93	0.77	78.48	0	0	0.36	0	0	1.72	0.27	0.04	3.22	0	0.18	0	0
	56	2330	19	1035	19	1017	C	A	1403	NULL	NULL	0.183507	0.107717	127	6	4.72441	1.00323	-0.429484	0.286873	0.624221	0.624221	92.08	38.51	0	0.21	38.02	0	0	0.28	24.37	0	1.13	32.76	1.77	1.13	0.07	0.21	0	0
	56	2402	19	1081	19	1063	C	G	2248	NULL	NULL	0.280989	0.246234	85	7	8.23529	1.00323	1.42259	1.21291	0.912958	0.912958	20.2365	81.27	0	0	80.17	0	0	1.1	11.08	0	5.18	2.08	0.13	0.04	0	0.17	0	0
	56	2793	19	1298	19	1279	C	C	2241	NULL	NULL	0.283058	0.207423	119	8	6.72269	1.00323	0.951633	0.977432	0.830984	0.830984	88.4813	12.34	12.18	0	0	0.08	0.08	0	2.53	1.55	0	0.75	70.86	10.8	0	0	1.02	0.08
	56	2966	19	1429	19	1411	C	C	2038	NULL	NULL	0.162684	0.122257	86	4	4.65116	1.00323	1.41019	1.20671	0.862244	0.862244	70.9765	0.43	0	0	0.24	0.19	0	0	7.53	9	0	1.61	78.66	1.51	0	0	1.22	0
	56	2967	19	1430	19	1412	C	C	2032	NULL	NULL	0.160301	0.0980844	94	4	4.25532	1.00323	1.36067	1.18195	0.843322	0.843322	73.3034	0.42	0.19	0	0.04	0.19	0	0	7.55	8.83	0	1.66	76.74	3.53	0	0	1.22	0
	56	3108	19	1470	19	1447	C	G	1792	NULL	NULL	0.138881	0.0793493	91	7	7.69231	1.00323	1.39179	1.19751	0.842918	0.842918	72.5741	85.52	6.55	0	77.7	0	0	1.27	0.16	0	9.11	3.11	0.33	1.61	0	0.11	0	0
	56	3109	19	1471	19	1448	C	G	1784	NULL	NULL	0.140037	0.114912	83	4	4.81928	1.00323	1.42636	1.21479	0.867778	0.867778	71.52	88.04	6.47	0	80.29	0	0	1.28	0	0	9.32	0.67	0.39	1.45	0	0.11	0	0
	56	3113	19	1474	19	1451	C	G	1770	NULL	NULL	0.264188	0.186246	127	9	7.08661	1.00323	0.543003	0.773117	0.706917	0.706917	62.4835	71.09	13.96	0.84	55.85	0	0.05	0.39	0.28	0.05	1.52	13.56	1.46	11.88	0	0.05	0	0.05
	56	3158	19	1508	19	1485	C	G	843	NULL	NULL	0.174273	0.12907	83	13	15.6627	1.00323	0.583847	0.793538	0.736161	0.736161	27.9675	64.77	0.11	0	62.2	0	0	2.46	11.38	0	5.75	8.92	1.87	7.15	0	0.11	0	0
	56	3180	19	1527	19	1504	C	C	603	NULL	NULL	0.273569	0.228267	61	10	16.3934	1.00323	0.302429	0.65283	0.777351	0.777351	28.8309	15.06	12.45	0.16	2.45	0	0	0	0	4.91	0.16	7.37	65.08	4.09	0	0	3.27	0
	57	59	20	21	20	21	U	G	2303	NULL	NULL	0.0149672	0.0147544	19	4	21.0526	1.86873	1.798	1.83336	0.992492	0.996293	4.52894	99.75	0.04	0.38	0.12	0	0.12	99.09	0	0	0	0	0	0	0	0	0.04	0.17
	57	74	20	32	20	32	U	A	2311	NULL	NULL	0.00407039	0.00363306	18	1	5.55556	1.86873	1.83441	1.85157	0.993794	0.993794	35.8053	99.31	0	99.31	0	0	0	0	0.04	0	0	0.12	0	0	0.12	0.04	0.04	0.3
	57	75	20	33	20	33	U	A	2312	NULL	NULL	0.00286974	0.00181475	13	1	7.69231	1.86873	1.84013	1.85443	0.995593	0.995593	37.3712	99.56	0	99.48	0	0	0	0.08	0.04	0	0	0.12	0	0	0.12	0.04	0.04	0.04
	57	110	20	55	20	55	U	A	2309	NULL	NULL	0.00406007	0.00392049	11	1	9.09091	1.86873	1.89089	1.87981	0.996799	0.996799	67.9261	99.65	0	99.61	0	0.04	0	0	0.04	0	0	0.12	0	0	0.12	0	0	0.04
	57	111	20	56	20	56	U	U	2324	NULL	NULL	0.004036	0.00396847	9	1	11.1111	1.86873	1.9514	1.91006	0.997201	0.997201	67.9599	0.2	0.04	0	0	0.04	0.12	0	0	0	0	0	0	0.12	0	0	0	99.65
	57	112	20	57	20	57	U	G	2320	NULL	NULL	0.00320055	0.00285298	19	1	5.26316	1.86873	1.83278	1.85076	0.992594	0.992594	67.1651	99.46	0	0.12	0.12	0	0.04	99.18	0	0	0.04	0	0	0	0	0.12	0.3	0.04
	57	115	20	59	20	59	U	A	2293	NULL	NULL	0.00289721	0.00169103	18	1	5.55556	1.86873	1.82751	1.84812	0.993304	0.995403	67.6165	99.51	0	99.26	0	0.04	0	0.21	0.04	0	0	0.08	0	0	0.13	0	0.08	0.13
	57	116	20	60	20	60	U	A	2324	NULL	NULL	0.00408499	0.00330288	11	1	9.09091	1.86873	1.85992	1.86432	0.985698	0.985698	73.638	98.58	0	98.5	0	0.04	0	0.04	0.04	0	0	0.12	0	0	0.12	0	0	1.11
	57	119	20	62	20	62	U	U	2320	NULL	NULL	0.00319866	0.00303981	14	1	7.14286	1.86873	1.91091	1.88982	0.992997	0.992997	83.0289	0.2	0.04	0	0	0	0.12	0.04	0	0	0	0	0	0.12	0	0.04	0.38	99.22
	57	370	20	109	20	102	U	A	2304	NULL	NULL	0.00287974	0.00259096	14	1	7.14286	1.86873	1.88561	1.87717	0.995192	0.995192	73.5149	99.51	0	99.43	0	0	0	0.08	0.04	0	0	0.08	0	0	0.12	0.04	0.04	0.12
	57	376	20	113	20	106	U	G	2309	NULL	NULL	0.00406767	0.00339302	12	1	8.33333	1.86873	1.88147	1.8751	0.995099	0.995099	57.173	99.59	0	0	0.12	0	0.04	99.43	0	0	0.04	0	0	0	0	0.12	0.21	0
	57	381	20	117	20	110	U	G	2315	NULL	NULL	0.0031929	0.00301183	13	1	7.69231	1.86873	1.93064	1.89969	0.995598	0.995598	49.6584	99.72	0	0.08	0.12	0	0.04	99.48	0	0	0.04	0	0	0	0	0.12	0.04	0.04
	57	386	20	119	20	112	U	A	2272	NULL	NULL	0.00411792	0.00405454	13	1	7.69231	1.86873	1.81031	1.83952	0.996197	0.996197	38.9481	99.56	0	99.56	0	0	0	0	0.04	0	0	0.13	0	0	0.13	0.04	0	0.08
	57	411	20	136	20	130	U	C	2312	NULL	NULL	0.007956	0.00780589	13	2	15.3846	1.86873	1.87518	1.87196	0.995895	0.995895	77.3636	0.16	0.04	0	0	0.12	0	0	0	0	0	0	0.12	0	0.04	0	99.48	0.17
	57	434	20	151	20	145	U	A	2317	NULL	NULL	0.00404632	0.00388583	9	1	11.1111	1.86873	1.93351	1.90112	0.997202	0.997202	96.8812	99.65	0	99.65	0	0	0	0	0.04	0	0	0.12	0	0	0.12	0.04	0	0
	57	896	20	227	20	222	U	G	2261	NULL	NULL	0.00334246	0.00306809	22	1	4.54545	1.86873	1.74851	1.80862	0.991799	0.9966	77.0152	99.72	0	0.48	0.13	0	0	99.11	0.04	0	0	0	0	0	0	0.17	0	0.04
	57	930	20	243	20	238	U	A	2316	NULL	NULL	0.00319746	0.00291587	14	1	7.14286	1.86873	1.90567	1.8872	0.994301	0.996	39.5892	99.56	0	99.35	0	0.04	0	0.17	0.04	0	0	0.12	0	0	0.12	0	0.04	0.08
	57	931	20	244	20	239	U	U	2330	NULL	NULL	0.00264191	0.00251474	12	1	8.33333	1.86873	1.96828	1.9185	0.995592	0.995592	32.3309	0.24	0.04	0.04	0	0.04	0.12	0	0	0	0	0	0	0.12	0	0	0.12	99.48
	57	935	20	247	20	242	U	G	2329	NULL	NULL	0.00265589	0.0024865	17	1	5.88235	1.86873	1.95411	1.91142	0.992592	0.995992	49.4207	99.68	0	0.34	0.12	0.04	0	99.18	0	0	0.04	0	0	0	0	0.12	0.12	0
	57	959	20	263	20	258	U	A	2331	NULL	NULL	0.00408197	0.00347956	28	1	3.57143	1.86873	1.83745	1.85309	0.984492	0.995996	66.9401	99.56	0	98.37	0	0	0.04	1.15	0.04	0	0	0.12	0	0	0.12	0	0.12	0
	57	1036	20	308	20	303	U	C	2327	NULL	NULL	0.00405408	0.00383522	13	1	7.69231	1.86873	1.92789	1.89831	0.992107	0.992107	48.0938	0.16	0	0.04	0	0.12	0	0	0	0.04	0	0	0.12	0	0	0.04	99.14	0.47
	57	1053	20	321	20	316	U	A	2329	NULL	NULL	0.00317927	0.00290624	14	1	7.14286	1.86873	1.9541	1.91142	0.995193	0.995193	71.7778	99.56	0	99.44	0	0.04	0	0.08	0.04	0	0	0.12	0	0	0.12	0	0.04	0.08
	57	1064	20	330	20	325	U	C	2329	NULL	NULL	0.00287012	0.0025426	16	1	6.25	1.86873	1.94352	1.90613	0.991792	0.991792	63.913	0.62	0	0.08	0	0.12	0.04	0.38	0	0.04	0	0	0.12	0	0	0	99.1	0.08
	57	1068	20	332	20	327	U	G	2326	NULL	NULL	0.00265103	0.00257996	17	1	5.88235	1.86873	1.92451	1.89662	0.994304	0.994304	72.1181	99.59	0	0.12	0.12	0	0	99.35	0	0	0.04	0	0	0	0.04	0.12	0.17	0
	57	1070	20	334	20	329	U	C	2326	NULL	NULL	0.00405369	0.00390762	17	1	5.88235	1.86873	1.92597	1.89735	0.992505	0.992505	71.3596	0.12	0	0	0	0.12	0	0	0	0.04	0	0	0.12	0	0.04	0	99.18	0.47
	57	1082	20	343	20	338	U	U	2299	NULL	NULL	0.00407693	0.00388936	11	1	9.09091	1.86873	1.88146	1.8751	0.996401	0.996401	79.979	0.28	0.04	0.08	0	0.04	0.12	0	0	0	0	0	0	0.12	0	0	0	99.56
	57	1083	20	344	20	339	U	A	2293	NULL	NULL	0.00289804	0.00261438	17	1	5.88235	1.86873	1.831	1.84986	0.993203	0.994906	91.7093	99.47	0	99.26	0	0.04	0	0.17	0.04	0	0	0.13	0	0	0.13	0	0.08	0.13
	57	1116	20	368	20	363	U	U	2327	NULL	NULL	0.0040316	0.0039741	9	1	11.1111	1.86873	1.96189	1.91531	0.997205	0.997205	68.5603	0.16	0.04	0	0	0	0.12	0	0	0	0	0	0	0.12	0.04	0	0	99.65
	57	1121	20	373	20	368	U	A	2280	NULL	NULL	0.0029013	0.00276074	13	1	7.69231	1.86873	1.82833	1.84853	0.994994	0.994994	70.1881	99.55	0	99.43	0	0.04	0	0.08	0.04	0	0	0.13	0	0	0.13	0	0.08	0.04
	57	1126	20	376	20	371	U	G	2328	NULL	NULL	0.00403387	0.00389045	12	1	8.33333	1.86873	1.95849	1.91361	0.996389	0.996389	70.7565	99.77	0	0.04	0.12	0.04	0	99.57	0	0	0.04	0	0	0	0	0.12	0	0.04
	57	1142	20	389	20	384	U	A	2329	NULL	NULL	0.00402867	0.00394067	9	1	11.1111	1.86873	1.96985	1.91929	0.997195	0.997195	68.4665	99.65	0	99.65	0	0	0	0	0.04	0	0	0.12	0	0	0.12	0.04	0	0
	57	1200	20	432	20	427	U	A	2331	NULL	NULL	0.00402761	0.00379449	10	1	10	1.86873	1.97478	1.92175	0.996795	0.996795	65.5851	99.69	0	99.61	0	0	0.04	0.04	0.04	0	0	0.12	0	0	0.12	0	0	0
	57	1305	20	481	20	465	U	G	2297	NULL	NULL	0.00289405	0.00239198	21	1	4.7619	1.86873	1.75367	1.8112	0.993493	0.993493	74.5904	99.5	0	0.08	0.12	0.04	0	99.26	0	0	0.04	0	0	0	0	0.12	0.08	0.21
	57	1352	20	509	20	492	U	A	2228	NULL	NULL	0.00329716	0.00307762	16	1	6.25	1.86873	1.69684	1.78278	0.994593	0.996296	31.6795	99.58	0	99.37	0	0	0.04	0.17	0.04	0	0	0.08	0	0	0.13	0	0.08	0.04
	57	1353	20	510	20	493	U	A	2322	NULL	NULL	0.00318325	0.00307984	12	1	8.33333	1.86873	1.92651	1.89762	0.996002	0.996002	31.5111	99.6	0	99.52	0	0	0.04	0.04	0.04	0	0	0.12	0	0	0.12	0	0.04	0.04
	57	1361	20	517	20	500	U	G	2312	NULL	NULL	0.00319435	0.00302598	11	1	9.09091	1.86873	1.90219	1.88546	0.995993	0.995993	39.2302	99.72	0	0.04	0.12	0	0.04	99.52	0	0	0.04	0	0	0	0	0.12	0.04	0.04
	57	1367	20	521	20	504	U	G	2311	NULL	NULL	0.00287071	0.00250177	12	1	8.33333	1.86873	1.88015	1.87444	0.995591	0.995591	30.9564	99.68	0	0.08	0.12	0	0	99.48	0	0	0.04	0	0	0	0.04	0.12	0.04	0.04
	57	1380	20	533	20	516	U	A	2311	NULL	NULL	0.00546509	0.00542351	12	1	8.33333	1.86873	1.91636	1.89254	0.995492	0.995492	34.102	99.64	0.04	99.48	0	0	0	0.12	0	0	0	0.12	0	0	0.17	0	0	0.04
	57	1383	20	535	20	518	U	A	2300	NULL	NULL	0.0046187	0.00411781	13	1	7.69231	1.86873	1.87807	1.8734	0.995904	0.995904	24.192	99.6	0.04	99.52	0	0	0	0.04	0	0	0	0.12	0	0	0.17	0	0.04	0.04
	57	2031	20	915	20	892	U	A	2282	B	Tertiary	1.11133e-05	-0.000240642	12	0	0	1.86873	1.86446	1.8666	0.994497	0.994497	5.65057	99.51	0	99.43	0	0	0	0.08	0.04	0	0	0.13	0	0	0.17	0	0	0.13
	57	2356	20	1050	20	1032	U	G	2310	NULL	NULL	0.00319739	0.00310724	12	1	8.33333	1.86873	1.87828	1.8735	0.995998	0.995998	54.1487	99.64	0	0	0.08	0.04	0	99.52	0	0	0.04	0	0	0	0	0.12	0.04	0.12
	57	2361	20	1054	20	1036	U	C	2326	NULL	NULL	0.00543008	0.00537342	10	1	10	1.86873	1.96461	1.91667	0.996703	0.996703	36.9337	0.17	0	0	0	0.17	0	0	0.04	0	0	0	0.12	0	0	0	99.61	0.04
	57	2362	20	1055	20	1037	U	A	2322	NULL	NULL	0.00543837	0.00539845	10	1	10	1.86873	1.95144	1.91008	0.996702	0.996702	45.9973	99.61	0	99.61	0	0	0	0	0	0.04	0	0.12	0	0	0.17	0	0	0.04
	57	2398	20	1078	20	1060	U	U	2321	NULL	NULL	0.00265166	0.00243136	14	1	7.14286	1.86873	1.93229	1.90051	0.995198	0.995198	13.245	0.36	0.04	0.12	0	0	0.12	0.08	0	0	0	0	0	0.12	0.04	0	0	99.44
	57	2420	20	1095	20	1077	U	U	2318	NULL	NULL	0.0030735	0.00295979	13	1	7.69231	1.86873	1.91978	1.89425	0.995901	0.995901	48.1794	0.33	0.04	0	0.04	0	0.17	0.08	0	0	0	0	0	0.08	0	0	0.04	99.52
	57	2650	20	1199	20	1180	U	U	2324	NULL	NULL	0.00285434	0.00258996	11	1	9.09091	1.86873	1.96278	1.91576	0.9964	0.9964	47.6664	0.2	0.04	0	0	0.04	0.12	0	0	0	0	0	0	0.12	0	0	0.08	99.57
	57	2659	20	1206	20	1187	U	G	2295	NULL	NULL	0.00251782	0.00181809	17	1	5.88235	1.86873	1.87832	1.87353	0.994498	0.996199	46.5938	99.69	0	0.17	0.13	0	0	99.39	0	0	0.04	0	0	0	0.04	0.13	0.04	0.04
	57	2721	20	1250	20	1231	U	A	2273	NULL	NULL	0.00253619	0.00235233	15	1	6.66667	1.86873	1.84069	1.85471	0.994497	0.994497	81.1968	99.42	0	99.38	0	0	0.04	0	0.04	0	0	0.13	0	0	0.13	0	0.08	0.17
	57	2726	20	1255	20	1236	U	G	2320	NULL	NULL	0.00458234	0.00451163	12	1	8.33333	1.86873	1.9674	1.91806	0.9959	0.9959	88.3757	99.68	0	0.04	0.12	0	0	99.52	0	0.04	0	0	0	0	0	0.17	0.08	0
	57	2883	20	1372	20	1354	U	U	2285	NULL	NULL	0.00290409	0.00273152	14	1	7.14286	1.86873	1.9353	1.90201	0.993598	0.993598	76.1911	0.51	0.04	0.08	0	0	0.13	0.26	0	0	0	0	0	0.13	0.04	0	0	99.3
	57	2927	20	1405	20	1387	U	G	2108	NULL	NULL	0.00343857	0.00329429	11	1	9.09091	1.86873	1.8762	1.87247	0.995997	0.995997	33.4493	99.74	0	0.04	0.14	0.04	0	99.52	0	0	0.04	0	0	0	0	0.14	0.04	0
	57	3146	20	1498	20	1475	U	U	1104	NULL	NULL	0.00867229	0.00847253	10	1	10	1.86873	1.80637	1.83755	0.992394	0.992394	32.1771	0.24	0.08	0.08	0	0	0	0.08	0	0	0	0	0	0.17	0.08	0	0.35	99.1
	57	3150	20	1501	20	1478	U	C	1065	NULL	NULL	0.00892275	0.00885996	8	1	12.5	1.86873	1.81584	1.84229	0.996393	0.996393	25.2052	0.09	0	0.09	0	0	0	0	0	0	0	0	0.27	0	0.09	0	99.53	0
	59	60	21	22	21	22	G	G	2329	NULL	NULL	0.00944684	0.00892015	24	4	16.6667	1.798	1.88667	1.84234	0.989504	0.989504	4.16381	0.54	0	0.08	0.04	0.08	0.17	0.17	0.04	0	0.34	0	0	0	0.17	98.84	0.04	0
	59	61	21	23	21	23	G	C	2333	NULL	NULL	0.0182618	0.0168796	18	3	16.6667	1.798	1.88765	1.84282	0.98989	0.994592	6.51128	99.47	0.17	0.08	0	98.71	0.47	0.04	0	0.21	0	0	0.04	0	0.04	0.04	0.17	0
	59	64	21	25	21	25	G	C	2331	NULL	NULL	0.0101929	0.00942518	23	3	13.0435	1.798	1.82617	1.81208	0.980092	0.992898	13.0752	99.3	0	0.08	0	97.9	1.28	0.04	0	0.38	0	0	0.04	0	0	0.08	0.17	0
	59	66	21	27	21	27	G	G	2330	NULL	NULL	0.00629188	0.00598736	22	2	9.09091	1.798	1.89782	1.84791	0.990399	0.990399	22.6277	0.33	0	0	0.04	0	0.04	0.25	0	0.04	0.34	0	0	0	0.29	98.93	0	0.04
	59	74	21	32	21	32	G	A	2318	NULL	NULL	0.0118907	0.0114351	21	3	14.2857	1.798	1.83441	1.81621	0.991597	0.991597	31.8367	0.46	0	0.21	0	0	0.21	0.04	0.34	0.04	0	0.04	0	0	99.01	0	0	0.08
	59	75	21	33	21	33	G	A	2313	NULL	NULL	0.00955309	0.00845363	17	3	17.6471	1.798	1.84013	1.81906	0.992897	0.992897	33.2226	0.37	0	0.25	0	0	0.04	0.08	0.34	0.04	0	0.04	0	0	99.13	0.04	0	0
	59	76	21	34	21	34	G	C	2311	NULL	NULL	0.00828316	0.00794914	27	3	11.1111	1.798	1.81991	1.80896	0.986492	0.986492	35.3206	98.86	0	0.08	0	98.49	0.25	0.04	0	0.3	0.04	0	0.04	0	0.17	0.34	0.21	0
	59	110	21	55	21	55	G	A	2313	NULL	NULL	0.00716135	0.00701588	15	2	13.3333	1.798	1.89089	1.84445	0.993696	0.993696	64.3866	0.29	0.04	0.25	0	0	0	0	0.34	0	0	0.04	0	0	99.26	0	0.04	0
	59	116	21	60	21	60	G	A	2329	NULL	NULL	0.0112207	0.0104057	16	2	12.5	1.798	1.85992	1.82896	0.985197	0.985197	71.0533	1.36	0.17	0.25	0	0	0.94	0	0.21	0	0	0.04	0	0	98.28	0.04	0.04	0
	59	387	21	120	21	113	G	A	2316	NULL	NULL	0.0122355	0.0118686	30	2	6.66667	1.798	1.86346	1.83073	0.987791	0.987791	43.6989	0.76	0	0.3	0	0.08	0.34	0.04	0.21	0	0.17	0.04	0	0	98.57	0.21	0	0
	59	411	21	136	21	130	G	C	2317	NULL	NULL	0.00568857	0.00553194	19	2	10.5263	1.798	1.87518	1.83659	0.991198	0.991198	75.5903	99.26	0	0.04	0	99.05	0.17	0	0	0.38	0	0	0.04	0	0	0	0.25	0.04
	59	896	21	227	21	222	G	G	2266	NULL	NULL	0.0113134	0.0110277	28	2	7.14286	1.798	1.74851	1.77326	0.990695	0.990695	75.3965	0.42	0	0.04	0.04	0	0.04	0.3	0.17	0	0.21	0	0	0	0.3	98.85	0	0
	59	1015	21	296	21	291	G	U	2335	NULL	NULL	0.0088767	0.00872593	19	1	5.26316	1.798	1.9381	1.86805	0.988999	0.994098	28.8647	99.43	0.21	0	0	0.51	98.71	0	0	0.17	0	0	0	0.04	0	0	0	0.34
	59	1054	21	322	21	317	G	C	2336	NULL	NULL	0.00739997	0.0072101	19	1	5.26316	1.798	1.96778	1.88289	0.991594	0.991594	72.3598	99.34	0.12	0	0	99.01	0.21	0	0	0.25	0	0	0.04	0	0	0	0.34	0
	59	1372	21	526	21	509	G	C	2289	NULL	NULL	0.00779957	0.00669283	25	0	0	1.798	1.7642	1.7811	0.983389	0.992492	16.3712	99.2	0.17	0	0	98.12	0.91	0	0	0.21	0	0	0.04	0	0.08	0.08	0.34	0
	59	1450	21	588	21	571	G	G	2308	NULL	NULL	0.0106923	0.00997622	24	1	4.16667	1.798	1.84511	1.82156	0.991198	0.991198	54.3792	0.76	0.17	0	0.04	0	0.21	0.34	0	0	0.21	0	0	0	0.08	98.92	0	0
	59	1536	21	651	21	634	G	C	2319	NULL	NULL	0.0110536	0.0102955	22	1	4.54545	1.798	1.88835	1.84318	0.990302	0.990302	57.0999	99.04	0	0	0	98.83	0.21	0	0.17	0.21	0	0	0.04	0	0.17	0	0.34	0
	59	2030	21	914	21	891	G	A	2282	B	Tertiary	1.41913e-05	-0.000159497	18	0	0	1.798	1.84505	1.82152	0.991496	0.991496	7.05475	0.47	0	0.34	0	0.13	0	0	0.34	0	0	0.04	0	0	99.12	0	0	0
	59	2115	21	977	21	954	G	A	2328	NULL	NULL	0.0106178	0.0105143	18	1	5.55556	1.798	1.94473	1.87136	0.991604	0.991604	70.5228	0.38	0	0.34	0	0	0.04	0	0.21	0	0.17	0.04	0	0	98.97	0.21	0	0
	59	2353	21	1048	21	1030	G	G	2328	NULL	NULL	0.00740082	0.00660716	20	1	5	1.798	1.85201	1.82501	0.983898	0.983898	55.6448	0.38	0	0	0.04	0	0	0.34	0.17	0	0.21	0	0	0	1.02	98.2	0	0
	59	2571	21	1148	21	1130	G	U	2331	NULL	NULL	0.00716607	0.00666724	25	1	4	1.798	1.90196	1.84998	0.989089	0.989089	91.0762	99.25	0.25	0	0	0.25	98.75	0	0	0.12	0	0	0	0.04	0.17	0.04	0	0.34
	59	2664	21	1209	21	1190	G	C	2317	NULL	NULL	0.00763201	0.00651967	23	1	4.34783	1.798	1.79906	1.79853	0.983088	0.992494	52.98	99.21	0.17	0	0	98.1	0.94	0	0	0.21	0	0	0.04	0	0.04	0.12	0.34	0
	59	2857	21	1352	21	1333	G	C	2318	NULL	NULL	0.00718832	0.00576117	22	0	0	1.798	1.85812	1.82806	0.979497	0.979497	77.0122	98.06	0	0	0	97.76	0.3	0	0	0.21	0.17	0	0.04	0	0	1.16	0.34	0
	59	2869	21	1361	21	1342	G	G	2308	NULL	NULL	0.00519267	0.00492297	26	0	0	1.798	1.90648	1.85224	0.989589	0.989589	77.1311	0.58	0	0	0.04	0.17	0.12	0.25	0	0	0.38	0	0	0	0.08	98.83	0	0.08
	59	3146	21	1498	21	1475	G	U	1113	NULL	NULL	0.00542582	0.00521735	14	1	7.14286	1.798	1.80637	1.80218	0.985193	0.994895	32.9487	99.44	0.62	0.08	0	0.35	98.39	0	0	0	0	0	0	0	0.08	0.08	0	0.35
	59	3150	21	1501	21	1478	G	C	1072	NULL	NULL	0.00585498	0.00578941	10	1	10	1.798	1.81584	1.80692	0.989997	0.989997	26.905	98.97	0	0.09	0	98.88	0	0	0	0.64	0	0	0	0	0.09	0	0.27	0
	60	61	22	23	22	23	G	C	2408	NULL	NULL	0.0149101	0.0116309	17	5	29.4118	1.88667	1.88765	1.88716	0.989396	0.995599	3.53997	99.41	0	0	0.04	98.75	0.62	0	0.12	0.16	0	0	0.12	0	0	0	0.16	0
	60	62	22	24	22	24	G	U	2409	NULL	NULL	0.00509193	0.00147781	30	2	6.66667	1.88667	1.87944	1.88306	0.986998	0.986998	7.3825	98.95	0.24	0	0.04	0.08	98.59	0	0.04	0	0	0	0	0.16	0	0.66	0	0.16
	60	64	22	25	22	25	G	C	2407	NULL	NULL	0.0133209	0.0115011	26	4	15.3846	1.88667	1.82617	1.85642	0.98039	0.994395	11.2525	99.32	0	0	0.08	97.84	1.4	0	0.08	0.2	0	0	0.12	0	0	0.08	0.16	0
	60	65	22	26	22	26	G	A	2402	NULL	NULL	0.00649865	0.00572022	18	2	11.1111	1.88667	1.91318	1.89993	0.993603	0.993603	15.3034	0.28	0	0.16	0.04	0.04	0.04	0	0.24	0.04	0	0.16	0	0	99.25	0	0	0
	60	66	22	27	22	27	G	G	2405	NULL	NULL	0.00661155	0.00588969	23	2	8.69565	1.88667	1.89782	1.89225	0.991101	0.991101	20.7857	0.36	0	0	0.16	0	0.04	0.16	0	0.04	0.2	0	0.04	0	0.29	99.04	0	0
	60	74	22	32	22	32	G	A	2391	NULL	NULL	0.00564151	0.00456058	23	2	8.69565	1.88667	1.83441	1.86054	0.991796	0.991796	28.5031	0.41	0	0.16	0	0	0.25	0	0.25	0.04	0	0.16	0	0.04	99.08	0	0	0
	60	75	22	33	22	33	G	A	2387	NULL	NULL	0.00736627	0.00475919	17	2	11.7647	1.88667	1.84013	1.8634	0.993895	0.993895	29.7497	0.24	0	0.16	0.04	0	0.04	0	0.25	0.04	0	0.16	0	0	99.28	0	0	0
	60	76	22	34	22	34	G	C	2385	NULL	NULL	0.00825968	0.00746779	28	4	14.2857	1.88667	1.81991	1.85329	0.986987	0.986987	31.7346	98.82	0	0	0	98.57	0.25	0	0.04	0.2	0.04	0.04	0.12	0.04	0.16	0.33	0.16	0
	60	86	22	39	22	39	G	G	2391	NULL	NULL	0.00848685	0.00680376	35	5	14.2857	1.88667	1.70533	1.796	0.974582	0.974582	46.9946	1.39	0	0	0.12	0.2	0.95	0.12	0.08	0.04	0.12	0.04	0	0	0.95	97.28	0	0.04
	60	87	22	40	22	40	G	C	2404	NULL	NULL	0.00576829	0.0041676	30	2	6.66667	1.88667	1.83526	1.86097	0.981196	0.993599	47.7562	99.24	0	0	0	98	1.24	0	0	0.24	0.04	0.04	0.16	0	0.04	0.04	0.16	0
	60	96	22	46	22	46	G	G	2396	NULL	NULL	0.00783326	0.00696082	24	2	8.33333	1.88667	1.88621	1.88644	0.992003	0.992003	47.2128	0.6	0.04	0.04	0.16	0.12	0.12	0.12	0.04	0	0.2	0	0	0	0.04	99.08	0	0
	60	104	22	51	22	51	G	A	2397	NULL	NULL	0.00355765	0.00341374	16	1	6.25	1.88667	1.91112	1.8989	0.994401	0.994401	49.0647	0.16	0	0.16	0	0	0	0	0.24	0	0.04	0.16	0	0	99.37	0	0	0
	60	108	22	54	22	54	G	C	2394	NULL	NULL	0.00357197	0.00205756	18	1	5.55556	1.88667	1.89015	1.88841	0.993499	0.993499	54.5838	99.33	0	0	0	99.29	0.04	0	0	0.25	0.04	0	0.16	0	0.04	0	0.16	0
	60	110	22	55	22	55	G	A	2387	NULL	NULL	0.00667756	0.00633267	16	2	12.5	1.88667	1.89089	1.88878	0.994299	0.994299	60.9034	0.2	0.04	0.16	0	0	0	0	0.25	0	0	0.12	0	0.04	99.37	0	0	0
	60	112	22	57	22	57	G	G	2397	NULL	NULL	0.0113933	0.0105348	22	3	13.6364	1.88667	1.83278	1.85973	0.991401	0.991401	60.6341	0.57	0	0.08	0.16	0.29	0	0.04	0	0	0.29	0	0	0	0.04	99.04	0	0.04
	60	466	22	172	22	166	G	A	2401	NULL	NULL	0.00392992	0.00390214	17	1	5.88235	1.88667	1.95929	1.92298	0.993501	0.993501	90.3728	0.2	0	0.12	0	0.04	0	0.04	0.29	0	0	0.2	0	0	99.29	0	0	0
	60	1004	22	288	22	283	G	A	2403	NULL	NULL	0.00377922	0.00320729	18	1	5.55556	1.88667	1.94864	1.91766	0.993104	0.993104	40.7544	0.28	0	0.16	0.04	0.04	0.04	0	0.29	0	0	0.16	0	0	99.25	0	0	0
	60	1048	22	318	22	313	G	G	2406	NULL	NULL	0.0030955	0.00250057	19	1	5.26316	1.88667	1.95415	1.92041	0.993108	0.993108	62.5822	0.4	0	0	0.2	0.04	0.04	0.12	0	0	0.29	0	0	0	0	99.25	0	0.04
	60	1049	22	319	22	314	G	G	2411	NULL	NULL	0.00392732	0.00349967	20	1	5	1.88667	1.97357	1.93012	0.992397	0.992397	64.7862	0.32	0	0	0.2	0	0	0.12	0	0	0.28	0	0	0	0.16	99.17	0.04	0
	60	1055	22	323	22	318	G	U	2410	NULL	NULL	0.00391747	0.00341245	18	1	5.55556	1.88667	1.98364	1.93516	0.993599	0.996398	70.9066	99.65	0.28	0.04	0	0.04	99.29	0	0	0	0	0	0	0.2	0	0	0	0.12
	60	1063	22	329	22	324	G	A	2381	NULL	NULL	0.00382398	0.00199913	22	1	4.54545	1.88667	1.8733	1.87998	0.991493	0.991493	68.9427	0.24	0	0.16	0	0	0.08	0	0.29	0	0	0.16	0.04	0	99.07	0.16	0	0
	60	1077	22	339	22	334	G	C	2408	NULL	NULL	0.00309342	0.00232839	18	1	5.55556	1.88667	1.96198	1.92433	0.993192	0.993192	61.7973	99.33	0	0.04	0	99.25	0.04	0	0	0.28	0	0	0.2	0	0.04	0	0.12	0
	60	1148	22	394	22	389	G	G	2406	NULL	NULL	0.00365912	0.00242933	26	2	7.69231	1.88667	1.88875	1.88771	0.988603	0.988603	51.5119	0.73	0	0	0.16	0.41	0.04	0.12	0	0	0.29	0	0.04	0	0.08	98.79	0.04	0
	60	1151	22	397	22	392	G	A	2408	NULL	NULL	0.00309342	0.00292722	18	1	5.55556	1.88667	1.95962	1.92315	0.993192	0.993192	39.7652	0.2	0	0.12	0	0.04	0.04	0	0.28	0	0	0.2	0	0	99.25	0	0.04	0
	60	1200	22	432	22	427	G	A	2410	NULL	NULL	0.00376248	0.0031862	16	1	6.25	1.88667	1.97478	1.93073	0.993997	0.993997	59.5586	0.2	0	0.16	0.04	0	0	0	0.28	0	0	0.16	0	0	99.33	0	0	0
	60	1333	22	500	22	483	G	G	2404	NULL	NULL	0.00798708	0.00645025	27	3	11.1111	1.88667	1.89143	1.88905	0.990698	0.990698	36.3136	0.52	0	0	0.12	0.2	0.08	0.12	0	0	0.29	0	0.08	0	0.12	98.92	0	0.04
	60	1367	22	521	22	504	G	G	2389	NULL	NULL	0.00395351	0.00304165	18	1	5.55556	1.88667	1.88015	1.88341	0.993096	0.993096	23.6359	0.32	0	0	0.16	0.04	0	0.12	0	0	0.29	0	0	0	0.08	99.24	0	0.04
	60	1370	22	524	22	507	G	G	2382	NULL	NULL	0.00591885	0.00447423	21	2	9.52381	1.88667	1.82643	1.85655	0.993502	0.993502	14.4487	0.36	0	0.04	0.12	0.08	0	0.12	0	0	0.29	0	0.04	0	0.04	99.24	0	0
	60	1739	22	775	22	758	G	G	2397	NULL	NULL	0.00378719	0.00331433	17	1	5.88235	1.88667	1.93447	1.91057	0.993103	0.993103	59.943	0.4	0	0	0.16	0	0.08	0.16	0	0	0.29	0.04	0	0	0	99.25	0	0
	60	1991	22	887	22	864	G	G	2398	NULL	NULL	0.00394165	0.0027658	19	1	5.26316	1.88667	1.92346	1.90507	0.992702	0.992702	16.8506	0.32	0	0	0.2	0	0	0.12	0	0	0.29	0	0	0	0.12	99.2	0	0.04
	60	2070	22	942	22	919	G	G	2316	NULL	NULL	0.00406806	0.00267985	40	1	2.5	1.88667	1.68241	1.78454	0.991591	0.991591	63.4909	0.5	0	0	0.21	0	0.17	0.12	0	0	0.3	0	0	0	0.04	99.09	0.04	0
	60	2589	22	1160	22	1142	G	G	2400	NULL	NULL	0.00605743	0.00516313	23	1	4.34783	1.88667	1.90563	1.89615	0.991901	0.991901	76.732	0.48	0	0	0.2	0.12	0.08	0.08	0	0	0.29	0	0	0	0.04	99.08	0.08	0
	60	2640	22	1193	22	1174	G	G	2405	NULL	NULL	0.00929662	0.00767617	23	2	8.69565	1.88667	1.94918	1.91793	0.991901	0.991901	40.1534	0.4	0	0	0.12	0.16	0	0.12	0	0	0.29	0	0.04	0.04	0.08	99.08	0	0.04
	60	2643	22	1194	22	1175	G	U	2401	NULL	NULL	0.00379696	0.00291108	23	1	4.34783	1.88667	1.94312	1.9149	0.991497	0.994398	39.4864	99.37	0.29	0	0	0	99.08	0	0	0	0	0	0.04	0.16	0.08	0.16	0	0.16
	60	2659	22	1206	22	1187	G	G	2374	NULL	NULL	0.00382967	0.00210026	23	1	4.34783	1.88667	1.87832	1.8825	0.991896	0.991896	42.6611	0.36	0	0	0.16	0	0.04	0.16	0	0	0.29	0	0.04	0	0.16	99.11	0	0
	60	2688	22	1226	22	1207	G	C	2402	NULL	NULL	0.00311475	0.00247244	22	1	4.54545	1.88667	1.94773	1.9172	0.991501	0.991501	65.2775	99.16	0	0.04	0	99.08	0.04	0	0	0.29	0	0	0.2	0	0.04	0.16	0.12	0
	60	2750	22	1266	22	1247	G	G	2376	NULL	NULL	0.00382695	0.00296454	21	1	4.7619	1.88667	1.81255	1.84961	0.991899	0.991899	98.9461	0.52	0	0	0.16	0.2	0	0.16	0	0	0.29	0	0	0.04	0	99.11	0	0
	60	2869	22	1361	22	1342	G	G	2381	NULL	NULL	0.00525309	0.0046138	27	0	0	1.88667	1.90648	1.89658	0.9908	0.9908	76.4297	0.72	0.08	0	0.2	0.16	0.12	0.16	0	0	0.2	0	0	0	0.08	98.95	0	0
	60	2932	22	1408	22	1390	G	A	2186	NULL	NULL	0.00554964	0.00487928	22	2	9.09091	1.88667	1.8575	1.87209	0.991191	0.991191	31.7206	0.21	0	0.13	0	0.04	0.04	0	0.27	0	0.04	0.22	0	0	98.99	0.18	0	0.04
	60	3130	22	1487	22	1464	G	G	1544	NULL	NULL	0.00570003	0.00535983	15	1	6.66667	1.88667	1.83397	1.86032	0.9918	0.9918	29.125	0.56	0	0.06	0.25	0	0.06	0.19	0	0	0.32	0	0	0	0	99.09	0	0
	60	3150	22	1501	22	1478	G	C	1117	NULL	NULL	0.00611179	0.00595638	14	1	7.14286	1.88667	1.81584	1.85126	0.989595	0.989595	27.6855	98.84	0	0	0	98.84	0	0	0	0.44	0	0.08	0.17	0	0.08	0	0.35	0
	60	3151	22	1502	22	1479	G	A	1141	NULL	NULL	0.00602214	0.00585836	14	1	7.14286	1.88667	1.92334	1.90501	0.988995	0.988995	33.1212	0.5	0	0.34	0.08	0	0.08	0	0.43	0	0	0.17	0	0	98.78	0.08	0	0
	60	3154	22	1504	22	1481	G	G	1128	NULL	NULL	0.00606461	0.00595474	13	1	7.69231	1.88667	1.91847	1.90257	0.989592	0.989592	29.965	0.6	0	0	0.17	0.08	0	0.35	0	0	0.44	0	0.08	0	0	98.85	0	0
	60	3155	22	1505	22	1482	G	G	1019	NULL	NULL	0.00590724	0.00553734	18	1	5.55556	1.88667	1.53747	1.71207	0.983795	0.983795	35.3912	1.05	0	0	0.19	0.19	0.29	0.38	0	0	0.48	0	0.09	0	0.09	98.24	0	0
	60	3156	22	1506	22	1483	G	U	999	NULL	NULL	0.0086761	0.00821084	13	1	7.69231	1.88667	1.51728	1.70197	0.988388	0.993291	41.6077	99.2	0.49	0	0	0	98.71	0	0	0	0	0	0.09	0.19	0.09	0	0	0.39
	60	3157	22	1507	22	1484	G	A	999	NULL	NULL	0.00870818	0.00840543	15	1	6.66667	1.88667	1.53369	1.71018	0.986482	0.986482	35.6155	0.48	0	0.39	0	0	0.09	0	0.49	0	0	0.19	0.09	0	98.51	0.19	0	0
	60	3169	22	1517	22	1494	G	G	868	NULL	NULL	0.00847373	0.00666298	20	1	5	1.88667	1.61597	1.75132	0.975104	0.975104	38.7693	1.59	0	0	0.11	0.11	1.37	0	0	0	0.45	0	0.11	0	0.45	97.36	0	0
	60	3172	22	1519	22	1496	G	A	848	NULL	NULL	0.0063769	0.00452662	19	1	5.26316	1.88667	1.66918	1.77793	0.976888	0.976888	37.02	1.28	0	0	0	0.58	0.7	0	0.46	0	0	0.11	0.11	0	97.54	0.46	0	0
	60	3184	22	1528	22	1505	G	U	697	NULL	NULL	0.00887839	0.00725448	13	1	7.69231	1.88667	1.21117	1.54892	0.983201	0.983201	34.7396	98.71	0.28	0	0	0.28	98.15	0	0	0	0	0	0.14	0.14	0.42	0.56	0	0
	61	62	23	24	23	24	C	U	2452	NULL	NULL	0.008234	-0.00125749	24	3	12.5	1.88765	1.87944	1.88355	0.984202	0.984202	4.00592	0.77	0.12	0	0.65	0	0	0	0	0	0	0.04	0.12	98.32	0.04	0.04	0.04	0.61
	61	64	23	25	23	25	C	C	2450	NULL	NULL	0.0121129	0.00733213	19	4	21.0526	1.88765	1.82617	1.85691	0.978095	0.978095	7.95294	0.12	0	0	0.08	0.04	0	0	0.08	0.04	0	0	97.63	1.42	0	0.04	0.61	0.04
	61	74	23	32	23	32	C	A	2432	NULL	NULL	0.00490177	0.00206259	16	2	12.5	1.88765	1.83441	1.86103	0.9895	0.9895	25.3918	0.65	0	0.61	0	0	0.04	0	0.12	0	0	98.84	0.04	0.24	0.04	0	0.04	0
	61	75	23	33	23	33	C	A	2429	NULL	NULL	0.00963793	0.0027907	11	2	18.1818	1.88765	1.84013	1.86389	0.991096	0.991096	26.7167	0.65	0	0.65	0	0	0	0	0.12	0	0	99.01	0.04	0.08	0	0.08	0	0
	61	76	23	34	23	34	C	C	2427	NULL	NULL	0.00409288	0.00201221	23	2	8.69565	1.88765	1.81991	1.85378	0.983795	0.983795	28.8221	0.41	0	0	0.37	0.04	0	0	0	0.12	0	0.24	98.27	0.24	0.04	0	0.61	0.04
	61	115	23	59	23	59	C	A	2413	NULL	NULL	0.00380118	-0.00402891	16	2	12.5	1.88765	1.82751	1.85758	0.988596	0.988596	58.9498	0.82	0	0.66	0.16	0	0	0	0.12	0	0	98.79	0.08	0.12	0	0.04	0	0
	61	372	23	110	23	103	C	C	2433	NULL	NULL	0.0388874	0.0272174	26	1	3.84615	1.88765	1.68279	1.78522	0.971392	0.971392	60.8999	0.69	0	0.61	0	0.08	0	0	0	0.12	0	0.82	96.5	1.8	0	0	0.04	0
	61	379	23	115	23	108	C	G	2418	NULL	NULL	0.0406711	0.0364138	15	1	6.66667	1.88765	1.7561	1.82187	0.989492	0.989492	44.2798	98.34	0	0	98.3	0	0	0.04	0	0	0.12	0.04	0.24	0.53	0	0.08	0	0.61
	61	387	23	120	23	113	C	A	2432	NULL	NULL	0.00863903	0.00635276	24	0	0	1.88765	1.86346	1.87555	0.987091	0.987091	40.133	0.85	0	0.49	0.2	0	0	0.16	0.12	0	0	98.52	0.08	0.32	0.08	0	0	0
	61	899	23	228	23	223	C	A	2426	NULL	NULL	0.0163468	0.010894	30	2	6.66667	1.88765	1.7658	1.82672	0.983497	0.983497	68.5399	1.29	0	0.32	0.65	0	0	0.32	0.12	0	0	97.98	0.16	0.32	0.08	0	0	0
	61	1014	23	295	23	290	C	C	2449	NULL	NULL	0.022686	0.00308778	65	2	3.07692	1.88765	1.51917	1.70341	0.925489	0.925489	26.1823	1.46	0	0	1.38	0.08	0	0	0	0.12	0	0	91.92	5.83	0	0	0.04	0.61
	61	1024	23	302	23	297	C	G	2444	NULL	NULL	0.0275252	0.011499	39	2	5.12821	1.88765	1.6679	1.77777	0.951981	0.951981	24.5721	95.21	0	0.61	94.56	0	0	0.04	0	0	0.12	3.22	1.34	0	0	0.08	0	0
	61	1041	23	312	23	307	C	C	2418	NULL	NULL	0.0402372	0.034813	20	1	5	1.88765	1.77739	1.83252	0.986193	0.986193	45.8922	0.93	0	0.61	0.24	0.08	0	0	0	0.12	0	0.57	97.97	0.33	0	0	0.04	0
	61	1065	23	331	23	326	C	G	2448	NULL	NULL	0.0363695	0.0299512	12	1	8.33333	1.88765	1.86904	1.87835	0.986999	0.986999	60.9531	98.12	0	0	98.08	0	0	0.04	0	0	0.12	0	0	1.06	0	0.08	0	0.61
	61	1096	23	353	23	348	C	A	2414	NULL	NULL	0.0344843	0.0274474	15	1	6.66667	1.88765	1.70504	1.79635	0.98279	0.98279	49.2365	0.08	0	0.04	0.04	0	0	0	0.12	0	0	97.63	0	1.44	0.08	0	0	0.62
	61	1308	23	483	23	467	C	C	2446	NULL	NULL	0.0334876	0.0216094	49	1	2.04082	1.88765	1.58147	1.73456	0.935588	0.935588	61.9718	2.2	0	0	1.51	0.08	0	0.61	0	0.12	0	3.1	92.93	1.59	0	0	0.04	0
	61	1372	23	526	23	509	C	C	2404	NULL	NULL	0.0423537	0.0354699	17	1	5.88235	1.88765	1.7642	1.82592	0.991905	0.991905	12.8738	0.16	0	0	0.08	0.08	0	0	0	0.12	0	0.08	98.54	0.41	0	0	0.04	0.62
	61	2000	23	894	23	871	C	G	2438	NULL	NULL	0.032685	0.0283974	13	2	15.3846	1.88765	1.83036	1.859	0.986997	0.986997	34.6896	98.76	0	0.57	98.11	0	0	0.08	0	0	0.12	0.98	0.04	0	0	0.08	0	0
	61	2115	23	977	23	954	C	A	2444	NULL	NULL	0.0233425	0.0226993	13	2	15.3846	1.88765	1.94473	1.91619	0.993993	0.993993	71.6805	0.68	0	0.32	0.04	0	0	0.32	0.12	0	0	99.05	0	0.04	0.08	0	0	0
	61	2724	23	1253	23	1234	C	G	2438	NULL	NULL	0.0317334	0.0141553	61	2	3.27869	1.88765	1.58319	1.73542	0.942383	0.942383	85.8522	94.25	0	0.61	93.6	0	0	0.04	0.08	0	0.04	2.74	2.62	0.16	0	0.08	0	0
	61	2857	23	1352	23	1333	C	C	2433	NULL	NULL	0.0413794	0.0325017	15	2	13.3333	1.88765	1.85812	1.87289	0.988698	0.988698	80.5919	1.26	0	0	0.61	0.04	0	0.61	0	0.12	0	0	98.23	0.28	0	0.04	0.04	0
	61	2863	23	1357	23	1338	C	A	2429	NULL	NULL	0.0231474	0.00877831	41	3	7.31707	1.88765	1.63852	1.76309	0.93429	0.93429	73.174	6.94	0	0.04	6.29	0	0	0.61	0.12	0	0	92.8	0	0.04	0.04	0.04	0	0
	61	2869	23	1361	23	1342	C	G	2423	NULL	NULL	0.00559894	0.00391989	19	0	0	1.88765	1.90648	1.89707	0.986696	0.993197	78.371	99.28	0.08	0	98.55	0	0	0.65	0	0	0.04	0.08	0.16	0.32	0	0.08	0	0
	61	2881	23	1370	23	1352	C	G	2409	NULL	NULL	0.041268	0.0332969	16	2	12.5	1.88765	1.864	1.87583	0.989807	0.989807	80.6788	98.42	0	0	98.34	0.04	0	0.04	0	0	0.12	0.12	0.66	0	0	0.04	0.62	0
	62	64	24	25	24	25	U	C	2477	NULL	NULL	0.013387	0.00812086	31	7	22.5806	1.87944	1.82617	1.85281	0.977497	0.977497	3.98188	0.92	0.04	0.08	0	0.64	0.04	0.12	0	0.08	0	0	0	0.16	0	0.04	97.53	1.25
	62	65	24	26	24	26	U	A	2470	NULL	NULL	0.0146223	0.0123714	23	4	17.3913	1.87944	1.91318	1.89631	0.989994	0.989994	8.49589	98.94	0	98.9	0	0	0	0.04	0.04	0.08	0	0.08	0.08	0	0.72	0	0	0.04
	62	66	24	27	24	27	U	G	2475	NULL	NULL	0.00863224	0.00654401	30	3	10	1.87944	1.89782	1.88863	0.987199	0.987199	13.9799	99.02	0.04	0.24	0.12	0	0	98.62	0	0.04	0.04	0.04	0	0	0	0.72	0.08	0.04
	62	74	24	32	24	32	U	A	2459	NULL	NULL	0.012379	0.00925284	29	4	13.7931	1.87944	1.83441	1.85693	0.988306	0.988306	22.7874	98.77	0	98.69	0	0	0.04	0.04	0.04	0.08	0	0.12	0.04	0	0.69	0	0	0.24
	62	75	24	33	24	33	U	A	2456	NULL	NULL	0.0153737	0.00783234	23	4	17.3913	1.87944	1.84013	1.85979	0.989901	0.989901	24.0314	98.9	0	98.9	0	0	0	0	0	0.04	0.08	0.16	0	0	0.69	0.04	0	0.08
	62	76	24	34	24	34	U	C	2454	NULL	NULL	0.00470104	0.00240916	34	3	8.82353	1.87944	1.81991	1.84968	0.982699	0.982699	26.1441	1.17	0	0.24	0	0.65	0	0.28	0	0.08	0.04	0	0.16	0	0.04	0.04	98.16	0.28
	62	83	24	37	24	37	U	U	2469	NULL	NULL	0.00328007	0.00155991	28	1	3.57143	1.87944	1.9136	1.89652	0.986398	0.986398	33.3345	0.96	0.08	0.12	0	0	0.72	0.04	0	0	0.04	0	0	0.16	0	0	0.24	98.58
	62	87	24	40	24	40	U	C	2473	NULL	NULL	0.00818062	0.0035499	35	3	8.57143	1.87944	1.83526	1.85735	0.977894	0.977894	40.6878	0.8	0	0.04	0.04	0.68	0	0.04	0	0.08	0.04	0	0.12	0	0.04	0	97.69	1.21
	62	104	24	51	24	51	U	A	2466	NULL	NULL	0.00404258	0.00362629	22	1	4.54545	1.87944	1.91112	1.89528	0.990395	0.990395	45.4649	98.98	0	98.98	0	0	0	0	0.08	0	0.04	0.16	0	0	0.68	0	0	0.04
	62	108	24	54	24	54	U	C	2463	NULL	NULL	0.0040578	-0.000323452	23	1	4.34783	1.87944	1.89015	1.8848	0.989994	0.989994	50.3124	0.72	0	0.04	0	0.68	0	0	0	0.08	0.04	0	0.16	0	0	0	98.94	0.04
	62	110	24	55	24	55	U	A	2456	NULL	NULL	0.00324234	0.00224396	22	1	4.54545	1.87944	1.89089	1.88517	0.9903	0.9903	56.2107	99.02	0.04	98.98	0	0	0	0	0.08	0	0	0.16	0	0	0.69	0	0	0.04
	62	381	24	117	24	110	U	G	2463	NULL	NULL	0.00385949	0.0025647	24	1	4.16667	1.87944	1.93064	1.90504	0.989094	0.989094	42.4254	99.06	0	0.08	0.12	0	0	98.86	0	0	0.12	0	0.04	0	0	0.73	0	0.04
	62	449	24	160	24	154	U	A	2462	NULL	NULL	0.00384933	0.00259774	22	1	4.54545	1.87944	1.93297	1.90621	0.989893	0.989893	75.9462	98.98	0	98.94	0	0	0	0.04	0.12	0	0	0.12	0	0.04	0.73	0	0	0
	62	963	24	266	24	261	U	G	2474	NULL	NULL	0.00383347	0.00133422	22	1	4.54545	1.87944	1.95295	1.9162	0.989998	0.989998	66.803	99.1	0	0.04	0.12	0	0	98.94	0	0	0.12	0	0	0.04	0	0.72	0	0
	62	1068	24	332	24	327	U	G	2474	NULL	NULL	0.00472249	0.00421458	29	1	3.44828	1.87944	1.92451	1.90197	0.988798	0.988798	64.1158	98.98	0	0.04	0.16	0	0	98.78	0	0	0.12	0	0	0	0.08	0.64	0.16	0
	62	1088	24	347	24	342	U	G	2473	NULL	NULL	0.00383478	0.00201432	24	1	4.16667	1.87944	1.95388	1.91666	0.989998	0.989998	71.2051	99.06	0	0	0.12	0	0	98.94	0	0	0.12	0	0	0.04	0	0.72	0.04	0
	62	1639	24	732	24	715	U	C	2466	NULL	NULL	0.00387842	0.00184239	25	1	4	1.87944	1.92181	1.90062	0.987598	0.987598	55.2864	0.76	0	0	0	0.72	0	0.04	0	0.12	0	0.04	0.12	0	0	0	98.7	0.24
	62	1807	24	820	24	803	U	U	2477	NULL	NULL	0.00382952	0.0024396	22	1	4.54545	1.87944	1.96396	1.9217	0.990003	0.990003	34.4385	0.92	0.12	0.04	0.04	0	0.72	0	0	0	0	0	0	0.12	0	0	0	98.95
	62	2097	24	963	24	940	U	G	2399	NULL	NULL	0.00313159	0.000236753	26	1	3.84615	1.87944	1.7924	1.83592	0.987696	0.987696	58.724	98.98	0	0.16	0.12	0	0	98.7	0	0	0.12	0	0.04	0	0	0.75	0.04	0.04
	62	2110	24	972	24	949	U	C	2467	NULL	NULL	0.00304345	0.00100841	24	1	4.16667	1.87944	1.93925	1.90934	0.9892	0.9892	60.0103	0.8	0	0	0.04	0.72	0	0.04	0	0.12	0	0	0.12	0	0	0	98.86	0.08
	62	2122	24	983	24	960	U	A	2474	NULL	NULL	0.00385054	0.0020097	25	1	4	1.87944	1.96507	1.92225	0.988798	0.988798	65.9934	98.98	0	98.82	0	0	0	0.16	0.12	0	0	0.12	0	0.04	0.72	0	0	0
	62	2376	24	1065	24	1047	U	U	2469	NULL	NULL	0.00391452	0.00182588	31	1	3.22581	1.87944	1.90921	1.89432	0.984803	0.984803	56.1578	1.08	0.12	0.2	0.04	0	0.72	0	0	0	0	0	0	0.12	0	0	0.36	98.42
	62	2379	24	1067	24	1049	U	A	2462	NULL	NULL	0.00384933	0.00255191	22	1	4.54545	1.87944	1.93583	1.90764	0.989893	0.989893	50.9918	98.98	0	98.94	0	0	0	0.04	0.12	0	0	0.12	0	0.04	0.73	0	0	0
	62	2388	24	1071	24	1053	U	C	2441	NULL	NULL	0.00308735	0.00173565	30	1	3.33333	1.87944	1.85323	1.86634	0.987897	0.987897	43.2228	0.93	0	0.12	0.04	0.73	0	0.04	0	0.12	0	0	0.12	0	0	0	98.73	0.08
	62	2391	24	1073	24	1055	U	U	2471	NULL	NULL	0.00383172	0.00266396	21	1	4.7619	1.87944	1.94596	1.9127	0.990395	0.990395	42.078	0.88	0.12	0	0.04	0	0.72	0	0	0	0	0	0	0.12	0	0	0	98.98
	62	2392	24	1074	24	1056	U	G	2467	NULL	NULL	0.00304345	-0.000678632	25	1	4	1.87944	1.92896	1.9042	0.989196	0.989196	40.7675	99.02	0	0.04	0.12	0	0	98.86	0	0	0.12	0	0.04	0	0	0.72	0.04	0.04
	62	2439	24	1105	24	1087	U	A	2469	NULL	NULL	0.00385721	0.0021937	25	1	4	1.87944	1.93415	1.9068	0.988803	0.988803	45.9545	98.94	0	98.82	0	0	0	0.12	0.12	0	0	0.12	0	0.04	0.72	0	0.04	0
	62	2440	24	1106	24	1088	U	G	2470	NULL	NULL	0.0039764	0.00155016	30	1	3.33333	1.87944	1.87541	1.87743	0.980292	0.989994	45.7145	99.06	0	0.97	0.12	0	0	97.97	0	0	0.12	0	0.04	0	0	0.72	0	0.04
	62	2450	24	1113	24	1095	U	C	2470	NULL	NULL	0.00383874	0.0024645	22	1	4.54545	1.87944	1.94388	1.91166	0.989994	0.989994	66.6817	0.76	0	0	0	0.72	0	0.04	0	0.12	0	0.04	0.12	0	0	0	98.94	0
	62	2470	24	1126	24	1108	U	U	2464	NULL	NULL	0.00329549	-0.00296125	31	1	3.22581	1.87944	1.81779	1.84861	0.972099	0.972099	96.9566	2.71	0.12	1.82	0.04	0	0.73	0	0	0	0	0	0	0.12	0	0	0	97.16
	62	2472	24	1128	24	1110	U	C	2432	NULL	NULL	0.00497712	-0.00792826	36	2	5.55556	1.87944	1.72727	1.80336	0.98389	0.98389	105.226	1.21	0	0.16	0	0.73	0	0.32	0.04	0.08	0	0	0.12	0.04	0	0	98.27	0.2
	62	3140	24	1493	24	1470	U	A	1124	NULL	NULL	0.0061568	0.00480933	21	1	4.7619	1.87944	1.56566	1.72255	0.980103	0.980103	37.3987	97.95	0	97.87	0	0	0	0.08	0.08	0.08	0	0.17	0	0	1.41	0	0.17	0.08
	62	3146	24	1498	24	1475	U	U	1186	NULL	NULL	0.00857093	0.00714173	22	2	9.09091	1.87944	1.80637	1.84291	0.9802	0.9802	39.309	1.49	0.08	0.08	0	0	1.25	0.08	0	0.08	0	0	0	0.16	0.08	0	0.33	97.81
	62	3170	24	1518	24	1495	U	A	869	NULL	NULL	0.00741631	-0.000588393	21	0	0	1.87944	1.58641	1.73292	0.973905	0.973905	45.4946	98.16	0	97.25	0	0.11	0	0.8	0.11	0	0	0.11	0	0	0	0	1.14	0.45
	62	3172	24	1519	24	1496	U	A	867	NULL	NULL	0.00848384	0.00313087	16	0	0	1.87944	1.66918	1.77431	0.980795	0.980795	43.9953	98.49	0	97.93	0	0	0.11	0.45	0.11	0	0	0.11	0	0	0	0	0.68	0.57
	62	3175	24	1522	24	1499	U	U	797	NULL	NULL	0.0090825	0.00115557	18	1	5.55556	1.87944	1.35598	1.61771	0.977801	0.977801	48.3087	1.61	0.12	0.62	0	0	0	0.87	0	0	0	0	0	0.12	0.12	0	0.49	97.63
	62	3179	24	1526	24	1503	U	G	720	NULL	NULL	0.0107233	0.0055954	9	0	0	1.87944	1.18933	1.53439	0.986474	0.986474	42.3343	99.02	0	0.41	0.13	0	0	98.48	0	0	0.13	0	0	0	0.13	0	0.55	0.13
	62	3184	24	1528	24	1505	U	U	703	NULL	NULL	0.0116379	0.0069397	12	1	8.33333	1.87944	1.21117	1.54531	0.984584	0.984584	41.7559	1.26	0.14	0.42	0	0.14	0	0.56	0	0	0	0	0	0.14	0	0	0.28	98.31
	64	65	25	26	25	26	C	A	2475	NULL	NULL	0.009955	0.0088207	19	4	21.0526	1.82617	1.91318	1.86968	0.9835	0.9835	4.85998	1.37	0	1.37	0	0	0	0	0.08	0	0	98.18	0.04	0.04	0.12	0.04	0.12	0
	64	66	25	27	25	27	C	G	2480	NULL	NULL	0.00890891	0.00785695	27	3	11.1111	1.82617	1.89782	1.862	0.981098	0.994401	11.2256	99.43	0	0.12	97.94	0.04	0	1.33	0	0	0.08	0.16	0.12	0.04	0	0.12	0	0.04
	64	72	25	31	25	31	C	G	2295	NULL	NULL	0.0582947	0.0505625	50	3	6	1.82617	1.19771	1.51194	0.954486	0.954486	33.1251	94.32	0	0	94.07	0	0.04	0.21	0	0	0.08	1.35	0.13	2.61	0	0.13	0	1.35
	64	89	25	41	25	41	C	G	2473	NULL	NULL	0.0664289	0.0583471	33	3	9.09091	1.82617	1.60191	1.71404	0.96209	0.96209	35.8967	96.43	0	1.25	94.94	0	0	0.24	0	0	0.08	1.01	0	2.34	0.04	0.08	0	0
	64	91	25	43	25	43	C	C	2475	NULL	NULL	0.0484585	0.0391316	70	5	7.14286	1.82617	1.40885	1.61751	0.925078	0.925078	35.8152	1.16	0	0	1	0.08	0.04	0.04	0	0.08	0	1.17	91.15	4.92	0	0.04	0.16	1.29
	64	97	25	47	25	47	C	C	2480	NULL	NULL	0.054005	0.0465959	29	0	0	1.82617	1.5633	1.69474	0.954194	0.954194	37.9099	1.81	0	0	1.69	0.08	0.04	0	0	0.08	0	0	94.15	2.45	0	0	0.24	1.24
	64	122	25	64	25	64	C	G	2468	NULL	NULL	0.0684198	0.0653083	38	3	7.89474	1.82617	1.6877	1.75693	0.981491	0.981491	83.3671	98.37	0	1.25	96.84	0	0.04	0.24	0	0	0.08	0.97	0.12	0.36	0	0.08	0	0
	64	549	25	191	25	191	C	G	2426	NULL	NULL	0.0613934	0.0387699	148	3	2.02703	1.82617	0.942117	1.38414	0.812709	0.812709	76.7744	80.16	0	0	79.92	0	0.04	0.2	0	0	0.08	2.59	13.76	1.97	0.04	0.08	0	1.27
	64	962	25	265	25	260	C	G	2477	NULL	NULL	0.0548348	0.0453276	107	5	4.6729	1.82617	1.48853	1.65735	0.925079	0.925079	60.5559	92.08	0	0.2	91.52	0	0.04	0.32	0	0	0.08	6.17	0	0.56	0	0.12	0	0.96
	64	1005	25	289	25	284	C	G	2478	NULL	NULL	0.0477559	0.0316755	58	3	5.17241	1.82617	1.50602	1.6661	0.92589	0.92589	40.4136	92.81	0	1.25	91.32	0	0	0.24	0	0	0.08	3.75	0.52	2.66	0.04	0.12	0	0
	64	1104	25	358	25	353	C	U	2476	NULL	NULL	0.0566359	0.0504129	27	1	3.7037	1.82617	1.71813	1.77215	0.973899	0.973899	48.1758	0.28	0.08	0	0.04	0.04	0.12	0	0	0	0	0	2.09	96.12	0	0	1.25	0.24
	64	1108	25	361	25	356	C	G	2472	NULL	NULL	0.0492102	0.0431806	25	0	0	1.82617	1.64886	1.73751	0.960089	0.960089	38.205	96.23	0	1.25	94.74	0	0	0.24	0	0	0.08	3.43	0.08	0	0.04	0.12	0	0
	64	1153	25	399	25	394	C	G	2468	NULL	NULL	0.0457368	0.0359112	79	5	6.32911	1.82617	1.36508	1.59563	0.928476	0.928476	33.2354	93.06	0	1.25	91.57	0	0	0.24	0	0	0.08	4.21	1.29	1.17	0.04	0.12	0	0
	64	1155	25	401	25	396	C	C	2433	NULL	NULL	0.0676525	0.05775	34	2	5.88235	1.82617	1.53706	1.68161	0.961591	0.961591	33.5857	0.2	0	0	0.04	0.12	0.04	0	0	0.08	0	2.3	94.86	1.06	0	0	0.2	1.27
	64	1184	25	420	25	415	C	U	2452	NULL	NULL	0.0659691	0.057979	89	3	3.37079	1.82617	1.39463	1.6104	0.926873	0.926873	44.0499	2.51	0.08	0	1.05	0	0.12	1.26	0	0	0	0.16	5.62	91.39	0	0.04	0	0.24
	64	1188	25	423	25	418	C	G	2347	NULL	NULL	0.0681859	0.0637401	30	3	10	1.82617	1.41275	1.61946	0.97429	0.97429	45.5287	97.65	0	1.32	96.08	0	0	0.25	0	0	0.08	1.06	0	1.02	0.04	0.12	0	0
	64	1354	25	511	25	494	C	C	2481	NULL	NULL	0.0570716	0.0488108	54	4	7.40741	1.82617	1.51832	1.67225	0.934974	0.934974	26.8141	1.28	0	0	1.12	0.12	0.04	0	0	0.08	0	2.53	92.18	2.41	0	0	0.2	1.28
	64	1390	25	540	25	523	C	G	2458	NULL	NULL	0.0563257	0.0480557	50	3	6	1.82617	1.45238	1.63928	0.937183	0.937183	29.0765	93.93	0	1.26	92.43	0	0	0.24	0	0	0.08	2.15	0.93	2.72	0.04	0.12	0	0
	64	1415	25	559	25	542	C	A	2473	NULL	NULL	0.0794806	0.0756944	20	3	15	1.82617	1.82644	1.82631	0.992796	0.992796	5.67201	1.61	0	0.28	0.12	0	0	1.21	0.08	0	0	98.05	0	0.08	0.12	0.04	0	0
	64	1473	25	604	25	587	C	G	2475	NULL	NULL	0.0440205	0.0379811	40	1	2.5	1.82617	1.72691	1.77654	0.974388	0.974388	47.4698	98	0	0.88	96.52	0	0	0.6	0	0	0.08	0.68	0.24	0.8	0.04	0.12	0	0
	64	1514	25	633	25	616	C	G	2430	NULL	NULL	0.0810713	0.0731408	57	2	3.50877	1.82617	1.26589	1.54603	0.90977	0.90977	43.0382	91.14	0	1.27	89.63	0	0.04	0.2	0	0	0.08	0.24	1.19	7.15	0.04	0.08	0	0.04
	64	1515	25	634	25	617	C	C	2477	NULL	NULL	0.0681507	0.0598391	53	2	3.77358	1.82617	1.67291	1.74954	0.9707	0.9707	45.2433	1.73	0	0	1.57	0.12	0.04	0	0	0.08	0	0.08	95.8	0.8	0	0	0.24	1.25
	64	1586	25	688	25	671	C	G	2477	NULL	NULL	0.0568306	0.0545208	26	2	7.69231	1.82617	1.74805	1.78711	0.978702	0.978702	83.3843	98.14	0	1.17	96.69	0	0	0.28	0	0	0.08	1.45	0.04	0.12	0.04	0.12	0	0
	64	1599	25	699	25	682	C	C	2476	NULL	NULL	0.0521813	0.0483001	31	3	9.67742	1.82617	1.69645	1.76131	0.966198	0.966198	81.9164	0.24	0	0	0.08	0.12	0.04	0	0	0.08	0	0	95.35	2.82	0	0	0.24	1.25
	64	1603	25	702	25	685	C	A	2467	NULL	NULL	0.0677158	0.0620158	25	2	8	1.82617	1.77297	1.79957	0.98429	0.98429	92.3931	0.32	0	0.24	0.04	0	0.04	0	0.08	0	0	97.16	0.04	1.01	0.12	0	0	1.25
	64	1708	25	761	25	744	C	G	2476	NULL	NULL	0.0691452	0.0591805	70	2	2.85714	1.82617	1.39427	1.61022	0.908884	0.908884	51.2416	89.9	0	0	89.62	0	0.04	0.24	0	0	0.08	7.71	0.12	0.8	0	0.12	0	1.25
	64	1737	25	773	25	756	C	G	2466	NULL	NULL	0.0755673	0.0733401	21	2	9.52381	1.82617	1.781	1.80358	0.9908	0.9908	70.1092	99.3	0	1.25	97.81	0	0	0.24	0	0	0.08	0.4	0	0.04	0.04	0.12	0	0
	64	1787	25	806	25	789	C	C	2475	NULL	NULL	0.0745483	0.0725826	21	2	9.52381	1.82617	1.81213	1.81915	0.990402	0.990402	68.954	0.16	0	0	0	0.12	0.04	0	0	0.08	0	0.04	97.77	0.44	0	0	0.24	1.25
	64	1836	25	836	25	819	C	G	2464	NULL	NULL	0.0634023	0.0517339	73	2	2.73973	1.82617	1.40345	1.61481	0.925967	0.925967	64.9323	92.76	0	1.25	91.31	0	0	0.2	0	0	0.08	1.29	4.17	1.46	0.04	0.12	0.04	0
	64	1999	25	893	25	870	C	C	2470	NULL	NULL	0.043276	0.0358543	33	1	3.0303	1.82617	1.59368	1.70993	0.945485	0.945485	37.4921	0.16	0	0	0	0.12	0.04	0	0	0.08	0	0	93.28	4.97	0	0	0.24	1.25
	64	2799	25	1304	25	1285	C	G	2462	NULL	NULL	0.00839465	-0.000845122	56	0	0	1.82617	1.73266	1.77941	0.957092	0.957092	95.152	96.74	0	0.4	95.29	0	0	1.05	0	0	0.08	3	0	0	0	0.16	0	0
	64	2945	25	1415	25	1397	C	G	2269	NULL	NULL	0.0562056	0.0497438	30	0	0	1.82617	1.61694	1.72156	0.964583	0.964583	42.6448	95.36	0	0	95.1	0.04	0	0.22	0	0	0.08	0.17	2.68	0.22	0	0.13	1.32	0
	64	3127	25	1485	25	1462	C	U	1553	NULL	NULL	0.0417339	0.0352593	40	0	0	1.82617	1.2666	1.54638	0.954175	0.954175	44.3852	4.08	0.12	0	2.82	0	0.12	1.02	0	0	0	0.38	0.7	94.34	0	0.06	0.06	0.32
	64	3157	25	1507	25	1484	C	A	1027	NULL	NULL	0.00854172	0.00810041	14	1	7.14286	1.82617	1.53369	1.67993	0.978987	0.978987	46.462	1.72	0	1.44	0.19	0.09	0	0	0.19	0	0	97.77	0	0.09	0.19	0	0	0
	64	3169	25	1517	25	1494	C	G	892	NULL	NULL	0.0120818	0.00944292	23	1	4.34783	1.82617	1.61597	1.72107	0.96459	0.977895	49.0696	97.75	0	0.11	96.2	0.11	0	1.33	0	0	0.22	0.33	0.11	1.22	0	0.22	0	0.11
	64	3172	25	1519	25	1496	C	A	870	NULL	NULL	0.011813	0.00911679	20	1	5	1.82617	1.66918	1.74768	0.967073	0.967073	47.948	1.93	0	1.37	0.34	0.11	0	0.11	0.22	0	0	96.45	0.57	0.57	0.11	0	0	0.11
	64	3175	25	1522	25	1499	C	U	800	NULL	NULL	0.0104408	0.00644775	23	2	8.69565	1.82617	1.35598	1.59107	0.963083	0.963083	52.2387	1.46	0.24	0.12	0.86	0.12	0.12	0	0	0	0	0.62	0.37	96.02	0	0	0	1.48
	64	3184	25	1528	25	1505	C	U	703	NULL	NULL	0.0182704	0.0159045	18	2	11.1111	1.82617	1.21117	1.51867	0.967759	0.967759	45.3544	1.12	0.28	0	0.42	0.14	0.14	0.14	0	0	0	0.42	0.14	96.62	0	0	0.14	1.54
	65	66	26	27	26	27	A	G	2508	NULL	NULL	0.0162586	0.0158092	15	5	33.3333	1.91318	1.89782	1.9055	0.995799	0.995799	9.73949	0.09	0.03	0	0.03	0.03	0	0	0.23	0.07	99.4	0.03	0.03	0.03	0	0	0	0.03
	65	74	26	32	26	32	A	A	2492	NULL	NULL	0.0155562	0.0148832	15	3	20	1.91318	1.83441	1.8738	0.996	0.996	22.0606	0.24	0.24	0	0	0	0	0	99.43	0	0.08	0.04	0.12	0	0.04	0	0	0.04
	65	75	26	33	26	33	A	A	2489	NULL	NULL	0.00651404	0.00488916	11	2	18.1818	1.91318	1.84013	1.87666	0.995997	0.995997	23.3483	0.16	0.08	0.04	0.04	0	0	0	99.55	0	0.12	0.08	0.04	0	0.04	0	0	0
	65	76	26	34	26	34	A	C	2485	NULL	NULL	0.00539916	0.00490548	22	1	4.54545	1.91318	1.81991	1.86655	0.989601	0.989601	25.5804	0.4	0.28	0.04	0.04	0.04	0	0	0.24	98.87	0.36	0	0.12	0	0	0	0	0
	65	78	26	35	26	35	A	G	2487	NULL	NULL	0.00252825	0.0018497	19	1	5.26316	1.91318	1.82055	1.86686	0.990791	0.990791	25.4717	0.28	0.12	0	0.12	0	0	0.04	0.08	0.52	99.03	0	0	0.04	0	0.04	0	0
	65	83	26	37	26	37	A	U	2501	NULL	NULL	0.00300461	0.00263401	13	1	7.69231	1.91318	1.9136	1.91339	0.994601	0.994601	31.1856	99.42	99.36	0	0.03	0	0.03	0	0.11	0.23	0.03	0	0	0.11	0	0	0	0.03
	65	87	26	40	26	40	A	C	2504	NULL	NULL	0.0067037	0.00570618	21	2	9.52381	1.91318	1.83526	1.87422	0.985794	0.985794	35.6915	1.29	1.19	0	0.07	0.03	0	0	0.07	98.44	0.03	0	0.07	0	0	0	0.03	0
	65	104	26	51	26	51	A	A	2499	NULL	NULL	0.00379645	0.00370676	8	1	12.5	1.91318	1.91112	1.91215	0.9976	0.9976	45.3968	0.12	0.04	0.04	0.04	0	0	0	99.72	0	0	0.12	0	0	0.04	0	0	0
	65	108	26	54	26	54	A	C	2494	NULL	NULL	0.00380639	0.00286252	10	1	10	1.91318	1.89015	1.90167	0.996797	0.996797	50.213	0.16	0.08	0	0.04	0.04	0	0	0.04	99.63	0	0	0.12	0	0	0	0.04	0
	65	110	26	55	26	55	A	A	2491	NULL	NULL	0.00811179	0.00789691	8	2	25	1.91318	1.89089	1.90204	0.997596	0.997596	55.603	0.08	0	0.04	0	0	0.04	0	99.71	0.04	0	0.12	0	0.04	0	0	0	0
	65	370	26	109	26	102	A	A	2484	NULL	NULL	0.00271269	0.00226778	12	1	8.33333	1.91318	1.88561	1.89939	0.995605	0.995605	62.9744	0.12	0.08	0.04	0	0	0	0	99.51	0.04	0.12	0.12	0	0.04	0.04	0	0	0
	65	431	26	149	26	143	A	A	2498	NULL	NULL	0.0029971	0.00274249	7	1	14.2857	1.91318	1.95501	1.9341	0.997599	0.997599	87.5885	0.08	0.04	0.04	0	0	0	0	99.71	0	0	0.12	0	0.04	0.04	0	0	0
	65	449	26	160	26	154	A	A	2493	NULL	NULL	0.0038042	0.00353456	7	1	14.2857	1.91318	1.93297	1.92308	0.997598	0.997598	76.9438	0.04	0	0.04	0	0	0	0	99.71	0	0.04	0.12	0	0.04	0.04	0	0	0
	65	1053	26	321	26	316	A	A	2508	NULL	NULL	0.00299204	0.00257139	11	1	9.09091	1.91318	1.9541	1.93364	0.996598	0.996598	63.7765	0.06	0.03	0.03	0	0	0	0	99.56	0.07	0.07	0.11	0	0.03	0.03	0	0	0
	65	1088	26	347	26	342	A	G	2502	NULL	NULL	0.00379259	0.0034004	9	1	11.1111	1.91318	1.95388	1.93353	0.998001	0.998001	72.4433	0.14	0	0	0.11	0	0	0.03	0	0.03	99.72	0	0	0.03	0	0.03	0	0
	65	1112	26	364	26	359	A	A	2503	NULL	NULL	0.00299341	0.00277672	9	1	11.1111	1.91318	1.95404	1.93361	0.997702	0.997702	31.7603	0.09	0.03	0.03	0.03	0	0	0	99.68	0	0.03	0.11	0	0	0.03	0	0	0
	65	1333	26	500	26	483	A	G	2504	NULL	NULL	0.00344697	0.0024888	20	1	5	1.91318	1.89143	1.9023	0.992894	0.992894	26.0969	0.36	0.15	0	0.15	0.03	0	0.03	0.15	0.23	99.2	0	0	0	0	0	0	0
	65	1414	26	558	26	541	A	G	2495	B	Tertiary	1.6747e-05	-0.000866449	10	0	0	1.91318	1.86878	1.89098	0.9928	0.9928	7.15022	0.24	0.04	0	0.16	0	0	0.04	0.4	0.04	99.27	0	0	0	0	0.04	0	0
	65	1618	26	715	26	698	A	A	2504	NULL	NULL	0.00299245	0.0024828	8	1	12.5	1.91318	1.95225	1.93272	0.997699	0.997699	77.1243	0.06	0	0.03	0.03	0	0	0	99.68	0.03	0.03	0.11	0	0	0.03	0	0	0
	65	1807	26	820	26	803	A	U	2508	NULL	NULL	0.00378489	0.00348545	7	1	14.2857	1.91318	1.96396	1.93857	0.998002	0.998002	38.2164	99.78	99.72	0	0.03	0	0.03	0	0.03	0	0	0	0	0.11	0	0	0	0.03
	65	2097	26	963	26	940	A	G	2430	NULL	NULL	0.00307073	0.00244707	11	1	9.09091	1.91318	1.7924	1.85279	0.995602	0.995602	64.1074	0.2	0.04	0	0.12	0	0	0.04	0.16	0.04	99.5	0	0.04	0	0	0.04	0	0
	65	2110	26	972	26	949	A	C	2498	NULL	NULL	0.00299941	0.00256098	9	1	11.1111	1.91318	1.93925	1.92622	0.996798	0.996798	65.4629	0.16	0.08	0	0.04	0.04	0	0	0	99.63	0.04	0	0.12	0	0	0	0.04	0
	65	2111	26	973	26	950	A	G	2499	NULL	NULL	0.00270448	0.00209234	12	1	8.33333	1.91318	1.90826	1.91072	0.994	0.994	65.0732	0.2	0.04	0	0.12	0	0	0.04	0.08	0.28	99.36	0.04	0	0	0	0.04	0	0
	65	2122	26	983	26	960	A	A	2505	NULL	NULL	0.00379219	0.00339561	10	1	10	1.91318	1.96507	1.93912	0.996798	0.996798	70.8199	0.03	0	0.03	0	0	0	0	99.6	0	0.15	0.11	0	0.03	0.03	0	0	0
	65	2124	26	984	26	961	A	C	2503	NULL	NULL	0.00299226	0.00264732	7	1	14.2857	1.91318	1.96706	1.94012	0.998002	0.998002	73.8054	0.03	0	0	0	0.03	0	0	0.03	99.72	0	0.03	0.11	0	0	0	0.03	0
	65	2133	26	991	26	968	A	U	2493	NULL	NULL	0.00251066	0.00188906	14	1	7.14286	1.91318	1.89839	1.90579	0.994799	0.994799	71.6897	99.47	99.43	0	0	0	0.04	0	0.2	0.12	0	0	0.04	0.12	0	0	0	0.04
	65	2188	26	1014	26	992	A	A	2492	NULL	NULL	0.00402323	0.00351707	18	1	5.55556	1.91318	1.84628	1.87973	0.990396	0.990396	85.3212	0.64	0.64	0	0	0	0	0	98.99	0.08	0.04	0.16	0	0	0.04	0	0.04	0
	65	2374	26	1064	26	1046	A	G	2506	NULL	NULL	0.00299052	0.00271404	8	1	12.5	1.91318	1.96206	1.93762	0.997701	0.997701	52.3245	0.14	0	0	0.11	0	0	0.03	0.03	0.03	99.68	0.03	0	0	0	0.03	0	0
	65	2376	26	1065	26	1047	A	U	2500	NULL	NULL	0.00381023	0.00336027	16	1	6.25	1.91318	1.90921	1.91119	0.992899	0.992899	59.8834	99.26	99.2	0	0.03	0	0.03	0	0.19	0.35	0	0	0	0.11	0	0	0	0.03
	65	2379	26	1067	26	1049	A	A	2493	NULL	NULL	0.0038042	0.00352469	7	1	14.2857	1.91318	1.93583	1.92451	0.997598	0.997598	54.7074	0.04	0	0.04	0	0	0	0	99.71	0	0.04	0.12	0	0.04	0.04	0	0	0
	65	2388	26	1071	26	1053	A	C	2472	NULL	NULL	0.00302726	0.00273605	14	1	7.14286	1.91318	1.85323	1.88321	0.995996	0.995996	44.6417	0.12	0.04	0	0.04	0.04	0	0	0.12	99.55	0.04	0	0.12	0	0	0	0.04	0
	65	2389	26	1072	26	1054	A	G	2502	NULL	NULL	0.00299322	0.00267927	7	1	14.2857	1.91318	1.93502	1.9241	0.998001	0.998001	45.537	0.17	0.03	0	0.11	0	0	0.03	0	0	99.72	0	0	0.03	0	0.03	0	0
	65	2391	26	1073	26	1055	A	U	2502	NULL	NULL	0.00379143	0.00353986	6	1	16.6667	1.91318	1.94596	1.92957	0.998301	0.998301	42.601	99.82	99.76	0	0.03	0	0.03	0	0	0	0	0	0	0.11	0	0	0	0.03
	65	2392	26	1074	26	1056	A	G	2498	NULL	NULL	0.00299941	0.00219753	10	1	10	1.91318	1.92896	1.92107	0.996798	0.996798	41.7456	0.2	0.04	0	0.12	0	0	0.04	0.04	0.04	99.63	0	0.04	0	0	0.04	0	0
	65	2439	26	1105	26	1087	A	A	2500	NULL	NULL	0.00379863	0.00344026	10	1	10	1.91318	1.93415	1.92367	0.996899	0.996899	47.7434	0.03	0	0.03	0	0	0	0	99.6	0.03	0.11	0.11	0	0.03	0.03	0	0	0
	65	2440	26	1106	26	1088	A	G	2501	NULL	NULL	0.00382173	0.00329904	15	1	6.66667	1.91318	1.87541	1.8943	0.988494	0.988494	48.0274	0.17	0.03	0	0.11	0	0	0.03	0.95	0	98.76	0	0.03	0	0	0.03	0	0
	65	2442	26	1107	26	1089	A	C	2501	NULL	NULL	0.00269814	0.00239748	12	1	8.33333	1.91318	1.92434	1.91876	0.9962	0.9962	50.637	0.17	0.11	0	0.03	0.03	0	0	0.03	99.52	0.07	0	0.11	0	0	0	0.03	0
	65	2447	26	1110	26	1092	A	A	2477	NULL	NULL	0.00272109	0.0023765	13	1	7.69231	1.91318	1.86937	1.89128	0.994802	0.994802	60.8126	0.28	0.2	0.04	0.04	0	0	0	99.43	0.04	0.08	0.12	0	0	0.04	0	0	0
	65	2448	26	1111	26	1093	A	A	2494	NULL	NULL	0.00270178	0.00235364	10	1	10	1.91318	1.90721	1.9102	0.996396	0.996396	62.2282	0.08	0	0.04	0.04	0	0	0	99.59	0.08	0.08	0.12	0	0	0.04	0	0	0
	65	2449	26	1112	26	1094	A	C	2504	NULL	NULL	0.00299245	0.00268113	8	1	12.5	1.91318	1.94324	1.92821	0.997699	0.997699	64.8495	0.03	0	0	0	0.03	0	0	0.03	99.68	0.03	0.03	0.11	0	0	0	0.03	0
	65	2450	26	1113	26	1095	A	C	2501	NULL	NULL	0.00379387	0.00349782	7	1	14.2857	1.91318	1.94388	1.92853	0.998001	0.998001	69.5283	0.03	0	0	0	0.03	0	0	0	99.72	0.03	0.03	0.11	0	0	0	0.03	0
	65	2469	26	1125	26	1107	A	U	2503	NULL	NULL	0.0025029	0.000122842	11	1	9.09091	1.91318	1.92737	1.92027	0.995301	0.995301	102.81	99.47	99.44	0	0	0	0.03	0	0.11	0	0.19	0.03	0	0.11	0	0	0	0.03
	65	2470	26	1126	26	1108	A	U	2495	NULL	NULL	0.00304918	0.00170122	16	1	6.25	1.91318	1.81779	1.86548	0.981196	0.981196	99.7938	98.15	98.07	0	0.04	0	0.04	0	1.68	0	0	0	0	0.12	0	0	0	0.04
	65	2640	26	1193	26	1174	A	G	2503	NULL	NULL	0.00429683	0.00328653	13	1	7.69231	1.91318	1.94918	1.93118	0.995297	0.995297	48.8644	0.24	0.03	0	0.15	0	0.03	0.03	0.07	0.19	99.44	0	0	0	0	0	0	0
	65	2643	26	1194	26	1175	A	U	2500	NULL	NULL	0.00509899	0.00454693	13	1	7.69231	1.91318	1.94312	1.92815	0.996	0.996	48.549	99.55	99.52	0	0	0.03	0	0	0.07	0	0.15	0	0	0.15	0	0	0	0.03
	65	3140	26	1493	26	1470	A	A	1154	NULL	NULL	0.00595725	0.00566699	9	1	11.1111	1.91318	1.56566	1.73942	0.994291	0.994291	45.5318	0.16	0.08	0.08	0	0	0	0	99.31	0.17	0.08	0.08	0.08	0	0.08	0	0	0
	65	3146	26	1498	26	1475	A	U	1214	NULL	NULL	0.00478503	0.00447702	11	1	9.09091	1.91318	1.80637	1.85978	0.99199	0.99199	47.5549	99.09	99.09	0	0	0	0	0	0.24	0.32	0.08	0	0.08	0.08	0	0	0	0.08
	65	3151	26	1502	26	1479	A	A	1192	NULL	NULL	0.00810915	0.00800716	5	1	20	1.91318	1.92334	1.91826	0.996797	0.996797	47.348	0.16	0.08	0.08	0	0	0	0	99.58	0	0.08	0.08	0	0	0	0.08	0	0
	65	3154	26	1504	26	1481	A	G	1178	NULL	NULL	0.00818902	0.00812062	4	1	25	1.91318	1.91847	1.91582	0.997594	0.997594	44.4829	0.24	0	0	0.08	0.08	0	0.08	0	0.08	99.66	0	0	0	0	0	0	0
	65	3155	26	1505	26	1482	A	G	1069	NULL	NULL	0.00819967	0.00796924	9	1	11.1111	1.91318	1.53747	1.72532	0.992793	0.992793	49.9518	0.54	0.27	0	0.09	0.09	0	0.09	0.09	0.18	99.16	0	0	0	0	0	0	0
	65	3156	26	1506	26	1483	A	U	1048	NULL	NULL	0.00904671	0.00875678	5	1	20	1.91318	1.51728	1.71523	0.9964	0.9964	56.737	99.61	99.52	0	0	0.09	0	0	0.09	0.09	0	0	0	0.09	0	0	0	0.09
	65	3157	26	1507	26	1484	A	A	1048	NULL	NULL	0.0109577	0.0107692	6	1	16.6667	1.91318	1.53369	1.72344	0.995501	0.995501	49.5399	0.27	0.09	0.09	0	0.09	0	0	99.43	0	0.18	0.09	0	0	0	0	0	0
	65	3165	26	1513	26	1490	A	A	933	NULL	NULL	0.00827424	0.00703529	14	1	7.14286	1.91318	1.48273	1.69796	0.98429	0.98429	55.2695	0.62	0.42	0.1	0	0.1	0	0	98.29	0.42	0.63	0	0	0	0	0	0	0
	65	3169	26	1517	26	1494	A	G	906	NULL	NULL	0.0102586	0.00913029	16	1	6.25	1.91318	1.61597	1.76458	0.980594	0.980594	53.6847	1.51	1.31	0	0	0.1	0	0.1	0.43	0.1	97.91	0	0	0	0	0	0	0
	65	3172	26	1519	26	1496	A	A	884	NULL	NULL	0.00832132	0.00716837	15	1	6.66667	1.91318	1.66918	1.79118	0.982188	0.982188	52.291	0.89	0.67	0.11	0	0.11	0	0	98.08	0.56	0.44	0	0	0	0	0	0	0
	65	3175	26	1522	26	1499	A	U	810	NULL	NULL	0.00973742	0.00803023	16	1	6.25	1.91318	1.35598	1.63458	0.979381	0.979381	56.0519	97.91	97.79	0	0	0.12	0	0	0.73	0.36	0.85	0	0	0	0	0	0	0.12
	65	3184	26	1528	26	1505	A	U	706	NULL	NULL	0.0115706	0.0105589	11	1	9.09091	1.91318	1.21117	1.56218	0.985993	0.985993	48.236	98.59	98.45	0	0	0.14	0	0	0.42	0.28	0.56	0	0	0	0	0	0	0.14
	66	74	27	32	27	32	G	A	2563	NULL	NULL	0.0127716	0.0121473	22	4	18.1818	1.89782	1.83441	1.86612	0.993092	0.993092	14.6595	0.21	0	0	0	0.03	0.15	0.03	0.31	0	0	0.11	0.03	0	99.18	0.03	0.03	0.03
	66	75	27	33	27	33	G	A	2561	NULL	NULL	0.0102773	0.00877099	19	3	15.7895	1.89782	1.84013	1.86898	0.994097	0.994097	16.8617	0.17	0	0.03	0	0	0.07	0.07	0.31	0	0	0.11	0.03	0	99.25	0.07	0	0
	66	76	27	34	27	34	G	C	2558	NULL	NULL	0.00853902	0.0080814	27	3	11.1111	1.89782	1.81991	1.85887	0.988691	0.988691	19.8468	99.06	0.03	0.03	0.03	98.71	0.23	0.03	0	0.27	0	0	0.11	0	0.15	0.31	0.03	0
	66	83	27	37	27	37	G	U	2573	NULL	NULL	0.00515358	0.00481001	21	2	9.52381	1.89782	1.9136	1.90571	0.991798	0.996801	26.3878	99.59	0.27	0	0.03	0.23	99.06	0	0.03	0	0	0	0	0.11	0.07	0.03	0	0.11
	66	96	27	46	27	46	G	G	2570	NULL	NULL	0.00434125	0.00383683	25	2	8	1.89782	1.88621	1.89202	0.991492	0.991492	29.6277	0.47	0.03	0	0.11	0.11	0.11	0.11	0	0	0.27	0	0	0.03	0.11	99.06	0	0
	66	104	27	51	27	51	G	A	2571	NULL	NULL	0.00760035	0.0075173	16	2	12.5	1.89782	1.91112	1.90447	0.9948	0.9948	36.1251	0.14	0	0.11	0.03	0	0	0	0.31	0	0	0.07	0	0.03	99.41	0	0	0
	66	108	27	54	27	54	G	C	2567	NULL	NULL	0.00699754	0.00612253	17	2	11.7647	1.89782	1.89015	1.89399	0.994799	0.994799	41.1661	99.47	0	0	0.03	99.37	0.07	0	0.03	0.27	0	0	0.11	0	0	0	0.07	0
	66	110	27	55	27	55	G	A	2561	NULL	NULL	0.0115338	0.0113347	16	3	18.75	1.89782	1.89089	1.89436	0.995502	0.995502	46.7692	0.07	0	0.07	0	0	0	0	0.31	0	0	0.07	0	0.07	99.41	0	0.03	0
	66	111	27	56	27	56	G	U	2577	NULL	NULL	0.00388786	0.00379136	15	1	6.66667	1.89782	1.9514	1.92461	0.9947	0.9978	46.4436	99.72	0.31	0	0	0	99.41	0	0	0	0	0	0	0.15	0	0	0.03	0.07
	66	370	27	109	27	102	G	A	2555	NULL	NULL	0.00506699	0.00465453	20	2	10	1.89782	1.88561	1.89171	0.993395	0.993395	53.3966	0.23	0.03	0.07	0	0.03	0.07	0.03	0.27	0	0	0.15	0	0	99.21	0.07	0	0
	66	376	27	113	27	106	G	G	2561	NULL	NULL	0.00392719	0.00296327	18	1	5.55556	1.89782	1.88147	1.88965	0.992402	0.992402	36.9834	0.45	0	0	0.15	0.23	0	0.07	0	0	0.31	0	0	0	0	99.18	0	0.03
	66	386	27	119	27	112	G	A	2523	NULL	NULL	0.00396532	0.00387477	19	1	5.26316	1.89782	1.81031	1.85407	0.993995	0.993995	26.5277	0.17	0	0.07	0	0	0.07	0.03	0.31	0	0	0.15	0	0	99.32	0	0	0
	66	411	27	136	27	130	G	C	2564	NULL	NULL	0.00392015	0.00370549	20	1	5	1.89782	1.87518	1.8865	0.992797	0.992797	56.2599	99.44	0	0.03	0	99.22	0.19	0	0	0.31	0	0	0.15	0	0	0	0.07	0
	66	434	27	151	27	145	G	A	2569	NULL	NULL	0.00389822	0.00366892	15	1	6.66667	1.89782	1.93351	1.91567	0.994695	0.994695	75.7319	0.1	0	0.07	0	0	0	0.03	0.31	0	0	0.15	0	0	99.41	0	0	0
	66	449	27	160	27	154	G	A	2566	NULL	NULL	0.0066425	0.00639258	16	2	12.5	1.89782	1.93297	1.9154	0.994801	0.994801	67.9585	0.14	0.03	0.11	0	0	0	0	0.23	0	0.03	0.15	0	0	99.41	0	0	0
	66	935	27	247	27	242	G	G	2580	NULL	NULL	0.00423513	0.00399319	22	2	9.09091	1.89782	1.95411	1.92597	0.991294	0.991294	47.8101	0.33	0	0	0.15	0.11	0	0.07	0.03	0	0.27	0	0	0	0.27	99.03	0.03	0
	66	959	27	263	27	258	G	A	2582	NULL	NULL	0.00397619	0.00311548	35	1	2.85714	1.89782	1.83745	1.86764	0.982891	0.982891	51.4771	0.18	0	0.07	0	0.11	0	0	0.3	0	0	0.15	0	0	98.21	1.08	0	0.03
	66	1036	27	308	27	303	G	C	2579	NULL	NULL	0.00392191	0.00360921	20	1	5	1.89782	1.92789	1.91286	0.990194	0.994397	24.6694	99.4	0	0	0	98.95	0.42	0.03	0	0.31	0	0	0.15	0	0.03	0	0.07	0
	66	1053	27	321	27	316	G	A	2581	NULL	NULL	0.00560925	0.00521931	19	2	10.5263	1.89782	1.9541	1.92596	0.993799	0.993799	54.409	0.16	0.03	0.07	0	0.03	0.03	0	0.27	0	0	0.15	0	0	99.26	0.07	0.03	0
	66	1070	27	334	27	329	G	C	2578	NULL	NULL	0.00393243	0.00372372	23	1	4.34783	1.89782	1.92597	1.91189	0.988896	0.994696	55.1012	99.44	0	0.03	0	98.83	0.58	0	0	0.31	0	0	0.15	0	0	0	0.07	0
	66	1082	27	343	27	338	G	U	2549	NULL	NULL	0.00393062	0.00366262	17	1	5.88235	1.89782	1.88146	1.88964	0.993992	0.997094	64.2249	99.64	0.31	0	0	0	99.33	0	0	0	0	0	0	0.15	0.07	0	0.03	0.07
	66	1116	27	368	27	363	G	U	2578	NULL	NULL	0.00388656	0.0038044	15	1	6.66667	1.89782	1.96189	1.92986	0.994698	0.997797	46.6157	99.75	0.31	0.03	0	0	99.41	0	0	0	0	0	0	0.15	0	0	0	0.07
	66	1126	27	376	27	371	G	G	2578	NULL	NULL	0.00389266	0.00368775	18	1	5.55556	1.89782	1.95849	1.92816	0.9941	0.9941	46.3069	0.25	0	0	0.15	0	0.03	0.07	0	0	0.31	0	0	0	0.03	99.34	0.03	0
	66	1142	27	389	27	384	G	A	2580	NULL	NULL	0.00388399	0.00375826	15	1	6.66667	1.89782	1.96985	1.93384	0.994798	0.994798	43.7344	0.1	0	0.07	0	0	0	0.03	0.3	0	0	0.15	0	0	99.41	0	0	0
	66	1200	27	432	27	427	G	A	2583	NULL	NULL	0.00388316	0.00355009	16	1	6.25	1.89782	1.97478	1.9363	0.994495	0.994495	50.734	0.07	0	0.07	0	0	0	0	0.3	0	0	0.15	0	0	99.38	0.03	0	0.03
	66	1333	27	500	27	483	G	G	2577	NULL	NULL	0.00475575	0.00386731	28	2	7.14286	1.89782	1.89143	1.89463	0.990193	0.990193	24.6239	0.52	0	0	0.11	0.23	0.11	0.07	0	0	0.31	0	0.03	0	0.15	98.91	0	0.03
	66	1361	27	517	27	500	G	G	2563	NULL	NULL	0.006415	0.0061746	16	2	12.5	1.89782	1.90219	1.90001	0.994899	0.994899	41.5707	0.21	0	0	0.11	0	0.03	0.07	0	0.03	0.27	0	0	0	0.03	99.37	0	0.03
	66	1411	27	556	27	539	G	C	2570	B	Secondary	6.5746e-06	-9.75077e-05	17	0	0	1.89782	1.93587	1.91685	0.993596	0.993596	2.74798	99.4	0	0	0	99.33	0.07	0	0	0.31	0	0	0.15	0	0	0	0.11	0
	66	1787	27	806	27	789	G	C	2574	NULL	NULL	0.00447286	0.00369004	21	0	0	1.89782	1.81213	1.85498	0.979494	0.995003	73.0093	99.44	0.07	0	0	97.82	1.55	0	0	0.23	0	0	0.11	0.03	0.03	0	0.07	0.03
	66	2717	27	1248	27	1229	G	A	2570	NULL	NULL	0.00373998	0.00350005	20	1	5	1.89782	1.92779	1.91281	0.990494	0.990494	108.644	0.18	0	0.11	0	0.07	0	0	0.31	0	0	0.11	0	0.03	98.98	0.35	0	0
	66	2922	27	1401	27	1383	G	G	2360	NULL	NULL	0.00361744	0.00342211	19	1	5.26316	1.89782	1.87511	1.88647	0.993095	0.993095	48.446	0.48	0.04	0	0.16	0.16	0	0.12	0	0	0.25	0	0	0	0	99.23	0	0
	66	3140	27	1493	27	1470	G	A	1193	NULL	NULL	0.00519405	0.00492485	16	1	6.25	1.89782	1.56566	1.73174	0.989487	0.989487	47.6335	0.4	0	0.16	0	0.16	0.08	0	0.41	0	0	0.16	0	0	98.83	0.08	0.08	0
	66	3146	27	1498	27	1475	G	U	1253	NULL	NULL	0.00967318	0.00938778	17	2	11.7647	1.89782	1.80637	1.8521	0.988696	0.995699	52.0625	99.49	0.39	0.07	0	0.31	98.72	0	0	0	0	0	0	0.07	0.15	0.07	0.07	0.07
	66	3150	27	1501	27	1478	G	C	1209	NULL	NULL	0.0120881	0.0119985	11	1	9.09091	1.89782	1.81584	1.85683	0.993603	0.993603	48.3414	99.33	0	0.08	0	99.25	0	0	0	0.32	0	0.08	0.08	0	0.08	0	0.08	0
	66	3151	27	1502	27	1479	G	A	1231	NULL	NULL	0.00627474	0.0061801	11	1	9.09091	1.89782	1.92334	1.91058	0.992802	0.992802	53.9037	0.32	0	0.16	0.08	0	0.08	0	0.32	0	0	0.08	0	0	99.19	0.08	0	0
	66	3154	27	1504	27	1481	G	G	1217	NULL	NULL	0.00632568	0.0062622	9	1	11.1111	1.89782	1.91847	1.90815	0.994394	0.994394	50.7218	0.24	0	0	0.08	0.08	0	0.08	0	0	0.32	0	0.08	0	0	99.34	0	0
	66	3155	27	1505	27	1482	G	G	1106	NULL	NULL	0.00618947	0.0059757	14	1	7.14286	1.89782	1.53747	1.71765	0.989795	0.989795	56.1332	0.59	0	0	0.08	0.17	0.26	0.08	0	0	0.35	0	0.08	0	0.08	98.83	0	0
	66	3156	27	1506	27	1483	G	U	1086	NULL	NULL	0.00694554	0.00667658	10	1	10	1.89782	1.51728	1.70755	0.992814	0.996416	61.0975	99.62	0.36	0	0	0.09	99.17	0	0	0	0	0	0.09	0.09	0.09	0	0	0.09
	66	3157	27	1507	27	1484	G	A	1085	NULL	NULL	0.00880144	0.00862649	11	1	9.09091	1.89782	1.53369	1.71576	0.99191	0.99191	54.5734	0.18	0	0.09	0	0	0.09	0	0.36	0	0	0.09	0.09	0	99.08	0.18	0	0
	66	3165	27	1513	27	1490	G	A	970	NULL	NULL	0.0108656	0.00971695	19	1	5.26316	1.89782	1.48273	1.69028	0.982684	0.982684	57.6698	0.92	0	0.1	0	0.41	0.41	0	0.2	0	0.1	0.1	0.1	0	98.05	0.51	0	0
	66	3169	27	1517	27	1494	G	G	942	NULL	NULL	0.0115775	0.0105313	21	1	4.7619	1.89782	1.61597	1.7569	0.979073	0.979073	56.6557	1.56	0.1	0	0.1	0.1	1.16	0.1	0	0	0.21	0	0.1	0	0.42	97.67	0	0
	66	3172	27	1519	27	1496	G	A	919	NULL	NULL	0.00599878	0.0049294	19	2	10.5263	1.89782	1.66918	1.7835	0.978701	0.978701	55.991	1.28	0	0.1	0	0.54	0.64	0	0.32	0	0	0.1	0.1	0	97.72	0.43	0	0
	66	3184	27	1528	27	1505	G	U	709	NULL	NULL	0.00881389	0.00787543	15	2	13.3333	1.89782	1.21117	1.5545	0.980991	0.980991	53.1839	98.58	0.41	0	0	0.27	97.9	0	0	0	0	0	0.13	0.13	0.41	0.55	0	0.13
	68	533	28	187	28	187	G	C	2987	NULL	NULL	0.352635	0.138134	223	17	7.62332	0.924477	0.470292	0.697385	0.770184	0.770184	66.884	38.71	33.61	0	0.03	0.9	4.14	0.03	3.37	1	10	0.23	0	0.03	3.47	43.14	0	0
	68	1009	28	291	28	286	G	C	3013	NULL	NULL	0.4621	0.221786	90	10	11.1111	0.924477	0.638752	0.781615	0.815593	0.815593	23.5155	85.29	38.7	0	0	42.81	3.78	0	0.06	6.63	2.88	0	0.23	0.06	0.09	4.67	0	0.03
	68	1013	28	294	28	289	G	U	3027	NULL	NULL	0.441259	0.163876	113	12	10.6195	0.924477	0.590426	0.757451	0.798375	0.863415	13.2889	86.29	41.63	0	0	38.16	6.5	0	0.52	6	0.09	0	0.23	0.06	3.82	2.9	0	0.03
	68	1025	28	303	28	298	G	A	3027	NULL	NULL	0.456085	0.176196	108	12	11.1111	0.924477	0.596461	0.760469	0.801598	0.801598	12.3467	7.73	0.62	0.03	0.23	2.27	4.58	0	41.53	0	6.07	0.06	0	0	5.97	38.59	0	0
	68	1037	28	309	28	304	G	G	3029	NULL	NULL	0.465072	0.223961	93	11	11.828	0.924477	0.676213	0.800345	0.81591	0.81591	24.3336	5.23	0.13	0.03	0.19	4.75	0.13	0	38.63	2.83	6.59	0.06	0	0	3.69	42.92	0	0
	68	1356	28	513	28	496	G	C	3010	NULL	NULL	0.437595	0.253781	94	9	9.57447	0.924477	0.57164	0.748059	0.743701	0.743701	38.2792	18.28	11.45	0	0	6.37	0.46	0	6.96	29.67	0	0.26	0.03	0	44.67	0.06	0.03	0
	68	1388	28	538	28	521	G	G	3003	NULL	NULL	0.427664	0.249649	90	9	10	0.924477	0.560784	0.742631	0.739446	0.739446	37.092	51.99	7.28	0	0.03	0.03	44.62	0.03	11.44	0.03	29.28	0	0	0.26	0.39	6.55	0	0
	68	1409	28	554	28	537	G	C	3015	NULL	NULL	0.394366	0.262729	71	11	15.493	0.924477	0.748766	0.836622	0.734138	0.734138	6.23743	67.79	16.2	0	0	1.78	49.81	0	23.33	8.41	0.03	0.03	0.23	0.03	0.06	0	0	0.03
	68	1410	28	555	28	538	G	C	3016	B	Secondary	0.940913	0.790465	45	18	40	0.924477	0.932678	0.928578	0.988289	0.997892	2.8416	99.75	47.94	0	0.23	50.62	0.96	0	0.03	0.09	0	0	0.03	0.03	0	0	0	0.03
	68	2357	28	1051	28	1033	G	C	3012	NULL	NULL	0.701065	0.5417	53	10	18.8679	0.924477	0.826285	0.875381	0.904454	0.904454	59.1549	9.4	2.28	0	0.26	6.83	0.03	0	0	45.78	0.03	0	0.03	0	0.06	44.62	0.03	0
	68	2661	28	1207	28	1188	G	G	2998	NULL	NULL	0.680649	0.530192	58	10	17.2414	0.924477	0.907933	0.916205	0.92427	0.92427	57.0082	45.12	0.03	0	0.03	44.93	0.1	0.03	0.03	0.23	47.46	0	0.26	0	0	6.86	0	0
	68	2797	28	1302	28	1283	G	U	3018	NULL	NULL	0.339205	0.231225	80	10	12.5	0.924477	1.08857	1.00653	0.77208	0.77208	119.112	73.03	21.55	0	0.23	0.43	50.82	0	0.39	26.12	0	0	0.03	0.03	0.23	0.09	0	0.03
	68	2946	28	1416	28	1398	G	G	2809	NULL	NULL	0.431231	0.258845	88	9	10.2273	0.924477	0.734299	0.829388	0.814991	0.814991	46.0843	1.61	0.35	0	0.28	0.92	0.03	0.03	2.09	2.63	42.74	0.03	0	0	38.71	12.13	0	0
	68	2960	28	1425	28	1407	G	U	2791	NULL	NULL	0.663139	0.479282	111	12	10.8108	0.924477	0.462128	0.693303	0.838483	0.838483	47.6373	46.04	41.36	0	0.03	1.36	3.29	0	0.71	1.36	4.51	0.03	0.21	0.03	42.22	4.79	0	0.03
	68	3107	28	1469	28	1446	G	G	2532	NULL	NULL	0.654067	0.495411	72	9	12.5	0.924477	0.622417	0.773447	0.835482	0.835482	56.4374	0.97	0.23	0	0	0.63	0.11	0	7.34	40.25	0.11	0.03	0.03	0.23	43.01	7.93	0.03	0
	68	3126	28	1484	28	1461	G	C	2212	NULL	NULL	0.393987	0.245481	88	5	5.68182	0.924477	0.614232	0.769354	0.800904	0.800904	47.1791	53.6	2.44	0	0	13.42	37.74	0	0.4	42.31	2.26	0	0.31	0.04	0	0.99	0.04	0
	69	388	29	121	29	114	G	C	3105	NULL	NULL	0.395124	0.2804	155	15	9.67742	0.681777	0.952409	0.817093	0.813568	0.813568	37.6294	13.41	2.96	0.38	0	6.89	2.99	0.19	0.12	61.82	0.51	0	0.22	0	0.06	0.48	4.31	19
	69	393	29	124	29	117	G	G	3117	NULL	NULL	0.520522	0.396442	117	16	13.6752	0.681777	0.76506	0.723419	0.779489	0.779489	32.8772	10.38	0.06	5.71	0.22	0	0	4.39	1.5	0.03	63.99	0	0	0	4.17	6.22	9.75	3.91
	69	399	29	129	29	122	G	U	3097	NULL	NULL	0.339767	0.121312	239	19	7.94979	0.681777	0.168431	0.425104	0.509709	0.509709	47.0299	58.44	30.66	19.57	0	0.09	5.61	2.51	12.12	21.18	1.83	0.09	0.09	0.03	4.09	0.61	0.06	1.38
	69	537	29	190	29	190	G	G	3096	NULL	NULL	0.349811	0.130537	218	24	11.0092	0.681777	0.388237	0.535007	0.675337	0.675337	58.0428	72.7	48.01	5.78	0.06	1.03	1.06	16.76	5.49	0.32	11.98	0.03	0	0.12	2.71	5.29	0.38	0.9
	69	911	29	236	29	231	G	G	3066	NULL	NULL	0.428655	0.326338	113	13	11.5044	0.681777	0.939657	0.810717	0.828015	0.828015	36.7514	24.54	0.16	20.29	0.22	0	0.03	3.84	2.74	0.06	62.44	0	0	0	3.88	6.29	0	0
	69	912	29	237	29	232	G	C	3118	NULL	NULL	0.514323	0.384698	114	16	14.0351	0.681777	0.762829	0.722303	0.777588	0.777588	34.7898	25.52	1.6	3.88	0	6.19	4.2	9.65	0.12	63.87	0.03	0	0.22	0	0	0	4.36	5.83
	69	1025	29	303	29	298	G	A	3133	NULL	NULL	0.318067	0.0521311	141	10	7.0922	0.681777	0.596461	0.639119	0.649291	0.649291	13.1329	27.75	4.56	22.66	0.09	0	0.09	0.35	16.92	2.2	42.11	0.09	0.03	0	7.21	3	0.03	0.6
	69	1164	29	407	29	402	G	G	3134	NULL	NULL	0.42007	0.220886	216	26	12.037	0.681777	0.337913	0.509845	0.718476	0.718476	46.2096	8.5	2.74	4.72	0	0.22	0.57	0.25	48.35	5.87	8.8	0.15	0.03	0.03	4.08	5.45	0.7	17.96
	69	1205	29	435	29	430	G	C	3082	NULL	NULL	0.445467	0.259422	198	25	12.6263	0.681777	0.350814	0.516296	0.75693	0.75693	48.9681	80.4	51.83	18.27	0.03	5.51	4.05	0.71	2.62	5.74	5.19	0.03	0	0.16	0.58	0.19	0.32	4.7
	69	1256	29	467	29	456	G	G	3101	NULL	NULL	0.384495	0.131263	262	22	8.39695	0.681777	0.220885	0.451331	0.632053	0.632053	67.2682	13.4	8.58	0.48	0.03	0.32	2.74	1.25	40.19	9.45	7.29	0.19	0	0	6	1.35	0.45	21.64
	69	1311	29	485	29	469	G	G	3131	NULL	NULL	0.360182	0.255874	97	15	15.4639	0.681777	1.14711	0.914443	0.799152	0.799152	49.267	9.65	3.89	0.06	0.15	0	0.12	5.43	0.06	0.15	61.72	0	0	0.06	0.03	10.15	0	18.11
	69	1409	29	554	29	537	G	C	3121	B	Secondary	1.15673	1.03249	66	40	60.6061	0.681777	0.748766	0.715272	0.990393	0.990393	2.8197	99.21	65.64	23.26	0	10.09	0.22	0	0.06	0.09	0.03	0.03	0	0.19	0.06	0	0	0.28
	69	1501	29	625	29	608	G	G	3123	NULL	NULL	0.344262	0.127848	306	32	10.4575	0.681777	0.133727	0.407752	0.504955	0.504955	33.4257	19.29	13.93	0.03	0.06	1.95	2.49	0.83	3.33	23.41	25.11	0	0.09	0.06	3.55	2.33	1.05	21.71
	69	1562	29	668	29	651	G	G	3120	NULL	NULL	0.471941	0.180761	240	26	10.8333	0.681777	0.198649	0.440213	0.668233	0.668233	78.463	46.1	16.15	2.75	0.03	1.53	5	20.64	41.1	4.29	4.2	0.12	0.03	0.03	1.15	2.59	0.06	0.25
	69	1647	29	738	29	721	G	C	3128	NULL	NULL	0.499716	0.287245	236	26	11.0169	0.681777	0.214876	0.448326	0.656491	0.656491	81.0295	45.78	41.7	0.22	0.03	2.59	1.18	0.06	16.02	3.61	4.5	0.03	0.03	0.12	3.35	3.22	20.53	2.75
	69	1704	29	758	29	741	G	G	3104	NULL	NULL	0.329745	0.158583	136	10	7.35294	0.681777	0.975333	0.828555	0.780612	0.780612	52.2699	10.11	1.45	0.45	0.22	0.29	0.03	7.67	1.06	1.77	61.41	0	0	0	1.09	8.99	15.53	0
	69	1809	29	822	29	805	G	C	3132	NULL	NULL	0.512566	0.236439	184	26	14.1304	0.681777	0.196857	0.439317	0.571599	0.571599	47.7879	8.8	2.1	1.3	0.09	1.91	2.61	0.79	34.14	2.81	26.76	0.09	0	0.03	4.12	1.66	0.54	20.98
	69	1810	29	823	29	806	G	G	3119	NULL	NULL	0.576479	0.369064	198	23	11.6162	0.681777	0.171406	0.426592	0.648782	0.648782	48.6105	8.82	5.58	1.21	0.12	0.16	0.38	1.37	21.8	1.02	37.29	0	0.03	0.06	6.63	3.2	20.84	0.22
	69	1978	29	877	29	854	G	C	3115	NULL	NULL	0.576315	0.370467	200	21	10.5	0.681777	0.144048	0.412913	0.649382	0.649382	46.8822	52.7	21.83	0.25	0.03	3.14	6.55	20.9	5.55	37.37	1.02	0.06	0.12	0	0.38	0.25	1.34	1.12
	69	1979	29	878	29	855	G	G	3109	NULL	NULL	0.519391	0.243231	188	28	14.8936	0.681777	0.159019	0.420398	0.574561	0.574561	47.1818	61.72	34.42	21.01	0	1.64	4.11	0.54	2.02	26.64	2.76	0	0.09	0.12	2.67	1.89	0.7	1.31
	69	2033	29	916	29	893	G	G	3073	NULL	NULL	0.395804	0.306554	82	12	14.6341	0.681777	1.15319	0.917485	0.805684	0.805684	34.6499	8.82	0.29	0.55	0.22	0.03	0.09	7.64	0.29	0.03	64.94	0	0	0	0	10.31	0	15.55
	69	2203	29	1024	29	1002	G	G	2876	NULL	NULL	0.377549	0.195087	222	25	11.2613	0.681777	0.00705429	0.344416	0.612032	0.612032	101.04	64.53	36.43	0	0.03	0.48	3.34	24.25	1.46	13.18	12.9	0	0.03	0.1	0.13	6.81	0.06	0.73
	69	2208	29	1026	29	1004	G	G	2004	NULL	NULL	0.550524	0.388216	201	12	5.97015	0.681777	-0.572573	0.0546022	0.7475	0.7475	98.2794	46.6	4.9	0.1	0.05	4.55	1.65	35.35	0.5	37.75	7.65	0	0.1	0	0	7.25	0.1	0.05
	69	2330	29	1035	29	1017	G	A	2034	NULL	NULL	0.51791	0.380054	130	14	10.7692	0.681777	-0.429484	0.126147	0.756031	0.756031	94.4554	36.01	0.68	34.92	0.04	0.14	0.14	0.09	9.26	1.28	40.49	0.04	0	0	8.52	4.33	0	0
	69	2357	29	1051	29	1033	G	C	3118	NULL	NULL	0.372179	0.220533	91	5	5.49451	0.681777	0.826285	0.754031	0.681008	0.681008	59.3863	11.85	2.02	0	0.12	9.62	0	0.09	0.06	19.02	44.78	0	0.06	0.03	0	0.7	23.25	0.19
	69	2609	29	1171	29	1152	G	G	3121	NULL	NULL	0.333503	0.121909	181	15	8.28729	0.681777	0.316317	0.499047	0.559639	0.559639	89.732	23.97	1.02	21.4	0.06	0.25	0.35	0.89	19.16	25.79	19.83	0.03	0.12	0	0.96	8.74	1.34	0
	69	2792	29	1297	29	1278	G	C	3119	NULL	NULL	0.422792	0.180855	221	23	10.4072	0.681777	0.640526	0.661151	0.739796	0.739796	120.776	81.58	53.59	0	0.03	2.08	7.6	18.28	2.18	8.69	1.31	0	0	0.19	0.19	0.44	1.73	3.65
	69	2793	29	1298	29	1279	G	C	3114	NULL	NULL	0.492546	0.354799	124	18	14.5161	0.681777	0.951633	0.816705	0.814012	0.814012	114.446	15.59	2.73	2.47	0	9.66	0.73	0	0.7	62.22	0	0	0.19	0.03	0	0	2.08	19.14
	69	2797	29	1302	29	1283	G	U	3124	NULL	NULL	0.555037	0.452708	110	19	17.2727	0.681777	1.08857	0.885175	0.852412	0.852412	119.802	72.35	62.37	0	0	0.89	9.09	0	0.48	2.81	0.06	0	0.03	0.19	0.12	0.25	22.57	1.08
	69	2955	29	1421	29	1403	G	G	2861	NULL	NULL	0.508809	0.30686	172	17	9.88372	0.681777	0.331079	0.506428	0.646277	0.646277	40.7745	72.88	42.37	0.1	0.03	0.83	8.18	21.37	0.27	20.08	2.55	0	0.1	0.1	0.31	0.9	0.52	2.2
	69	2960	29	1425	29	1407	G	U	2861	NULL	NULL	0.424957	0.250135	146	11	7.53425	0.681777	0.462128	0.571953	0.666436	0.666436	45.2473	23.89	13.18	0.13	0	1.01	8.46	1.11	42.74	1.53	7.59	0.13	0	0.1	0.24	0.48	0.38	22.84
	69	2962	29	1426	29	1408	G	C	2865	NULL	NULL	0.407998	0.225296	147	19	12.9252	0.681777	0.293738	0.487757	0.698032	0.698032	48.5929	36.64	8.41	1.11	0.03	1.15	7.05	18.89	43.8	1.88	11.1	0.13	0	0.06	0.34	1.64	0.87	3.45
	69	2968	29	1431	29	1413	G	C	2856	NULL	NULL	0.612361	0.388817	124	25	20.1613	0.681777	0.569159	0.625468	0.813588	0.813588	56.2142	40.91	9.18	22.74	0	4.2	4.76	0.03	2.34	53.81	0.1	0.03	0.17	0.03	0.91	0.31	0.84	0.49
	69	2977	29	1437	29	1419	G	C	2760	NULL	NULL	0.504636	0.360979	201	19	9.45274	0.681777	0.423391	0.552584	0.709398	0.709398	61.3894	41.14	9.2	19.13	0	8.47	0.32	4.02	2.57	51.05	1.44	0.03	0.18	0.03	1.01	0.68	1.7	0.1
	69	2982	29	1441	29	1423	G	G	2565	NULL	NULL	0.436565	0.286828	142	17	11.9718	0.681777	0.307148	0.494463	0.751078	0.751078	71.2773	30.17	3.47	25.08	0.15	0	0.07	1.4	7.64	0.93	49.86	0.03	0.03	0.03	5.65	5.34	0	0.23
	69	3094	29	1460	29	1437	G	A	2496	NULL	NULL	0.608709	0.45597	130	15	11.5385	0.681777	0.263538	0.472658	0.825514	0.825514	74.4837	8.12	0.84	1.68	0.04	1.28	4.12	0.16	54.32	3.72	3.6	0.16	0	0	5.72	0.2	24.03	0.08
	69	3100	29	1464	29	1441	G	G	2592	NULL	NULL	0.47783	0.350006	181	19	10.4972	0.681777	0.482968	0.582373	0.713845	0.713845	62.6847	6.94	3.23	0.07	0.15	0.3	1.38	1.81	9.13	1.04	52.02	0.03	0	0	0.26	8.56	2.96	18.97
	69	3101	29	1465	29	1442	G	C	2572	NULL	NULL	0.346974	0.0726171	214	23	10.7477	0.681777	0.140086	0.410932	0.555645	0.555645	59.9749	59.24	31.75	20.55	0	3.22	2.6	1.12	9.4	22.19	2.33	0.03	0.03	0.11	2.99	1.86	0.97	0.77
	69	3104	29	1467	29	1444	G	G	2559	NULL	NULL	0.36899	0.192262	156	12	7.69231	0.681777	0.284217	0.482997	0.533131	0.533131	56.9371	31.95	22.14	0.11	0.11	8.35	0.89	0.35	0.82	12.14	30.7	0	0.03	0.03	0.03	1.75	21.67	0.78
	69	3107	29	1469	29	1446	G	G	2565	NULL	NULL	0.442599	0.291753	94	11	11.7021	0.681777	0.622417	0.652097	0.721159	0.721159	53.6223	9.93	0.35	1.05	0	8.3	0.23	0	48.32	10.48	6.54	0.15	0.03	0	0.74	1.67	22.09	0
	69	3113	29	1474	29	1451	G	G	2530	NULL	NULL	0.329827	0.187739	135	17	12.5926	0.681777	0.543003	0.61239	0.67474	0.67474	50.9868	12.69	5.29	1.46	0.15	0.86	1.46	3.47	11.49	0.35	48.83	0.03	0	0	0.71	8.09	0.03	17.7
	69	3119	29	1479	29	1456	G	C	2432	NULL	NULL	0.463309	0.294576	166	17	10.241	0.681777	0.285389	0.483583	0.653891	0.653891	38.3201	5.19	0.41	0.98	0.16	1.15	0.32	2.17	24.15	2.67	39.27	0.04	0	0	7.51	2.34	18.57	0.2
	70	388	30	121	30	114	U	C	3183	NULL	NULL	0.261612	0.151693	179	15	8.37989	0.853834	0.952409	0.903122	0.726234	0.726234	39.1226	1.83	0	0.5	0.28	0.21	0	0.84	0	0.12	0.03	0.06	48.83	0.84	0	0	24.51	23.72
	70	1408	30	553	30	536	U	A	3181	B	Secondary	0.880449	0.759483	102	54	52.9412	0.853834	0.889083	0.871459	0.979193	0.993298	2.95869	99.29	0	48.12	49.76	0	0	1.41	0.12	0	0.03	0.25	0	0.06	0.12	0.03	0	0.06
	70	2208	30	1026	30	1004	U	G	2041	NULL	NULL	0.429072	0.273605	219	24	10.9589	0.853834	-0.572573	0.140631	0.804506	0.804506	97.4816	49.27	0	0.14	3.78	0.04	0	45.31	0	0.09	0	0.44	35.1	3.92	0	0.19	7.95	2.99
	70	2330	30	1035	30	1017	U	A	2069	NULL	NULL	0.418691	0.286658	149	22	14.7651	0.853834	-0.429484	0.212175	0.838208	0.92486	93.535	92.43	0	46.87	36.9	0	0	8.66	0	0	0.09	4.93	1.16	0.62	0.19	0.04	0.29	0.19
	70	2982	30	1441	30	1423	U	G	2630	NULL	NULL	0.273515	0.130038	158	21	13.2911	0.853834	0.307148	0.580491	0.752153	0.901341	70.7803	90.08	0	32.49	42.65	0	0.03	14.91	0.15	0	0.03	4.68	0.57	1.44	0.11	0.11	0.38	2.39
	70	3094	30	1460	30	1437	U	A	2562	NULL	NULL	0.306762	0.160268	144	16	11.1111	0.853834	0.263538	0.558686	0.713331	0.713331	73.7506	20.67	0	16.78	0.66	0.03	0	3.2	0.15	0	0	45.62	2.65	0.31	0.11	0.07	25.6	4.76
	72	89	31	41	31	41	G	G	3067	NULL	NULL	0.0668637	0.0432477	71	10	14.0845	1.19771	1.60191	1.39981	0.93888	0.93888	25.1929	6.21	0.06	1.76	0.16	0	1.66	2.57	0.03	0	1.04	0	0	0	0.65	92.04	0	0
	72	97	31	47	31	47	G	C	3072	NULL	NULL	0.0858368	0.0642037	61	3	4.91803	1.19771	1.5633	1.38051	0.935776	0.935776	10.7938	92.6	0.03	0	0	91.01	1.56	0	0	1.1	0	0	0.16	0	0	1.69	1.88	2.53
	72	122	31	64	31	64	G	G	3056	NULL	NULL	0.0941054	0.08502	69	6	8.69565	1.19771	1.6877	1.44271	0.958591	0.958591	50.9042	4.86	0	2.25	0.16	0.13	0.26	2.06	0	0	1.11	0	0	0	0.39	93.58	0	0.03
	72	221	31	84	31	81	G	U	3026	NULL	NULL	0.0588576	-0.00287257	164	13	7.92683	1.19771	1.14967	1.17369	0.859229	0.96198	85.4929	94.17	1.09	0.06	0	10.27	82.75	0	0	0.03	0	0	0	0.16	0.59	0.59	3.13	1.28
	72	397	31	128	31	121	G	G	3048	NULL	NULL	0.0720942	-0.00796231	138	16	11.5942	1.19771	1.11515	1.15643	0.859493	0.859493	36.9935	8.3	0.03	1.93	0.06	2.72	2.09	1.47	0.06	0.52	0.45	0.06	0.03	0	6.06	83.43	1.01	0
	72	549	31	191	31	191	G	G	3019	NULL	NULL	0.0609209	-0.00518294	200	20	10	1.19771	0.942117	1.06992	0.824194	0.824194	57.9923	13.02	0.03	0	0.16	9.1	2.08	1.65	0.03	0.23	0.86	0	0	0	2.64	80.32	1.02	1.82
	72	908	31	233	31	228	G	C	3060	NULL	NULL	0.0661327	-0.0116965	142	12	8.4507	1.19771	1.14623	1.17197	0.85501	0.917347	35.2448	90.27	0.06	0	0.03	82.94	6.23	1.01	0	0.52	0.55	0	0.09	0.03	1.33	3.72	1.47	1.96
	72	962	31	265	31	260	G	G	3071	NULL	NULL	0.0736875	0.0459202	152	11	7.23684	1.19771	1.48853	1.34312	0.905857	0.905857	38.3942	3.4	0	0.29	0.13	0	0.35	2.63	0.61	0	0.52	0.03	0	0	5.46	88.44	0	1.49
	72	1104	31	358	31	353	G	U	3069	NULL	NULL	0.0520278	0.0338448	62	3	4.83871	1.19771	1.71813	1.45792	0.942075	0.942075	18.3985	95.26	1.1	0	0	1.72	92.41	0.03	0	0.03	0	0	0	0.16	0.06	0.06	1.75	2.63
	72	1108	31	361	31	356	G	G	3065	NULL	NULL	0.074119	0.056514	56	3	5.35714	1.19771	1.64886	1.42328	0.940874	0.940874	12.6816	4.68	0	2.54	0.16	0.06	0.03	1.89	0.03	0	1.1	0	0	0	2.64	91.51	0	0
	72	1155	31	401	31	396	G	C	3030	NULL	NULL	0.071109	0.0421737	67	9	13.4328	1.19771	1.53706	1.36738	0.938567	0.938567	24.2925	92.53	0.03	0	0	91.91	0.59	0	0.06	1.02	0	0	0.16	0	1.68	0.03	2.63	1.84
	72	1184	31	420	31	415	G	U	3054	NULL	NULL	0.0681665	0.0448192	134	7	5.22388	1.19771	1.39463	1.29617	0.881753	0.952783	63.0101	96.38	1.11	0.06	0	7.1	86.31	1.8	0	0	0.03	0	0.03	0.13	0.06	0.75	0.13	2.45
	72	1185	31	421	31	416	G	U	3044	NULL	NULL	0.0733847	0.0461741	96	6	6.25	1.19771	1.2715	1.23461	0.912958	0.912958	64.8251	93.01	1.11	2.33	0.03	0.65	88.89	0	0	0	0.03	0	0	0.13	2.16	2.49	0	2.13
	72	1188	31	423	31	418	G	G	2998	NULL	NULL	0.0810892	0.0681019	59	5	8.47458	1.19771	1.41275	1.30523	0.953279	0.953279	66.1738	4.19	0	1.8	0.16	0	0.43	1.8	0.03	0	1.13	0	0	0	0.76	93.49	0	0.36
	72	1354	31	511	31	494	G	C	3072	NULL	NULL	0.0638562	0.0397237	93	7	7.52688	1.19771	1.51832	1.35802	0.921954	0.921954	46.7479	91.58	0.06	0	0	90.13	1.39	0	0.13	0.94	0	0.03	0.13	0	1.52	1.2	2.53	1.88
	72	1390	31	540	31	523	G	G	3052	NULL	NULL	0.0773293	0.0531763	83	6	7.22892	1.19771	1.45238	1.32505	0.926866	0.926866	47.2731	6.2	0.09	1.8	0.13	0.98	1.37	1.83	0.03	0	1.01	0	0	0	1.24	90.76	0	0.72
	72	1415	31	559	31	542	G	A	3066	NULL	NULL	0.0802271	0.069161	53	3	5.66038	1.19771	1.82644	1.51208	0.957093	0.957093	31.4973	4.65	0	2.67	0	0	0.29	1.69	1.14	0	0	0.16	0	0	94	0.03	0	0
	72	1473	31	604	31	587	G	G	3068	NULL	NULL	0.0889076	0.0712828	73	6	8.21918	1.19771	1.72691	1.46231	0.94998	0.94998	37.9251	5.84	0.09	1.95	0.16	0.29	0.91	2.44	0	0	1.04	0	0	0	0.16	92.92	0	0
	72	1475	31	606	31	589	G	G	3058	NULL	NULL	0.0987005	0.0434481	133	20	15.0376	1.19771	1.18912	1.19342	0.878516	0.878516	34.7642	10.73	0.65	1.86	0.13	1.69	5.29	1.11	0.03	0.09	0.32	0	0	0.03	2.02	85.28	0.29	1.14
	72	1514	31	633	31	616	G	G	3016	NULL	NULL	0.0869071	0.0637296	102	4	3.92157	1.19771	1.26589	1.2318	0.864242	0.864242	33.6537	14.1	0	1.78	0.13	1.59	7.92	2.68	0	0	1.16	0	0	0.03	0.09	84.58	0	0
	72	1515	31	634	31	617	G	C	3069	NULL	NULL	0.10342	0.0791466	89	5	5.61798	1.19771	1.67291	1.43531	0.946273	0.946273	36.733	92.43	0	0	0	92.21	0.22	0	0	1.04	0.09	0	0.16	0	0.09	1.75	2.11	2.28
	72	1586	31	688	31	671	G	G	3054	NULL	NULL	0.056528	0.0497796	59	3	5.08475	1.19771	1.74805	1.47288	0.946977	0.946977	102.068	4.82	0	1.7	0.16	0.06	0.16	2.74	0	0	1.14	0	0	0	1.04	92.96	0	0
	72	1599	31	699	31	682	G	C	3063	NULL	NULL	0.0564366	0.0450993	64	4	6.25	1.19771	1.69645	1.44708	0.941478	0.941478	100.03	94.21	0.03	0	0	92.16	2.02	0	0	1.1	0	0	0.16	0	0	0.06	2.48	1.95
	72	1603	31	702	31	685	G	A	3060	NULL	NULL	0.0593172	0.0426575	58	3	5.17241	1.19771	1.77297	1.48534	0.94828	0.94828	106.174	3.84	0	2.67	0	0.03	1.14	0	1.14	0	0	0.16	0	0	93.04	0.03	0	1.76
	72	1628	31	723	31	706	G	U	3067	NULL	NULL	0.0579932	0.0360784	99	9	9.09091	1.19771	1.54771	1.37271	0.915258	0.915258	84.9562	93.13	1.04	2.44	0	0.61	89.04	0	0.09	0	0	0	0	0.16	4.43	0.16	0.03	1.95
	72	1708	31	761	31	744	G	G	3069	NULL	NULL	0.069891	0.0407716	106	5	4.71698	1.19771	1.39427	1.29599	0.878052	0.878052	58.0975	3.4	0	0.19	0.16	0.06	0.55	2.44	0	0	1.14	0	0	0	7.62	86.02	0.03	1.75
	72	1737	31	773	31	756	G	G	3057	NULL	NULL	0.0773016	0.0707929	56	4	7.14286	1.19771	1.781	1.48936	0.958086	0.958086	79.6608	4.62	0	1.79	0.16	0	0.06	2.61	0	0	1.14	0	0	0	0.22	93.98	0	0
	72	1750	31	783	31	766	G	C	3069	NULL	NULL	0.0475125	0.0260219	67	7	10.4478	1.19771	1.7375	1.46761	0.934173	0.934173	79.5314	93.93	0.55	0	0	92.41	0.94	0.03	0	0.58	0	0	0.16	0	0.74	0.16	3.42	0.97
	72	1775	31	799	31	782	G	G	2984	NULL	NULL	0.0484957	0.0266769	68	7	10.2941	1.19771	1.46927	1.33349	0.931571	0.931571	82.1179	5.68	0	1	0.13	0.2	0.9	3.45	0.56	0	0.6	0	0	0	0.97	92.12	0.03	0
	72	1787	31	806	31	789	G	C	3066	NULL	NULL	0.0735189	0.0677739	56	4	7.14286	1.19771	1.81213	1.50492	0.956889	0.956889	79.5466	94.22	0	0	0	93.87	0.35	0	0	1.14	0	0	0.16	0	0.03	0.03	2.6	1.79
	72	1836	31	836	31	819	G	G	3051	NULL	NULL	0.0633407	0.0292456	105	7	6.66667	1.19771	1.40345	1.30058	0.901649	0.901649	84.6055	9.55	0	1.8	0.13	3.73	1.27	2.62	0	0.09	1.04	0	0.03	0	0.98	88.23	0.03	0
	72	1993	31	888	31	865	G	G	3054	NULL	NULL	0.0652081	0.0364167	82	4	4.87805	1.19771	1.50009	1.3489	0.919859	0.919859	37.4872	5.24	0.55	0.03	0.16	0.03	1.86	2.61	0	0	0.58	0	0	0	2.19	90.18	0	1.76
	72	1999	31	893	31	870	G	C	3061	NULL	NULL	0.0808065	0.0591431	63	6	9.52381	1.19771	1.59368	1.3957	0.934582	0.966891	40.3985	94.93	0.65	0	0	91.05	3.23	0	0	0.48	0	0	0.16	0	0	0	2.02	2.38
	72	2085	31	953	31	930	G	G	2964	NULL	NULL	0.0529404	0.0312864	62	8	12.9032	1.19771	1.40774	1.30273	0.944374	0.944374	89.9989	4.46	0	0	0.16	0.06	1.51	2.73	0	0	1.07	0	0	0	0.03	92.64	0	1.75
	72	2102	31	967	31	944	G	C	2624	NULL	NULL	0.133488	0.10052	84	10	11.9048	1.19771	0.506195	0.851954	0.900241	0.900241	79.8616	91.9	0.03	3.46	0	86.48	1.29	0.64	0.07	1.06	0	0	0.11	0	6.31	0.3	0.19	0
	72	2107	31	971	31	948	G	G	3061	NULL	NULL	0.059525	0.0254843	75	12	16	1.19771	1.62037	1.40904	0.937967	0.937967	101.431	4.84	0	1.3	0.16	0.55	0.16	2.67	0.48	0.03	0.62	0	0	0	1.27	92.42	0.29	0
	72	2691	31	1228	31	1209	G	C	3064	NULL	NULL	0.0518739	0.0316492	59	7	11.8644	1.19771	1.68184	1.43978	0.945383	0.945383	92.1385	94.54	0	1.69	0	92.82	0.03	0	0	1.14	0	0	0.16	0	1.43	0	2.7	0
	72	2945	31	1415	31	1397	G	G	2811	NULL	NULL	0.085304	0.0664359	54	3	5.55556	1.19771	1.61694	1.40733	0.946574	0.946574	44.9331	4.11	0	0	0.14	1.88	0.17	1.92	0	0.03	0.96	0	0	0	0.24	91.96	2.66	0
	72	3127	31	1485	31	1462	G	U	2079	NULL	NULL	0.0763757	0.0574772	58	3	5.17241	1.19771	1.2666	1.23215	0.935068	0.935068	45.9178	95.22	1.24	0	0	0.57	90.96	2.45	0	0.04	0	0	0	0.04	0.28	1.87	0.09	2.4
	74	75	32	33	32	33	A	A	3315	NULL	NULL	0.0124284	0.0101731	24	6	25	1.83441	1.84013	1.83727	0.992493	0.992493	3.4655	0.39	0.03	0.24	0.03	0	0	0.09	99.12	0.03	0.03	0.06	0.03	0	0.3	0.03	0	0
	74	76	32	34	32	34	A	C	3318	NULL	NULL	0.0147646	0.0140799	30	6	20	1.83441	1.81991	1.82716	0.988897	0.988897	6.98459	0.72	0.24	0.15	0.03	0.3	0	0	0.03	98.7	0.27	0	0.09	0	0	0.03	0.15	0
	74	78	32	35	32	35	A	G	3319	NULL	NULL	0.00281827	0.0018762	39	2	5.12821	1.83441	1.82055	1.82748	0.985896	0.985896	10.977	0.51	0.12	0	0.09	0	0	0.3	0.09	0.48	98.52	0	0	0.03	0	0.33	0.03	0
	74	87	32	40	32	40	A	C	3339	NULL	NULL	0.00906145	0.00767663	37	4	10.8108	1.83441	1.83526	1.83484	0.982084	0.982084	24.161	1.46	1.1	0.02	0.05	0.29	0	0	0.05	98.05	0.05	0.02	0.02	0	0	0	0.26	0
	74	104	32	51	32	51	A	A	3335	NULL	NULL	0.0040934	0.00396889	26	2	7.69231	1.83441	1.91112	1.87277	0.991992	0.991992	29.381	0.38	0.08	0.26	0.02	0	0	0.02	99.1	0.02	0.02	0.08	0	0	0.32	0	0	0
	74	108	32	54	32	54	A	C	3327	NULL	NULL	0.003005	0.00169442	26	1	3.84615	1.83441	1.89015	1.86228	0.990398	0.990398	29.2357	0.51	0.18	0	0.03	0.3	0	0	0.09	99	0	0	0.09	0	0	0	0.3	0
	74	110	32	55	32	55	A	A	3323	NULL	NULL	0.00703574	0.00673731	25	3	12	1.83441	1.89089	1.86265	0.991596	0.991596	33.9822	0.42	0.09	0.3	0	0.03	0	0	99.12	0	0.03	0.06	0.03	0.03	0.3	0	0	0
	74	112	32	57	32	57	A	G	3323	NULL	NULL	0.00332109	0.00257762	40	2	5	1.83441	1.83278	1.8336	0.985898	0.985898	33.5482	0.57	0.15	0	0.09	0	0.03	0.3	0.18	0.39	98.52	0.03	0	0	0	0.3	0	0
	74	115	32	59	32	59	A	A	3298	NULL	NULL	0.00409003	0.00151014	32	2	6.25	1.83441	1.82751	1.83096	0.991599	0.991599	36.5557	0.45	0.12	0.3	0	0.03	0	0	99.09	0.06	0.18	0.09	0	0.03	0.09	0	0	0
	74	116	32	60	32	60	A	A	3338	NULL	NULL	0.0040493	0.00237623	24	3	12.5	1.83441	1.85992	1.84717	0.981683	0.981683	44.7869	1.44	1.16	0.26	0	0.02	0	0	98.05	0	0.02	0.08	0	0.02	0.29	0	0	0.02
	74	386	32	119	32	112	A	A	3285	NULL	NULL	0.00253021	0.00239456	28	1	3.57143	1.83441	1.81031	1.82236	0.991898	0.991898	27.9466	0.39	0.06	0.33	0	0	0	0	99.14	0	0	0.12	0	0	0.3	0.03	0	0
	74	411	32	136	32	130	A	C	3322	NULL	NULL	0.00256939	0.00224793	33	1	3.0303	1.83441	1.87518	1.8548	0.986197	0.986197	55.0444	0.93	0.63	0	0	0.3	0	0	0	98.58	0	0	0.12	0	0.03	0	0.33	0
	74	434	32	151	32	145	A	A	3330	NULL	NULL	0.00250836	0.00216498	26	1	3.84615	1.83441	1.93351	1.88396	0.991298	0.991298	67.9167	0.39	0.06	0.33	0	0	0	0	99.09	0.06	0	0.12	0	0	0.3	0.03	0	0
	74	467	32	173	32	167	A	U	3335	NULL	NULL	0.0164727	0.0133927	67	2	2.98507	1.83441	1.71784	1.77613	0.970672	0.970672	64.8285	97.06	96.7	0	0	0.2	0.08	0.08	0.83	0.47	1.19	0	0	0.11	0	0.02	0	0.23
	74	572	32	197	32	203	A	A	3329	NULL	NULL	0.00500967	0.00434993	31	1	3.22581	1.83441	1.90382	1.86912	0.989795	0.989795	65.5371	0.39	0.06	0.33	0	0	0	0	98.88	0.06	0.24	0.12	0	0	0.21	0.09	0	0
	74	1010	32	292	32	287	A	G	3280	NULL	NULL	0.00674569	0.00592825	28	2	7.14286	1.83441	1.79193	1.81317	0.989495	0.989495	24.8072	0.51	0.06	0	0.12	0	0	0.33	0.3	0.03	98.81	0	0	0	0.12	0.21	0	0
	74	1036	32	308	32	303	A	C	3336	NULL	NULL	0.00273483	0.00226656	26	1	3.84615	1.83441	1.92789	1.88115	0.990294	0.990294	23.5547	0.52	0.35	0	0	0.17	0	0	0.02	98.95	0	0	0.11	0	0	0.02	0.32	0
	74	1116	32	368	32	363	A	U	3336	NULL	NULL	0.00249484	0.00237176	22	1	4.54545	1.83441	1.96189	1.89815	0.992599	0.992599	33.9843	99.48	99.19	0	0	0	0.29	0	0	0.02	0	0	0	0.11	0.02	0	0	0.32
	74	1126	32	376	32	371	A	G	3338	NULL	NULL	0.00249685	0.00218997	24	1	4.16667	1.83441	1.95849	1.89645	0.992393	0.992393	40.3502	0.47	0.02	0	0.11	0.02	0	0.32	0.02	0	99.16	0	0	0	0	0.29	0	0
	74	1200	32	432	32	427	A	A	3343	NULL	NULL	0.00249375	0.00199498	23	1	4.34783	1.83441	1.97478	1.9046	0.992297	0.992297	48.4244	0.34	0	0.32	0	0	0.02	0	99.16	0	0.05	0.11	0	0	0.29	0	0	0
	74	1333	32	500	32	483	A	G	3334	NULL	NULL	0.00318263	0.00185226	38	2	5.26316	1.83441	1.89143	1.86292	0.988891	0.988891	20.9886	0.5	0.08	0	0.08	0	0.02	0.32	0.17	0.2	98.77	0.02	0	0	0	0.26	0	0
	74	1367	32	521	32	504	A	G	3317	NULL	NULL	0.00392029	0.0031312	26	2	7.69231	1.83441	1.88015	1.85728	0.991294	0.991294	28.5812	0.45	0.03	0	0.09	0	0	0.33	0.09	0.03	99.06	0	0	0.03	0.03	0.3	0	0
	74	1407	32	552	32	535	A	U	3306	B	Secondary	0.00560164	0.00481191	28	2	7.14286	1.83441	1.84397	1.83919	0.990999	0.9943	3.00549	99.42	99	0.09	0	0	0.33	0	0.12	0.06	0.03	0	0	0.12	0	0	0	0.24
	74	1777	32	801	32	784	A	U	3336	NULL	NULL	0.00249809	0.00245037	26	0	0	1.83441	1.94186	1.88814	0.992397	0.992397	73.2656	99.45	99.16	0	0	0	0.29	0	0.02	0.02	0	0	0	0.11	0	0.02	0	0.32
	74	1950	32	860	32	837	A	A	3315	NULL	NULL	0.012251	0.00981045	63	3	4.7619	1.83441	1.67968	1.75704	0.9615	0.9615	58.8162	0.6	0.06	0.24	0	0.21	0	0.09	95.84	3.01	0.3	0.12	0	0	0.12	0	0	0
	74	2188	32	1014	32	992	A	A	3321	NULL	NULL	0.00507799	0.0043753	35	1	2.85714	1.83441	1.84628	1.84035	0.986801	0.986801	86.4315	0.84	0.54	0.27	0	0	0.03	0	98.58	0.03	0.06	0.12	0	0	0.3	0	0.06	0
	74	2397	32	1077	32	1059	A	G	3325	NULL	NULL	0.00384969	0.00325396	26	0	0	1.83441	1.91967	1.87704	0.991598	0.991598	51.8331	0.51	0.06	0	0.12	0	0	0.33	0.06	0	99.09	0	0	0	0.06	0.27	0	0
	74	2589	32	1160	32	1142	A	G	3327	NULL	NULL	0.00370307	0.00292901	32	2	6.25	1.83441	1.90563	1.87002	0.989197	0.989197	102.767	0.54	0.12	0.03	0.09	0	0	0.3	0.06	0.18	98.85	0	0	0.03	0	0.33	0	0
	74	2636	32	1190	32	1171	A	G	3335	NULL	NULL	0.00629867	0.00509455	32	3	9.375	1.83441	1.88082	1.85762	0.98929	0.98929	74.2039	0.6	0.29	0	0.11	0	0	0.2	0.02	0.11	98.8	0	0	0	0	0.29	0.05	0.05
	74	3125	32	1483	32	1460	A	A	2464	NULL	NULL	0.00324825	0.0028546	21	1	4.7619	1.83441	1.81632	1.82537	0.992401	0.992401	47.4832	0.44	0.08	0.32	0.04	0	0	0	99.18	0.16	0.04	0.08	0	0	0.08	0	0	0
	74	3140	32	1493	32	1470	A	A	1578	NULL	NULL	0.00592102	0.005518	16	1	6.25	1.83441	1.56566	1.70004	0.992703	0.992703	45.0263	0.37	0.06	0.31	0	0	0	0	99.18	0.12	0.12	0	0.06	0	0.12	0	0	0
	74	3145	32	1497	32	1474	A	G	1631	NULL	NULL	0.00422876	0.00392602	14	1	7.14286	1.83441	1.9	1.86721	0.992799	0.992799	53.0763	0.36	0	0	0.06	0	0	0.3	0.06	0.18	99.2	0	0.06	0	0	0.12	0	0
	74	3146	32	1498	32	1475	A	U	1614	NULL	NULL	0.00965141	0.00922405	16	2	12.5	1.83441	1.80637	1.82039	0.992803	0.992803	54.3458	99.19	99.13	0	0	0	0.06	0	0.12	0.24	0.06	0	0.06	0	0.06	0	0	0.24
	74	3150	32	1501	32	1478	A	C	1572	NULL	NULL	0.00465562	0.00452106	12	1	8.33333	1.83441	1.81584	1.82513	0.994492	0.994492	53.3581	0.06	0	0	0	0.06	0	0	0.12	99.36	0	0	0.06	0	0.06	0	0.31	0
	75	76	33	34	33	34	A	C	3325	NULL	NULL	0.0105033	0.00885058	25	6	24	1.84013	1.81991	1.83002	0.990693	0.990693	3.54608	0.42	0.24	0.03	0.03	0.09	0.03	0	0.18	98.97	0.27	0	0.03	0	0.06	0.03	0.03	0
	75	78	33	35	33	35	A	G	3322	NULL	NULL	0.00436782	0.00209581	30	3	10	1.84013	1.82055	1.83034	0.989795	0.989795	7.72435	0.27	0.15	0	0.06	0.03	0	0.03	0.12	0.48	98.91	0	0	0	0.03	0.15	0.03	0
	75	83	33	37	33	37	A	U	3342	NULL	NULL	0.00252725	0.00128613	20	1	5	1.84013	1.9136	1.87687	0.993996	0.993996	12.8623	99.53	99.31	0	0.02	0	0.2	0	0.08	0.2	0.05	0	0	0.02	0	0	0	0.05
	75	96	33	46	33	46	A	G	3334	NULL	NULL	0.00464547	0.00282387	25	2	8	1.84013	1.88621	1.86317	0.993495	0.993495	18.8349	0.12	0.08	0	0.02	0	0	0.02	0.2	0.14	99.25	0	0	0.02	0	0.17	0	0.02
	75	104	33	51	33	51	A	A	3338	NULL	NULL	0.00252237	0.00222188	18	1	5.55556	1.84013	1.91112	1.87563	0.995798	0.995798	31.6772	0.15	0.08	0.05	0.02	0	0	0	99.49	0.05	0.05	0.02	0	0	0.17	0	0	0
	75	108	33	54	33	54	A	C	3335	NULL	NULL	0.00335044	0.000189445	14	1	7.14286	1.84013	1.89015	1.86514	0.995998	0.995998	29.79	0.33	0.17	0	0.02	0.14	0	0	0.02	99.52	0	0	0.02	0	0	0	0.05	0
	75	110	33	55	33	55	A	A	3328	NULL	NULL	0.00492659	0.00420649	14	2	14.2857	1.84013	1.89089	1.86551	0.996697	0.996697	33.7621	0.12	0.03	0.06	0	0.03	0	0	99.6	0.03	0.03	0.03	0	0.03	0.15	0	0	0
	75	111	33	56	33	56	A	U	3343	NULL	NULL	0.00276676	0.00241818	10	1	10	1.84013	1.9514	1.89576	0.997602	0.999001	34.4487	99.86	99.7	0	0	0.02	0.14	0	0	0	0	0	0	0.05	0	0	0	0.05
	75	112	33	57	33	57	A	G	3330	NULL	NULL	0.00433819	0.00254511	26	2	7.69231	1.84013	1.83278	1.83646	0.992198	0.992198	33.8865	0.18	0.06	0	0.06	0	0.03	0.03	0.21	0.24	99.18	0	0	0	0	0.15	0	0.03
	75	115	33	59	33	59	A	A	3304	NULL	NULL	0.00367487	-0.00254795	22	2	9.09091	1.84013	1.82751	1.83382	0.993702	0.993702	37.6544	0.24	0.15	0.06	0	0.03	0	0	99.33	0.06	0.15	0.06	0	0	0.12	0.03	0	0
	75	119	33	62	33	62	A	U	3340	NULL	NULL	0.00218407	0.00136441	17	1	5.88235	1.84013	1.91091	1.87552	0.994196	0.994196	54.6446	99.48	99.34	0	0	0	0.14	0	0	0.32	0.02	0	0	0.05	0	0.02	0	0.05
	75	370	33	109	33	102	A	A	3319	NULL	NULL	0.00188869	0.000398688	21	2	9.52381	1.84013	1.88561	1.86287	0.995201	0.995201	50.3048	0.15	0.09	0.06	0	0	0	0	99.48	0.03	0.06	0.06	0	0	0.18	0.03	0	0
	75	381	33	117	33	110	A	G	3333	NULL	NULL	0.00210773	0.00117339	19	1	5.26316	1.84013	1.93064	1.88539	0.996094	0.996094	32.7928	0.14	0.02	0	0.05	0	0.02	0.05	0.05	0.05	99.52	0	0	0	0	0.17	0	0
	75	386	33	119	33	112	A	A	3291	NULL	NULL	0.00273287	0.0024057	18	1	5.55556	1.84013	1.81031	1.82522	0.996397	0.996397	31.3242	0.12	0.06	0.06	0	0	0	0	99.6	0	0	0.06	0	0	0.18	0.03	0	0
	75	411	33	136	33	130	A	C	3326	NULL	NULL	0.00273489	0.00195957	23	1	4.34783	1.84013	1.87518	1.85766	0.990098	0.990098	57.2319	0.87	0.69	0	0	0.18	0	0	0	98.97	0	0	0.06	0	0.03	0	0.06	0
	75	434	33	151	33	145	A	A	3335	NULL	NULL	0.00270512	0.00187693	16	1	6.25	1.84013	1.93351	1.88682	0.996298	0.996298	69.121	0.1	0.05	0.05	0	0	0	0	99.55	0.05	0	0.05	0	0	0.17	0.02	0	0
	75	1036	33	308	33	303	A	C	3341	NULL	NULL	0.00271272	0.00158329	16	1	6.25	1.84013	1.92789	1.88401	0.9936	0.9936	26.0383	0.52	0.35	0	0	0.17	0	0	0.02	99.28	0	0	0.05	0	0	0.02	0.05	0
	75	1053	33	321	33	316	A	A	3345	NULL	NULL	0.00217211	0.00076335	15	2	13.3333	1.84013	1.9541	1.89712	0.9967	0.9967	50.4571	0.12	0.05	0.05	0	0.02	0	0	99.58	0.02	0.02	0.05	0	0	0.14	0	0	0
	75	1070	33	334	33	329	A	C	3343	NULL	NULL	0.00271524	0.0019614	19	1	5.26316	1.84013	1.92597	1.88305	0.992599	0.992599	49.9426	0.64	0.47	0	0	0.17	0	0	0	99.19	0	0	0.05	0	0.02	0	0.05	0
	75	1082	33	343	33	338	A	U	3313	NULL	NULL	0.00211524	0.00114719	14	1	7.14286	1.84013	1.88146	1.8608	0.996099	0.997899	53.2624	99.78	99.57	0	0	0.03	0.18	0	0.06	0.03	0	0	0	0.06	0	0	0	0.06
	75	1083	33	344	33	339	A	A	3306	NULL	NULL	0.00189974	0.000436161	20	1	5	1.84013	1.831	1.83556	0.993995	0.993995	62.4593	0.18	0.09	0.06	0	0.03	0	0	99.36	0.06	0.15	0.06	0	0	0.18	0	0	0
	75	1116	33	368	33	363	A	U	3341	NULL	NULL	0.00269714	0.00240031	12	1	8.33333	1.84013	1.96189	1.90101	0.997101	0.9988	33.6393	99.81	99.64	0	0	0	0.17	0	0	0.02	0	0	0	0.05	0.02	0	0	0.05
	75	1121	33	373	33	368	A	A	3294	NULL	NULL	0.00189844	0.00117314	16	1	6.25	1.84013	1.82833	1.83423	0.995198	0.995198	38.1794	0.15	0.06	0.06	0	0.03	0	0	99.48	0.06	0.06	0.06	0	0	0.18	0	0	0
	75	1126	33	376	33	371	A	G	3341	NULL	NULL	0.00269844	0.0019583	14	1	7.14286	1.84013	1.95849	1.89931	0.9969	0.9969	41.4666	0.14	0.02	0	0.05	0.02	0	0.05	0.02	0	99.61	0	0	0	0	0.17	0	0
	75	1142	33	389	33	384	A	A	3345	NULL	NULL	0.00187214	0.00141788	13	1	7.69231	1.84013	1.96985	1.90499	0.996802	0.996802	38.7129	0.05	0	0.05	0	0	0	0	99.61	0	0.05	0.05	0	0	0.17	0.02	0	0
	75	1200	33	432	33	427	A	A	3348	NULL	NULL	0.00269369	0.00149072	13	1	7.69231	1.84013	1.97478	1.90745	0.996793	0.996793	45.7791	0.07	0	0.05	0	0	0.02	0	99.61	0	0.05	0.05	0	0	0.17	0	0	0
	75	1352	33	509	33	492	A	A	3239	NULL	NULL	0.00216188	0.00102902	21	1	4.7619	1.84013	1.69684	1.76848	0.994299	0.994299	20.8764	0.12	0.03	0.06	0	0	0.03	0	99.38	0.12	0.12	0.06	0	0	0.18	0	0	0
	75	1406	33	551	33	534	A	U	3338	B	Secondary	2.85412e-06	-0.000329895	13	0	0	1.84013	1.94948	1.89481	0.996598	0.998599	2.9338	99.81	99.61	0	0	0	0.2	0	0	0.02	0.02	0	0	0.05	0	0	0	0.05
	75	1727	33	766	33	749	A	A	3217	NULL	NULL	0.00192924	0.00129003	14	1	7.14286	1.84013	1.70247	1.7713	0.9961	0.9961	62.7966	0.09	0	0.06	0	0.03	0	0	99.56	0.09	0	0.06	0	0	0.18	0	0	0
	75	2011	33	901	33	878	A	A	3318	NULL	NULL	0.0021127	0.00153074	13	1	7.69231	1.84013	1.90568	1.87291	0.9961	0.9961	60.9267	0.06	0	0.06	0	0	0	0	99.57	0.06	0.03	0.06	0	0	0.18	0.03	0	0
	75	2356	33	1050	33	1032	A	G	3322	NULL	NULL	0.00188606	0.00142076	16	1	6.25	1.84013	1.87828	1.8592	0.995494	0.995494	56.153	0.24	0.09	0	0.06	0.03	0	0.06	0	0.06	99.51	0	0	0	0	0.18	0	0
	75	2448	33	1111	33	1093	A	A	3321	NULL	NULL	0.0018865	0.00072055	17	1	5.88235	1.84013	1.90721	1.87367	0.995505	0.995505	79.3846	0.09	0	0.06	0	0.03	0	0	99.51	0.06	0.09	0.06	0	0	0.18	0	0	0
	75	2589	33	1160	33	1142	A	G	3332	NULL	NULL	0.00188951	2.22343e-05	21	1	4.7619	1.84013	1.90563	1.87288	0.994293	0.994293	102.864	0.18	0.08	0	0.05	0	0	0.05	0.05	0.17	99.34	0	0	0	0.02	0.17	0	0
	75	2880	33	1369	33	1351	A	C	3300	NULL	NULL	0.00320895	-0.00441597	29	2	6.89655	1.84013	1.84937	1.84475	0.984399	0.984399	96.4828	0.51	0.3	0	0	0.15	0.06	0	0	98.36	0.99	0	0.06	0	0	0	0.06	0
	75	2927	33	1405	33	1387	A	G	3066	NULL	NULL	0.00224799	0.00150343	13	1	7.69231	1.84013	1.8762	1.85817	0.996299	0.996299	52.4532	0.15	0	0	0.06	0.03	0	0.06	0.03	0.03	99.57	0	0	0	0	0.19	0	0
	75	3140	33	1493	33	1470	A	A	1584	NULL	NULL	0.0038504	0.002878	14	1	7.14286	1.84013	1.56566	1.7029	0.993389	0.993389	44.8051	0.24	0.06	0.12	0	0.06	0	0	99.24	0.12	0.12	0.06	0	0	0.18	0	0	0
	75	3146	33	1498	33	1475	A	U	1620	NULL	NULL	0.00791279	0.00688164	13	2	15.3846	1.84013	1.80637	1.82325	0.993396	0.993396	54.8143	99.38	99.26	0	0	0.06	0.06	0	0.12	0.24	0.06	0	0	0	0.06	0	0	0.12
	75	3150	33	1501	33	1478	A	C	1578	NULL	NULL	0.00416065	0.00383605	9	1	11.1111	1.84013	1.81584	1.82798	0.995806	0.995806	54.0937	0.12	0	0	0	0.12	0	0	0.12	99.49	0	0	0.06	0	0.06	0	0.12	0
	76	78	34	35	34	35	C	G	3407	NULL	NULL	0.0244536	0.0237648	35	5	14.2857	1.81991	1.82055	1.82023	0.990893	0.992895	5.13751	99.21	0	0.05	98.73	0.23	0	0.2	0.02	0.05	0.14	0.08	0.2	0.14	0	0.08	0	0
	76	83	34	37	34	37	C	U	3425	NULL	NULL	0.00532792	0.00495097	26	3	11.5385	1.81991	1.9136	1.86676	0.989895	0.989895	10.0407	0.56	0.23	0.02	0.02	0	0.29	0	0	0	0.02	0.05	0.17	98.89	0	0.02	0	0.23
	76	96	34	46	34	46	C	G	3416	NULL	NULL	0.00479449	0.00424108	34	3	8.82353	1.81991	1.88621	1.85306	0.988194	0.988194	18.9423	99.01	0.02	0	98.74	0	0.02	0.23	0	0	0.2	0.2	0.17	0.05	0	0.29	0	0.02
	76	108	34	54	34	54	C	C	3417	NULL	NULL	0.00423849	0.00327819	24	2	8.33333	1.81991	1.89015	1.85503	0.990595	0.990595	30.1678	0.28	0	0.02	0	0.26	0	0	0	0.23	0	0.05	98.97	0.17	0	0.02	0.23	0
	76	110	34	55	34	55	C	A	3409	NULL	NULL	0.00341466	0.00319582	25	2	8	1.81991	1.89089	1.8554	0.991097	0.991097	33.3202	0.32	0	0.26	0.02	0.02	0.02	0	0.23	0	0	99.03	0.02	0.08	0.26	0	0	0
	76	381	34	117	34	110	C	G	3417	NULL	NULL	0.00494088	0.00465713	28	1	3.57143	1.81991	1.93064	1.87528	0.991198	0.991198	35.5339	99.34	0	0	99.03	0	0.05	0.26	0	0	0.26	0.05	0.05	0	0	0.26	0	0
	76	451	34	162	34	156	C	A	3417	NULL	NULL	0.00332232	0.00279675	27	1	3.7037	1.81991	1.88931	1.85461	0.986894	0.986894	60.3611	0.31	0	0.26	0.05	0	0	0	0.23	0	0.02	98.62	0.49	0	0.26	0.02	0	0
	76	1115	34	367	34	362	C	U	3426	NULL	NULL	0.00338871	0.00194266	29	1	3.44828	1.81991	1.93736	1.87864	0.988194	0.988194	26.0602	0.89	0.26	0.05	0.26	0	0.32	0	0	0	0	0.14	0	98.74	0	0	0	0.2
	76	1146	34	393	34	388	C	A	3423	NULL	NULL	0.00354977	0.00199971	29	1	3.44828	1.81991	1.92366	1.87179	0.987993	0.987993	27.3153	0.22	0	0.2	0.02	0	0	0	0.26	0	0	98.71	0.29	0.11	0.32	0	0	0.05
	76	1361	34	517	34	500	C	G	3409	NULL	NULL	0.00360284	0.00333894	24	2	8.33333	1.81991	1.90219	1.86105	0.991296	0.991296	36.4381	99.28	0	0	99.03	0	0.02	0.23	0	0	0.26	0.02	0.02	0.05	0	0.29	0.02	0
	76	1405	34	550	34	533	C	G	3411	B	Secondary	0.0150181	0.0146109	28	3	10.7143	1.81991	1.88245	1.85118	0.991296	0.991296	2.89503	99.16	0	0.17	98.91	0	0	0.08	0	0	0.26	0.02	0.11	0.08	0	0.32	0	0
	76	1584	34	687	34	670	C	A	3395	NULL	NULL	0.00375399	0.0035768	24	2	8.33333	1.81991	1.88882	1.85437	0.991296	0.991296	103.966	0.2	0	0.2	0	0	0	0	0.26	0	0	99.05	0.02	0.05	0.32	0	0.02	0.02
	76	2119	34	980	34	957	C	C	3426	NULL	NULL	0.00544224	0.00516206	25	1	4	1.81991	1.95842	1.88917	0.991695	0.991695	83.1043	0.23	0	0	0	0.23	0	0	0	0.23	0	0.11	99.06	0	0.08	0	0.26	0
	76	2188	34	1014	34	992	C	A	3409	NULL	NULL	0.00440308	0.00388811	35	1	2.85714	1.81991	1.84628	1.8331	0.985092	0.985092	81.7784	0.4	0	0.26	0.14	0	0	0	0.2	0.05	0	98.41	0.02	0.55	0.32	0	0	0
	76	2636	34	1190	34	1171	C	G	3424	NULL	NULL	0.0103073	0.00942533	32	4	12.5	1.81991	1.88082	1.85037	0.988995	0.988995	73.7643	99.05	0.08	0	98.74	0	0	0.23	0	0.05	0.11	0.05	0.08	0.29	0	0.29	0.02	0
	76	3146	34	1498	34	1475	C	U	1673	NULL	NULL	0.00744246	0.00712921	20	2	10	1.81991	1.80637	1.81314	0.985595	0.985595	55.7001	0.87	0.35	0	0.05	0	0.47	0	0	0	0	0.05	0.29	98.39	0.11	0	0	0.23
	76	3169	34	1517	34	1494	C	G	1251	NULL	NULL	0.00813309	0.0069849	27	0	0	1.81991	1.61597	1.71794	0.974993	0.974993	58.5707	97.67	0	0	97.37	0	0.07	0.23	0	0	0.47	0.63	0.23	0.87	0	0	0	0.07
	76	3170	34	1518	34	1495	C	A	1222	NULL	NULL	0.00568499	0.00393049	29	1	3.44828	1.81991	1.58641	1.70316	0.970191	0.970191	60.5736	1.21	0	0.32	0.81	0.08	0	0	0.48	0	0	96.9	0.97	0.4	0	0	0	0
	76	3172	34	1519	34	1496	C	A	1218	NULL	NULL	0.00657482	0.00540157	23	1	4.34783	1.81991	1.66918	1.74455	0.978389	0.978389	60.4444	0.88	0	0.32	0.48	0	0.08	0	0.48	0	0	97.71	0.48	0.4	0	0	0	0
	76	3179	34	1526	34	1503	C	G	836	NULL	NULL	0.01474	0.0136168	16	0	0	1.81991	1.18933	1.50462	0.978986	0.978986	63.5998	98.21	0	0.11	97.75	0	0	0.35	0	0	0.59	0.35	0.47	0.23	0.11	0	0	0
	76	3184	34	1528	34	1505	C	U	792	NULL	NULL	0.0106867	0.00965716	16	2	12.5	1.81991	1.21117	1.51554	0.977896	0.977896	64.71	1.23	0.49	0	0.62	0.12	0	0	0	0	0	0.37	0.24	97.63	0	0	0	0.49
	78	83	35	37	35	37	G	U	3447	NULL	NULL	0.00376256	0.00324452	31	2	6.45161	1.82055	1.9136	1.86707	0.988789	0.988789	6.74462	99.12	0.11	0	0	0.2	98.81	0	0.02	0	0.02	0	0	0.55	0.05	0.05	0	0.14
	78	96	35	46	35	46	G	G	3436	NULL	NULL	0.00396479	0.00320432	39	3	7.69231	1.82055	1.88621	1.85338	0.987896	0.987896	20.9037	0.87	0.02	0	0.49	0.14	0.08	0.14	0	0	0.14	0	0.02	0.02	0.2	98.69	0	0
	78	100	35	49	35	49	G	U	3406	NULL	NULL	0.00328175	0.00302497	31	2	6.45161	1.82055	1.82897	1.82476	0.989894	0.989894	21.7274	99.15	0.14	0.02	0	0.08	98.91	0	0.02	0	0	0	0	0.55	0.11	0	0	0.11
	78	112	35	57	35	57	G	G	3435	NULL	NULL	0.00368715	0.00293858	41	3	7.31707	1.82055	1.83278	1.82666	0.985895	0.985895	37.1339	1.07	0	0.02	0.46	0.34	0.17	0.08	0	0	0.17	0	0.02	0.02	0.17	98.48	0	0
	78	1360	35	516	35	499	G	U	3439	NULL	NULL	0.00263483	0.00254532	23	1	4.34783	1.82055	1.93537	1.87796	0.991496	0.991496	30.5621	99.23	0.14	0	0	0	99.09	0	0	0.02	0	0	0	0.55	0	0.02	0	0.14
	78	1368	35	522	35	505	G	C	3425	NULL	NULL	0.00265503	0.00164242	23	1	4.34783	1.82055	1.88882	1.85468	0.990595	0.990595	23.6568	99.02	0.02	0	0	99	0	0	0	0.14	0	0	0.55	0	0.11	0	0.14	0
	78	1404	35	549	35	532	G	C	3437	B	Secondary	0.00566834	0.00521594	27	3	11.1111	1.82055	1.91024	1.86539	0.991391	0.991391	2.7644	99.11	0	0	0.05	99.04	0.02	0	0	0.17	0	0	0.49	0	0.02	0.02	0.14	0
	78	1541	35	654	35	637	G	G	3439	NULL	NULL	0.00281164	0.00192916	26	1	3.84615	1.82055	1.92025	1.8704	0.989496	0.989496	79.3925	0.68	0	0	0.55	0.02	0	0.11	0	0	0.17	0	0	0	0.2	98.89	0	0.02
	78	1582	35	685	35	668	G	G	3425	NULL	NULL	0.00264761	0.00247434	24	1	4.16667	1.82055	1.91314	1.86684	0.991198	0.991198	110.663	0.74	0	0	0.55	0	0.05	0.14	0	0.02	0.14	0	0	0	0	99.06	0	0
	78	1632	35	725	35	708	G	G	3430	NULL	NULL	0.00447196	0.00379796	48	4	8.33333	1.82055	1.84545	1.833	0.984482	0.984482	81.2398	1.14	0	0	0.49	0.14	0.4	0.11	0	0.02	0.14	0	0.02	0.02	0.23	98.33	0	0.02
	78	2119	35	980	35	957	G	C	3446	NULL	NULL	0.00472197	0.00433694	27	1	3.7037	1.82055	1.95842	1.88948	0.991499	0.991499	80.7748	99.04	0	0	0	99.04	0	0	0	0.17	0	0.08	0.43	0	0.11	0	0.14	0
	78	2440	35	1106	35	1088	G	G	3437	NULL	NULL	0.00288332	0.00215252	34	2	5.88235	1.82055	1.87541	1.84798	0.984293	0.984293	65.5047	0.68	0	0	0.55	0.02	0	0.11	0	0	0.17	0	0	0	0.72	98.37	0	0.02
	78	2866	35	1359	35	1340	G	C	3423	NULL	NULL	0.00382823	0.00361448	29	2	6.89655	1.82055	1.93577	1.87816	0.989892	0.989892	88.4541	98.91	0	0	0	98.89	0.02	0	0	0.14	0.02	0	0.55	0	0.08	0.11	0.11	0.02
	78	2893	35	1380	35	1362	G	U	3326	NULL	NULL	0.00271392	0.00250294	25	1	4	1.82055	1.95483	1.88769	0.990699	0.990699	83.6986	99.18	0.15	0	0	0	99.03	0	0	0.03	0	0	0	0.57	0.03	0.03	0	0.15
	78	2894	35	1381	35	1363	G	U	3278	NULL	NULL	0.00268279	0.00158749	44	2	4.54545	1.82055	1.82345	1.822	0.983998	0.9913	84.4904	99.2	0.15	0	0	0.73	98.32	0	0	0.03	0	0.03	0	0.51	0.03	0.03	0	0.15
	78	2922	35	1401	35	1383	G	G	3169	NULL	NULL	0.00283905	0.00254453	28	1	3.57143	1.82055	1.87511	1.84783	0.989892	0.989892	55.7857	0.89	0.03	0	0.56	0.15	0	0.15	0	0	0.15	0	0	0	0	98.92	0	0
	78	3140	35	1493	35	1470	G	A	1642	NULL	NULL	0.00575956	0.00535374	22	1	4.54545	1.82055	1.56566	1.6931	0.985597	0.985597	46.6629	0.3	0	0.12	0	0.18	0	0	0.12	0	0	0.9	0	0	98.48	0.12	0	0.06
	78	3147	35	1499	35	1476	G	A	1672	NULL	NULL	0.00405966	0.00388419	16	1	6.25	1.82055	1.87574	1.84814	0.987894	0.987894	55.2431	0.16	0	0.11	0	0	0.05	0	0.11	0	0	0.89	0.05	0	98.69	0.05	0	0
	78	3165	35	1513	35	1490	G	A	1281	NULL	NULL	0.00742368	0.00569137	24	1	4.16667	1.82055	1.48273	1.65164	0.981706	0.981706	67.9732	0.91	0	0.15	0	0.38	0.38	0	0	0	0.07	0.46	0	0.07	97.98	0.46	0	0
	80	97	36	47	36	47	C	C	3515	NULL	NULL	0.0716934	0.0543813	44	5	11.3636	1.71406	1.5633	1.63868	0.94216	0.94216	23.8712	1.9	0.02	0	0.59	0.25	0.08	0.96	0	0.08	0	0	93.11	3.46	0	0	0.45	0.93
	80	107	36	53	36	53	C	A	3496	NULL	NULL	0.0698493	0.0483663	57	5	8.77193	1.71406	1.5814	1.64773	0.953079	0.953079	33.3433	5.95	0.02	0.48	3.54	0	0	1.91	0.08	0	0	93.34	0.2	0.05	0.34	0	0	0
	80	372	36	110	36	103	C	C	3505	NULL	NULL	0.0289552	0.0138232	61	4	6.55738	1.71406	1.68279	1.69843	0.949673	0.949673	47.6695	1.09	0	0.74	0.02	0.28	0.05	0	0	0.11	0	0.65	94.12	2.3	0	0.02	1.65	0
	80	373	36	111	36	104	C	G	3499	NULL	NULL	0.0387061	0.0343747	52	3	5.76923	1.71406	1.74941	1.73174	0.969691	0.983896	44.4956	97.39	0	0	95.97	0	0	1.42	0	0	0.11	0.17	0.05	0.91	0	0.37	0	0.97
	80	378	36	114	36	107	C	U	3495	NULL	NULL	0.039953	0.0268465	46	4	8.69565	1.71406	1.82256	1.76831	0.973186	0.973186	38.3774	1.32	0.11	0.4	0.05	0	0.34	0.42	0	0	0	0.02	0.22	96.85	0	0	0	1.54
	80	938	36	249	36	244	C	U	3523	NULL	NULL	0.0376518	0.0324288	42	2	4.7619	1.71406	1.87641	1.79524	0.974692	0.974692	68.2945	0.47	0.11	0	0	0	0.36	0	0	0	0	0.08	0.45	96.59	0	0	0.85	1.53
	80	975	36	275	36	270	C	G	3523	NULL	NULL	0.0376494	0.0327636	43	2	4.65116	1.71406	1.87944	1.79675	0.974893	0.990197	69.8165	99	0	0.85	96.62	0	0	1.53	0	0	0.11	0.45	0	0.08	0	0.34	0	0
	80	1014	36	295	36	290	C	C	3521	NULL	NULL	0.0483461	0.0229523	101	4	3.9604	1.71406	1.51917	1.61662	0.910473	0.910473	30.4407	1.74	0	0	0.34	0.36	0	1.04	0	0.11	0	0	89.98	6.81	0	0	1.33	0
	80	1024	36	302	36	297	C	G	3517	NULL	NULL	0.0459666	0.0251986	66	3	4.54545	1.71406	1.6679	1.69098	0.944577	0.944577	31.8162	94.73	0	0	93.4	0	0	1.33	0	0	0.11	3.4	0.34	0	0	0.36	1.02	0
	80	1042	36	313	36	308	C	A	3508	NULL	NULL	0.0448531	0.0343077	41	4	9.7561	1.71406	1.85688	1.78547	0.974187	0.974187	40.9808	1.72	0	1.53	0.19	0	0	0	0.11	0	0	96.89	0.02	0	0.34	0.02	0.45	0.39
	80	1065	36	331	36	326	C	G	3519	NULL	NULL	0.038001	0.029681	36	3	8.33333	1.71406	1.86904	1.79155	0.975391	0.989498	45.061	97.94	0	0	96.53	0	0	1.41	0	0	0.11	0.02	0	0.56	0	0.36	0	0.96
	80	1078	36	340	36	335	C	U	3517	NULL	NULL	0.0346408	0.026857	45	3	6.66667	1.71406	1.86889	1.79148	0.97399	0.97399	49.1586	1.21	0.11	0.71	0.05	0	0.34	0	0	0	0	0.05	0.36	96.64	0.02	0	0	1.67
	80	1090	36	349	36	344	C	A	3512	NULL	NULL	0.0364059	0.0286765	43	3	6.97674	1.71406	1.85545	1.78476	0.97309	0.97309	51.2206	2.25	0.02	1.67	0.56	0	0	0	0.08	0	0	96.55	0	0.02	0.34	0	0	0.71
	80	1096	36	353	36	348	C	A	3476	NULL	NULL	0.0369265	0.0278047	41	4	9.7561	1.71406	1.70504	1.70955	0.971881	0.971881	40.5858	1.42	0	1.4	0.02	0	0	0	0.11	0	0	96.14	0.08	0.86	0.34	0.02	0	0.97
	80	1108	36	361	36	356	C	G	3512	NULL	NULL	0.0635069	0.0494187	43	3	6.97674	1.71406	1.64886	1.68146	0.952874	0.952874	24.8421	95.77	0	1.84	93.39	0	0	0.54	0.02	0	0.08	3.64	0.05	0.02	0.02	0.34	0	0
	80	1209	36	439	36	433	C	G	3512	NULL	NULL	0.0471365	0.039411	43	3	6.97674	1.71406	1.76998	1.74202	0.966979	0.966979	32.3505	2.45	0.11	0.85	1.13	0.02	0.34	0	0	0	0	0.11	0.11	95.78	0	0	0	1.5
	80	1309	36	484	36	468	C	G	3516	NULL	NULL	0.0562607	0.0251313	134	8	5.97015	1.71406	1.32774	1.5209	0.889514	0.889514	39.42	89.32	0	1.22	87.61	0.02	0.05	0.42	0	0	0.11	5.28	0.59	3.63	0.02	0.25	0.53	0.19
	80	1312	36	486	36	470	C	U	3509	NULL	NULL	0.0455302	0.0342271	56	5	8.92857	1.71406	1.74677	1.73042	0.969079	0.969079	36.2994	1.56	0.08	0.88	0.22	0.02	0.34	0.02	0	0	0.02	0.08	0.88	95.92	0	0	0.02	1.45
	80	1314	36	487	36	471	C	A	3507	NULL	NULL	0.0396625	0.0326258	42	3	7.14286	1.71406	1.87097	1.79252	0.976487	0.976487	38.6137	1.8	0	1.53	0.05	0	0	0.22	0.11	0	0	97	0	0.08	0.34	0	0.02	0.59
	80	1326	36	495	36	479	C	A	3492	NULL	NULL	0.0515245	0.0474264	44	4	9.09091	1.71406	1.80235	1.75821	0.976986	0.976986	26.6436	1.83	0	1.51	0.28	0	0.02	0.02	0.11	0	0	96.79	0.02	0	0.34	0	0	0.85
	80	1346	36	504	36	487	C	C	3512	NULL	NULL	0.0460623	0.0354478	47	3	6.38298	1.71406	1.78299	1.74853	0.966484	0.966484	19.8901	1.25	0	0.05	0.02	0.34	0.02	0.82	0	0.11	0	0	95.76	1.36	0	0	1.47	0
	80	1392	36	541	36	524	C	G	3448	NULL	NULL	0.0461587	0.0360777	45	3	6.66667	1.71406	1.65321	1.68364	0.967774	0.982787	21.4172	97.55	0	0	96.05	0	0	1.5	0	0	0.11	0.92	0.02	0.05	0.02	0.34	0.63	0.28
	80	1402	36	548	36	531	C	G	3507	B	Secondary	0.132741	0.118238	49	9	18.3673	1.71406	1.76058	1.73732	0.988895	0.988895	2.96775	99.01	0	2.19	96.63	0	0	0.19	0	0.02	0.08	0.19	0.14	0.14	0	0.37	0	0
	80	1542	36	655	36	638	C	A	3519	NULL	NULL	0.0474065	0.0411025	44	3	6.81818	1.71406	1.85748	1.78577	0.976691	0.976691	86.4461	2.93	0	1.3	0.56	0	0	1.07	0.11	0	0	96.56	0	0	0.36	0	0	0
	80	1583	36	686	36	669	C	U	3502	NULL	NULL	0.0346385	0.0158215	49	4	8.16327	1.71406	1.69126	1.70266	0.954283	0.954283	111.926	3.15	0.11	0	1.59	0	0.37	1.08	0	0	0	1.19	0	94.32	0	0	0	1.31
	80	1603	36	702	36	685	C	A	3505	NULL	NULL	0.0245673	0.0112274	44	6	13.6364	1.71406	1.77297	1.74352	0.961383	0.961383	109.821	1.6	0.02	1.51	0.05	0	0.02	0	0.08	0	0	95.21	0.02	1.82	0.34	0	0	0.88
	80	1696	36	751	36	734	C	U	3519	NULL	NULL	0.0387866	0.0350626	42	2	4.7619	1.71406	1.87788	1.79597	0.975197	0.975197	88.9656	0.47	0.11	0	0	0	0.36	0	0	0	0	0	0.51	96.62	0	0	0.88	1.5
	80	1734	36	771	36	754	C	G	3481	NULL	NULL	0.0693989	0.0307249	118	7	5.9322	1.71406	1.14655	1.43031	0.869136	0.869136	83.858	85.92	0	0.11	85.36	0.02	0	0.43	0	0	0.11	8.66	0.88	2.18	0	0.34	0.37	1.49
	80	1735	36	772	36	755	C	U	3511	NULL	NULL	0.0679381	0.0430481	82	8	9.7561	1.71406	1.53372	1.62389	0.943466	0.943466	86.6211	2.87	0.11	1.82	0.59	0.02	0.31	0.02	0	0	0	2.81	1.25	92.45	0.02	0	0	0.54
	80	1756	36	787	36	770	C	A	3514	NULL	NULL	0.0338658	0.0307352	45	2	4.44444	1.71406	1.82504	1.76955	0.971089	0.971089	80.0439	1.61	0	1.53	0.08	0	0	0	0.11	0	0	96.21	0.79	0.02	0.36	0	0.85	0
	80	1788	36	807	36	790	C	A	3512	NULL	NULL	0.067747	0.0419569	76	8	10.5263	1.71406	1.52131	1.61769	0.943169	0.943169	87.5509	1.86	0	0.54	1.3	0	0.02	0	0.11	0	0	92.43	0.54	2.84	0.31	0.02	0.02	1.82
	80	1789	36	808	36	791	C	C	3512	NULL	NULL	0.0709769	0.0317722	113	7	6.19469	1.71406	1.18414	1.4491	0.863715	0.863715	85.2881	2.82	0	1.47	0.65	0.34	0	0.36	0	0.11	0	2.07	84.83	9.56	0	0.02	0.42	0.11
	80	1999	36	893	36	870	C	C	3508	NULL	NULL	0.0549477	0.0376069	48	3	6.25	1.71406	1.59368	1.65387	0.937075	0.937075	51.5567	0.35	0.02	0	0	0.31	0.02	0	0	0.08	0	0	91.82	5.32	0	0	0.54	1.85
	80	2034	36	917	36	894	C	G	3447	NULL	NULL	0.0265874	0.0186788	59	3	5.08475	1.71406	1.5943	1.65418	0.95437	0.95437	49.5474	96.82	0	0.98	94.4	0	0	1.44	0	0	0.11	2.6	0	0.08	0.02	0.31	0	0
	80	2047	36	928	36	905	C	G	3376	NULL	NULL	0.0525162	0.0392503	48	2	4.16667	1.71406	1.49943	1.60675	0.965386	0.980992	73.3152	97.18	0	0	95.62	0	0	1.56	0	0	0.11	1.39	0.08	0	0	0.32	0	0.88
	80	2057	36	933	36	910	C	G	3433	NULL	NULL	0.0519374	0.0367322	61	4	6.55738	1.71406	1.65865	1.68636	0.975287	0.989194	78.4328	98.87	0	1.01	96.47	0	0	1.39	0	0	0.11	0.08	0.55	0	0	0.34	0	0
	80	2446	36	1109	36	1091	C	C	3507	NULL	NULL	0.0459006	0.033906	48	4	8.33333	1.71406	1.83082	1.77244	0.975791	0.975791	77.8319	1.3	0	0.94	0.02	0.34	0	0	0	0.11	0	0.11	96.6	0.37	0.02	0	1.45	0
	80	2639	36	1192	36	1173	C	C	3512	NULL	NULL	0.0278234	0.0219611	63	2	3.1746	1.71406	1.75801	1.73604	0.958786	0.958786	62.9302	0.92	0	0	0.56	0.34	0.02	0	0	0.11	0	0.11	95.02	1.42	0	0	1.56	0.82
	80	2789	36	1295	36	1276	C	G	3438	NULL	NULL	0.0477026	0.0238946	119	6	5.04202	1.71406	1.299	1.50653	0.90684	0.90684	116.399	1.83	0.11	0	1.16	0.05	0.31	0.2	0	0	0	0.17	6.88	89.01	0	0	1.62	0.43
	80	2890	36	1378	36	1360	C	C	3397	NULL	NULL	0.0350139	0.0250498	45	2	4.44444	1.71406	1.83982	1.77694	0.976791	0.976791	93.295	0.34	0	0	0.02	0.32	0	0	0	0.11	0	0.08	96.79	0.41	0	0	1.38	0.85
	80	2899	36	1384	36	1366	C	C	3320	NULL	NULL	0.0438535	0.0341181	37	3	8.10811	1.71406	1.83586	1.77496	0.979295	0.979295	77.4802	0.3	0	0	0	0.3	0	0	0	0.12	0	0.06	97.01	0.12	0	0	1.47	0.9
	80	2902	36	1386	36	1368	C	G	3299	NULL	NULL	0.0298201	0.0170225	36	3	8.33333	1.71406	1.78783	1.75095	0.969794	0.984597	76.1669	98.44	0	0.87	96.09	0	0	1.48	0	0	0.12	1.09	0	0	0	0.3	0.03	0
	80	2906	36	1389	36	1371	C	C	3144	NULL	NULL	0.0552128	0.0422407	49	2	4.08163	1.71406	1.41262	1.56334	0.963686	0.963686	72.5881	1.29	0	0.95	0.06	0.28	0	0	0	0.12	0	0.03	95.38	1.71	0	0	1.43	0
	83	87	37	40	37	40	U	C	3563	NULL	NULL	0.00748711	0.00672555	34	3	8.82353	1.9136	1.83526	1.87443	0.983995	0.983995	14.5748	0.27	0	0.14	0	0.05	0	0.08	0	0.08	0	0	0.16	0.02	0	0.08	98.26	1.09
	83	96	37	46	37	46	U	G	3553	NULL	NULL	0.00553568	0.00512042	26	3	11.5385	1.9136	1.88621	1.89991	0.992393	0.994296	18.709	99.54	0.02	0.19	0.16	0	0.02	99.15	0	0	0.05	0	0	0.02	0	0.11	0.16	0.05
	83	108	37	54	37	54	U	C	3551	NULL	NULL	0.00490028	0.00417967	17	2	11.7647	1.9136	1.89015	1.90188	0.994395	0.994395	33.5051	0.16	0	0.05	0	0.11	0	0	0.02	0.05	0	0	0.19	0	0	0.02	99.35	0.16
	83	1151	37	397	37	392	U	A	3563	B	Tertiary	1.19695e-05	-6.72142e-05	17	0	0	1.9136	1.95962	1.93661	0.994	0.994	3.44469	99.38	0	99.38	0	0	0	0	0.08	0	0	0.19	0	0	0.14	0	0.14	0.05
	83	1196	37	428	37	423	U	G	3566	NULL	NULL	0.0025569	0.00246569	16	0	0	1.9136	1.97496	1.94428	0.995498	0.997099	32.906	99.67	0	0.02	0.16	0	0	99.49	0	0	0.08	0	0.02	0	0	0.14	0	0.05
	83	1360	37	516	37	499	U	U	3554	NULL	NULL	0.00295119	0.0029023	12	1	8.33333	1.9136	1.93537	1.92449	0.995998	0.995998	34.1589	0.21	0.05	0	0	0	0.14	0.02	0	0.02	0	0	0	0.19	0	0	0	99.55
	83	1361	37	517	37	500	U	G	3544	NULL	NULL	0.00240211	0.00220401	16	1	6.25	1.9136	1.90219	1.9079	0.994697	0.996598	37.9305	99.61	0	0.02	0.19	0	0	99.4	0	0.02	0.05	0	0	0	0	0.14	0.02	0.11
	83	1368	37	522	37	505	U	C	3540	NULL	NULL	0.00296611	0.00241304	12	1	8.33333	1.9136	1.88882	1.90121	0.995096	0.995096	29.2911	0.27	0.02	0.11	0	0.14	0	0	0	0.05	0	0	0.19	0	0	0	99.46	0
	83	1371	37	525	37	508	U	C	3539	NULL	NULL	0.00241791	0.0019934	20	1	5	1.9136	1.87146	1.89253	0.992397	0.992397	29.5063	0.21	0	0.02	0	0.14	0	0.05	0.02	0.05	0	0	0.19	0	0	0	99.18	0.31
	83	1474	37	605	37	588	U	U	3559	NULL	NULL	0.00239846	0.00222266	19	1	5.26316	1.9136	1.93334	1.92347	0.993796	0.993796	53.4565	0.35	0.05	0.02	0	0	0.14	0.14	0.02	0	0	0	0	0.19	0	0	0.08	99.32
	83	1569	37	674	37	657	U	G	3558	NULL	NULL	0.00403682	0.00378853	17	2	11.7647	1.9136	1.94343	1.92852	0.995296	0.996898	103.223	99.61	0	0.02	0.16	0	0	99.43	0	0.02	0.05	0	0	0.02	0	0.14	0.02	0.08
	83	1582	37	685	37	668	U	G	3540	NULL	NULL	0.00296288	0.00286824	13	1	7.69231	1.9136	1.91314	1.91337	0.9957	0.9976	117.208	99.71	0	0	0.19	0	0	99.52	0	0.02	0.05	0	0	0	0	0.14	0	0.05
	83	1584	37	687	37	670	U	A	3531	NULL	NULL	0.00419734	0.00406438	15	2	13.3333	1.9136	1.88882	1.90121	0.995796	0.995796	112.731	99.49	0	99.49	0	0	0	0	0.05	0.02	0	0.16	0	0.02	0.14	0	0.02	0.05
	83	2022	37	907	37	884	U	A	3515	NULL	NULL	0.00241699	0.00226173	16	1	6.25	1.9136	1.85852	1.88606	0.994997	0.994997	48.6822	99.5	0.02	99.43	0	0	0	0.05	0.05	0	0	0.19	0	0	0.14	0	0.05	0.02
	83	2349	37	1046	37	1028	U	A	3542	NULL	NULL	0.00502969	0.00500928	12	2	16.6667	1.9136	1.91968	1.91664	0.996501	0.996501	62.6601	99.59	0.02	99.57	0	0	0	0	0.05	0	0	0.14	0.02	0	0.14	0	0.02	0
	83	2625	37	1182	37	1163	U	G	3556	NULL	NULL	0.00256136	0.00248868	15	1	6.66667	1.9136	1.95089	1.93225	0.995801	0.9974	103.58	99.68	0	0	0.16	0	0	99.52	0	0	0.08	0.02	0	0	0	0.14	0.02	0.02
	83	2880	37	1369	37	1351	U	C	3518	NULL	NULL	0.00322362	0.00148506	32	1	3.125	1.9136	1.84937	1.88149	0.983289	0.983289	98.8617	1.09	0	0	0	0.08	0.05	0.96	0	0.08	0	0	0.19	0	0	0	98.23	0.36
	83	2893	37	1380	37	1362	U	U	3433	NULL	NULL	0.00304243	0.0029272	14	1	7.14286	1.9136	1.95483	1.93422	0.995696	0.995696	89.7013	0.23	0.05	0.02	0	0	0.14	0.02	0	0.02	0	0	0	0.2	0	0	0	99.5
	83	2922	37	1401	37	1383	U	G	3277	NULL	NULL	0.0034023	0.00324145	17	1	5.88235	1.9136	1.87511	1.89436	0.994598	0.9967	62.2136	99.66	0.03	0	0.21	0	0	99.42	0	0	0.03	0	0	0	0	0.15	0.15	0
	83	2971	37	1433	37	1415	U	A	3164	NULL	NULL	0.00263555	0.00254529	14	1	7.14286	1.9136	1.90422	1.90891	0.9948	0.9948	61.0745	99.49	0.03	99.43	0	0	0	0.03	0.03	0	0	0.22	0	0	0.15	0	0.03	0.06
	83	3140	37	1493	37	1470	U	A	1728	NULL	NULL	0.0036033	0.00338158	12	1	8.33333	1.9136	1.56566	1.73963	0.993396	0.993396	52.1874	99.36	0	99.25	0	0	0	0.11	0.11	0	0	0.17	0.05	0	0.11	0	0.11	0.05
	83	3141	37	1494	37	1471	U	G	1719	NULL	NULL	0.00361787	0.00341987	8	1	12.5	1.9136	1.55644	1.73502	0.993292	0.993292	57.1291	99.52	0	0.11	0.17	0	0	99.24	0	0	0.11	0.05	0	0	0	0.11	0.17	0
	83	3142	37	1495	37	1472	U	U	1702	NULL	NULL	0.00525037	0.00514286	7	1	14.2857	1.9136	1.57067	1.74214	0.995597	0.995597	59.6125	0.27	0.11	0	0	0	0.11	0.05	0	0	0	0.05	0	0.17	0	0	0	99.47
	83	3143	37	1496	37	1473	U	C	1658	NULL	NULL	0.00417549	0.00395929	9	1	11.1111	1.9136	1.51922	1.71641	0.993409	0.993409	62.3468	0.33	0	0.11	0	0.11	0	0.11	0	0.11	0	0	0.17	0.05	0	0	99.22	0.05
	83	3165	37	1513	37	1490	U	A	1331	NULL	NULL	0.00970179	0.008756	17	0	0	1.9136	1.48273	1.69817	0.984693	0.984693	74.5032	98.79	0	98.35	0.07	0	0	0.37	0	0	0.07	0.14	0	0	0.14	0	0.37	0.44
	83	3169	37	1517	37	1494	U	G	1299	NULL	NULL	0.00818679	0.0073252	22	0	0	1.9136	1.61597	1.76479	0.979594	0.979594	66.8157	98.68	0.07	0.61	0.15	0	0	97.85	0	0	0	0	0	0.07	0	0.15	0.22	0.84
	83	3172	37	1519	37	1496	U	A	1265	NULL	NULL	0.00851743	0.00763718	18	2	11.1111	1.9136	1.66918	1.79139	0.983891	0.983891	68.886	98.73	0	98.27	0.07	0	0	0.39	0.07	0	0	0.07	0	0.07	0.15	0	0.47	0.39
	83	3179	37	1526	37	1503	U	G	852	NULL	NULL	0.0150274	0.0141847	12	0	0	1.9136	1.18933	1.55147	0.983989	0.983989	72.7008	98.82	0	0.34	0.23	0	0	98.25	0.11	0	0	0.11	0	0	0	0.23	0.46	0.23
	84	126	38	67	38	67	G	C	3541	NULL	NULL	0.0970302	0.0895324	83	6	7.22892	1.43	1.63798	1.53399	0.946473	0.946473	63.4068	92.03	0	0	0	91.67	0.36	0	0	3.46	2.93	0	0.14	0	0.16	1.04	0.19	0
	84	358	38	102	38	95	G	G	3521	NULL	NULL	0.103273	0.0968163	92	7	7.6087	1.43	1.57379	1.5019	0.94458	0.94458	62.1552	1.31	0	0.02	0.14	0.79	0.19	0.17	0	2.95	3.46	0	0	0	0.79	91.46	0	0
	84	380	38	116	38	109	G	A	3542	NULL	NULL	0.074305	0.0693269	74	7	9.45946	1.43	1.65451	1.54226	0.938571	0.938571	39.5631	2.35	0	0.16	0	2.17	0.02	0	3.52	2.84	0	0.14	0	0	90.97	0.11	0.02	0
	84	1007	38	290	38	285	G	C	3553	NULL	NULL	0.134416	0.125508	59	8	13.5593	1.43	1.64258	1.53629	0.950182	0.950182	37.3225	92.56	0.44	0	0	91.42	0.7	0	0	2.36	3.57	0	0.14	0	0	1.15	0.19	0
	84	1038	38	310	38	305	G	G	3537	NULL	NULL	0.130818	0.121077	68	7	10.2941	1.43	1.59406	1.51203	0.947779	0.947779	37.5855	1.64	0	0	0.14	1.29	0.02	0.19	0.42	3.58	2.37	0	0	0	0.79	91.16	0	0
	84	1185	38	421	38	416	G	U	3515	NULL	NULL	0.0920436	0.0763527	96	9	9.375	1.43	1.2715	1.35075	0.89885	0.89885	49.5403	89.86	2.64	0	0	0.36	86.84	0.02	2.98	0.59	0.02	0	0	0.14	3.32	2.87	0	0.17
	84	1426	38	569	38	552	G	C	3539	NULL	NULL	0.10235	0.087312	60	5	8.33333	1.43	1.59276	1.51138	0.939069	0.969785	60.1177	96.93	3.69	0	0	90.17	3.07	0	0	2.62	0	0	0.14	0	0.05	0.02	0.19	0
	84	1427	38	570	38	553	G	G	3544	NULL	NULL	0.121345	0.110943	55	6	10.9091	1.43	1.68297	1.55648	0.953988	0.953988	65.891	5.57	3.69	0	0.14	0	1.55	0.19	0	0	2.67	0	0	0	0.05	91.68	0	0
	84	1555	38	663	38	646	G	A	3538	NULL	NULL	0.0994645	0.0931233	78	7	8.97436	1.43	1.63167	1.53084	0.938176	0.938176	96.0292	3.12	1.83	0.19	0	0.48	0.62	0	3.27	0.45	0.81	0.14	0	0	91.95	0.22	0	0
	84	1560	38	666	38	649	G	G	3547	NULL	NULL	0.0738587	0.0632627	77	8	10.3896	1.43	1.70768	1.56884	0.940069	0.940069	94.647	0.71	0.08	0	0.14	0.28	0.02	0.19	2.36	0.25	3.68	0	0	0	1.35	91.6	0	0
	84	1573	38	678	38	661	G	U	3547	NULL	NULL	0.0947762	0.0891921	68	5	7.35294	1.43	1.7686	1.5993	0.946774	0.986493	108.007	97	3.97	0	0	0.08	92.95	0	0.73	0	1.68	0	0	0.14	0.19	0.02	0	0.19
	84	1576	38	680	38	663	G	C	3530	NULL	NULL	0.116396	0.10127	90	13	14.4444	1.43	1.37281	1.40141	0.909544	0.947167	115.043	91.78	0.25	0	0	87.77	3.76	0	0.5	2.49	3.11	0	0.14	0	0.5	1.24	0.16	0.02
	84	1601	38	700	38	683	G	G	3549	NULL	NULL	0.197185	0.187323	71	11	15.493	1.43	1.576	1.503	0.947976	0.947976	112.211	4.54	3.09	0	0.14	0.08	1.04	0.19	2.02	0	1.26	0	0	0	0.47	91.66	0	0
	84	1613	38	710	38	693	G	G	3548	NULL	NULL	0.114786	0.0997655	86	13	15.1163	1.43	1.4371	1.43355	0.912155	0.912155	116.841	2.65	0.53	0	0.14	1.23	0.56	0.19	0.25	3.06	2.53	0	0	0	3.35	88.11	0	0
	84	1615	38	712	38	695	G	A	3547	NULL	NULL	0.0924413	0.0839677	71	5	7.04225	1.43	1.75884	1.59442	0.944779	0.944779	110.015	1.27	0.81	0.19	0	0.05	0.22	0	3.97	1.6	0	0.14	0	0	92.84	0.14	0	0
	84	1630	38	724	38	707	G	G	3538	NULL	NULL	0.0819995	0.0686556	96	12	12.5	1.43	1.38362	1.40681	0.901933	0.901933	93.0385	6.88	2.9	0	0.08	0.16	3.55	0.19	0.64	0.19	2.65	0.05	0	0	2.34	87.18	0	0
	84	1650	38	741	38	724	G	G	3486	NULL	NULL	0.071517	0.0430451	95	8	8.42105	1.43	1.42432	1.42716	0.929263	0.929263	92.9562	0.49	0.02	0	0.14	0.02	0.11	0.2	3	0	3.23	0	0	0	3.35	89.88	0	0
	84	1682	38	742	38	725	G	G	3548	NULL	NULL	0.0944779	0.0852708	84	7	8.33333	1.43	1.66323	1.54662	0.934165	0.934165	93.6544	1.78	0.67	0	0.14	0.05	0.73	0.19	1.74	0.64	3.32	0	0	0	0.84	91.63	0	0
	84	1946	38	858	38	835	G	G	3507	NULL	NULL	0.117122	0.0872554	122	9	7.37705	1.43	1.31181	1.37091	0.905846	0.905846	78.893	5.04	2.5	0.02	0.11	1.42	0.82	0.17	0.62	1.05	2.27	0.02	0	0	2.93	88.01	0	0
	84	1960	38	863	38	840	G	U	3516	NULL	NULL	0.122121	0.101065	151	10	6.62252	1.43	1.17536	1.30268	0.884345	0.884345	65.688	89.3	2.67	0.02	0	1.93	84.68	0	0.02	0.02	3.69	0	0	0.14	5.05	1.56	0	0.17
	84	1965	38	866	38	843	G	C	3541	NULL	NULL	0.121112	0.109893	55	6	10.9091	1.43	1.67566	1.55283	0.953777	0.953777	66.0214	91.72	0	0	0	91.67	0.05	0	3.66	2.7	0	0	0.14	0	1.49	0.05	0.19	0
	84	1982	38	881	38	858	G	G	3527	NULL	NULL	0.101283	0.0849074	71	6	8.4507	1.43	1.54164	1.48582	0.935559	0.935559	61.3042	0.68	0	0	0.14	0.36	0.02	0.16	3.65	0	2.71	0	0	0	3.05	89.83	0.02	0
	84	2102	38	967	38	944	G	C	3062	NULL	NULL	0.128757	0.109744	79	12	15.1899	1.43	0.506195	0.968099	0.876137	0.876137	75.6141	85.25	1.2	0.03	0	84.02	0	0	3.55	1.36	0	0.09	0.03	0	8.63	0.91	0.13	0
	84	2113	38	975	38	952	G	A	3542	NULL	NULL	0.097929	0.0892419	53	7	13.2075	1.43	1.59397	1.51198	0.935676	0.935676	91.0415	0.24	0	0.19	0	0.05	0	0	2.7	0	3.69	0.14	0	0	89.84	3.35	0	0
	84	2135	38	993	38	970	G	G	3535	NULL	NULL	0.0747284	0.0693918	57	8	14.0351	1.43	1.79845	1.61423	0.950976	0.950976	67.9082	0.48	0	0.02	0.14	0.02	0.14	0.16	1.86	0	4.4	0	0	0	0.02	93.19	0	0
	84	2137	38	995	38	972	G	C	3541	NULL	NULL	0.121257	0.0932072	65	7	10.7692	1.43	1.559	1.4945	0.940365	0.940365	71.5963	91.4	0.02	0.02	0	90.21	1.15	0	3.77	2.59	0	0	0.14	0	1.74	0.14	0.16	0
	84	2139	38	996	38	973	G	A	3536	NULL	NULL	0.0938831	0.0858341	68	10	14.7059	1.43	1.64559	1.53779	0.945967	0.945967	67.9474	4.49	2.88	0.16	0	0.33	1.12	0	3.33	0.19	0	0.14	0	0	91.66	0.11	0	0.02
	84	2141	38	997	38	974	G	U	3545	NULL	NULL	0.11061	0.103829	58	9	15.5172	1.43	1.76846	1.59923	0.954974	0.991897	68.6013	96.66	3.69	0	0	0.05	92.92	0	0.14	0.02	2.5	0	0	0.14	0.25	0.05	0.02	0.16
	84	2344	38	1044	38	1026	G	A	3533	NULL	NULL	0.125878	0.116249	70	9	12.8571	1.43	1.46866	1.44933	0.91525	0.91525	66.3694	0.59	0.19	0.16	0	0	0.22	0.02	2.62	2.4	1.1	0.14	0	0	89.05	4.04	0	0
	84	2348	38	1045	38	1027	G	C	3538	NULL	NULL	0.132836	0.125821	65	10	15.3846	1.43	1.62296	1.52648	0.947467	0.947467	64.8305	93.46	0.7	0.02	0	91.84	0.9	0	2.85	2.59	0.19	0	0.14	0	0.36	0.19	0.16	0
	84	2393	38	1075	38	1057	G	C	3538	NULL	NULL	0.0721958	0.0602461	77	7	9.09091	1.43	1.49614	1.46307	0.90315	0.969482	70.8391	95.92	2.71	0	0	6.63	86.58	0	0	3.69	0	0	0	0.14	0.02	0	0.02	0.16
	84	2403	38	1082	38	1064	G	G	3539	NULL	NULL	0.0727018	0.0606474	75	7	9.33333	1.43	1.50038	1.46519	0.904142	0.904142	70.0673	0.2	0	0.16	0	0	0.02	0.02	2.7	0	3.69	0.14	0	0	86.67	6.54	0	0
	84	2408	38	1086	38	1068	G	U	3532	NULL	NULL	0.0658356	0.0547535	71	6	8.4507	1.43	1.70977	1.56988	0.940582	0.980693	82.1196	97.05	4.01	0	0	1.3	91.74	0	0	2.29	0	0	0	0.14	0.25	0.05	0	0.19
	84	2425	38	1099	38	1081	G	G	3469	NULL	NULL	0.0874289	0.0713563	80	9	11.25	1.43	1.46373	1.44687	0.938772	0.938772	84.5582	1.35	0.14	0.02	0.14	0.2	0.71	0.14	2.9	0.02	2.85	0	0	0	1.9	90.93	0	0
	84	2657	38	1205	38	1186	G	U	3542	NULL	NULL	0.0964109	0.0908003	59	9	15.2542	1.43	1.75078	1.59039	0.95288	0.988094	63.3446	96.74	3.52	0	0	0.84	92.38	0	0	2.87	0	0	0	0.14	0	0.02	0	0.19
	84	2990	38	1446	38	1426	G	A	2889	NULL	NULL	0.0911991	0.0864466	82	8	9.7561	1.43	1.18039	1.3052	0.932169	0.932169	85.0435	1.16	0.69	0.24	0	0.1	0.13	0	4.21	0.55	1.65	0.17	0	0	91.52	0.69	0	0
	84	3114	38	1475	38	1452	G	G	2881	NULL	NULL	0.123142	0.1062	106	11	10.3774	1.43	1.22666	1.32833	0.883251	0.883251	60.5749	1.74	0.38	0	0.13	0.55	0.48	0.2	5.23	0	1.73	0.03	0	0	8.17	83.06	0	0
	86	91	39	43	39	43	G	C	3597	NULL	NULL	0.0585866	0.0499669	111	6	5.40541	1.70533	1.40885	1.55709	0.912941	0.978788	14.5234	96.28	0.02	0	0.02	89.66	6.58	0	0.47	0.33	0.02	0	0.19	0.02	0.44	0.83	0.27	1.08
	86	122	39	64	39	64	G	G	3583	NULL	NULL	0.0146496	0.0117651	62	1	1.6129	1.70533	1.6877	1.69652	0.953177	0.953177	65.0904	2.04	0.22	0.05	0.25	0.16	0.05	1.31	0.05	0	0.55	0	0	0	2.31	95	0	0
	86	127	39	68	39	68	G	G	3583	NULL	NULL	0.0229936	0.0216024	53	1	1.88679	1.70533	1.80099	1.75316	0.97259	0.97259	67.771	2.35	0.33	0	0.25	0.39	0.02	1.36	0	0	0.5	0	0	0	0.22	96.9	0	0
	86	357	39	101	39	94	G	A	3566	NULL	NULL	0.0233571	0.0211951	73	1	1.36986	1.70533	1.70141	1.70337	0.967091	0.967091	64.8956	2.15	0	1.37	0	0.56	0.22	0	0.39	0.14	0.33	0.25	0	0	96.35	0.36	0	0
	86	1047	39	317	39	312	G	G	3608	NULL	NULL	0.018973	0.0140377	68	1	1.47059	1.70533	1.72152	1.71343	0.950778	0.950778	57.9197	96.08	0.38	0	0	1.13	94.57	0	0	0	0.47	0	0	0.24	0.05	1.77	0	1.35
	86	1073	39	336	39	331	G	C	3283	NULL	NULL	0.0232764	0.0187838	60	1	1.66667	1.70533	1.16893	1.43713	0.951383	0.951383	60.3207	3.5	0.33	1.48	0	1.63	0.06	0	0.42	0	0	0.27	0	0	94.77	1	0	0
	86	1131	39	380	39	375	G	G	3599	NULL	NULL	0.0156276	0.0144894	49	1	2.04082	1.70533	1.87526	1.7903	0.97289	0.97289	50.9739	2.03	0	0	0.24	0.36	0.08	1.35	0.22	0.05	0.58	0	0	0	0.05	97.03	0	0
	86	1153	39	399	39	394	G	G	3580	NULL	NULL	0.0629967	0.0539184	120	8	6.66667	1.70533	1.36508	1.53521	0.916242	0.916242	14.5294	3.52	0.47	1.06	0.22	1.22	0.39	0.16	0.02	0	0.33	0	0	0.02	5.94	90.03	0.02	0.05
	86	1158	39	403	39	398	G	C	3562	B	Secondary	0.102497	0.0990833	58	8	13.7931	1.70533	1.64433	1.67483	0.981289	0.991294	2.87698	99.08	0.61	1.06	0	96.41	1	0	0	0.25	0	0	0.25	0	0.05	0.02	0.3	0
	86	1381	39	534	39	517	G	U	3588	NULL	NULL	0.0371005	0.025655	91	3	3.2967	1.70533	1.53499	1.62016	0.937281	0.937281	38.321	95.56	0.86	0	0	1	92.7	1	0	0	0	0	0	0.25	0.36	3.47	0	0.33
	86	1439	39	581	39	564	G	G	3596	NULL	NULL	0.0314086	0.0303234	41	1	2.43902	1.70533	1.87418	1.78976	0.979094	0.979094	77.343	1.71	0	0	0.25	0.08	0.05	1.33	0	0.47	0.38	0	0	0	0	97.41	0	0
	86	1632	39	725	39	708	G	G	3584	NULL	NULL	0.00965117	0.00860919	59	3	5.08475	1.70533	1.84545	1.77539	0.971981	0.971981	94.4813	2.03	0.02	0	0.25	0.19	0.27	1.3	0.13	0	0.69	0	0	0	0.08	96.96	0	0.05
	86	1633	39	726	39	709	G	C	3596	NULL	NULL	0.0227913	0.020892	51	1	1.96078	1.70533	1.84574	1.77553	0.972586	0.972586	92.1063	97.07	0.11	0	0	96.91	0.05	0	0.02	0.41	0.3	0	0.25	0	0.16	0.38	1.36	0
	86	1638	39	731	39	714	G	G	3596	NULL	NULL	0.0225099	0.0205108	53	1	1.88679	1.70533	1.83537	1.77035	0.971989	0.971989	91.0358	2.12	0.02	0	0.25	0.33	0.16	1.36	0.11	0.3	0.41	0	0	0	0.16	96.86	0	0
	86	1639	39	732	39	715	G	C	3595	NULL	NULL	0.00868926	0.00774129	45	0	0	1.70533	1.92181	1.81357	0.974989	0.974989	93.8455	97.48	0.13	0	0	97.33	0.02	0	0	0.72	0	0	0.25	0	0.02	0.13	1.36	0
	86	1831	39	832	39	815	G	C	3581	NULL	NULL	0.0404251	0.033493	90	3	3.33333	1.70533	1.564	1.63467	0.940576	0.940576	91.9891	3.36	0	1.03	0.25	0.97	0.78	0.33	0.02	0	0.83	0	0	0	2.76	92.99	0	0
	86	2053	39	931	39	908	G	C	3466	NULL	NULL	0.0451456	0.0379837	59	3	5.08475	1.70533	1.49705	1.60119	0.962284	0.983895	89.0528	97.28	0	0	0	95.12	2.16	0	0	0.89	0	0	0.25	0	0.05	0.08	0.34	1.06
	86	2376	39	1065	39	1047	G	U	3591	NULL	NULL	0.0098306	0.00885824	47	0	0	1.70533	1.90921	1.80727	0.973491	0.973491	85.1094	98.21	0.72	0	0	0.3	97.19	0	0.13	0	0	0	0	0.25	0	0.02	0	1.36
	86	2573	39	1149	39	1131	G	C	3594	NULL	NULL	0.0503344	0.0425125	95	4	4.21053	1.70533	1.49064	1.59799	0.925853	0.971681	117.031	97.11	0.02	1.02	0	91.49	4.58	0	0	0.77	0.02	0	0.25	0	1.41	0.05	0.25	0.08
	86	2604	39	1169	39	1150	G	A	3484	NULL	NULL	0.0186568	0.0137168	62	1	1.6129	1.70533	1.5618	1.63357	0.963084	0.963084	97.8433	1.62	0	1.4	0	0.14	0.08	0	0.43	0.02	0.43	0.25	0	0	95.84	1.37	0	0
	86	2921	39	1400	39	1382	G	C	3325	NULL	NULL	0.0504976	0.0488438	46	0	0	1.70533	1.70276	1.70405	0.968494	0.984097	75.3906	97.29	0	0	0	95.73	1.56	0	0	0.87	0	0	0.24	0	0.03	0.09	0.36	1.11
	87	428	40	147	40	141	C	G	3635	NULL	NULL	0.0130884	0.0111042	45	1	2.22222	1.83526	1.84584	1.84055	0.981985	0.99019	77.4798	98.97	0	0.3	97.85	0	0	0.82	0	0	0.16	0.43	0.02	0.16	0	0.21	0	0
	87	448	40	159	40	153	C	G	3641	NULL	NULL	0.0250059	0.0223556	36	3	8.33333	1.83526	1.85778	1.84652	0.986692	0.993795	67.4104	98.97	0	0.02	98.24	0	0	0.71	0	0	0.16	0.02	0.05	0.16	0	0.21	0.38	0
	87	451	40	162	40	156	C	A	3642	NULL	NULL	0.0216479	0.0205876	35	2	5.71429	1.83526	1.88931	1.86229	0.986793	0.986793	65.6995	0.82	0	0.74	0.08	0	0	0	0.16	0	0	98.27	0.13	0	0.21	0	0.38	0
	87	474	40	179	40	173	C	A	3635	NULL	NULL	0.00724749	0.00425701	68	4	5.88235	1.83526	1.69715	1.76621	0.957169	0.957169	79.4607	4.04	0	0.76	2.96	0	0	0.32	0.13	0	0.02	95.32	0.1	0.1	0.21	0	0	0
	87	475	40	180	40	174	C	U	3639	NULL	NULL	0.0194328	0.0184212	42	2	4.7619	1.83526	1.87179	1.85352	0.982792	0.982792	79.5307	0.69	0.16	0.13	0	0	0.21	0.19	0	0	0	0.16	0.27	98.05	0	0	0	0.79
	87	571	40	196	40	202	C	A	3637	NULL	NULL	0.00951288	0.00917067	41	0	0	1.83526	1.88985	1.86255	0.984894	0.984894	75.3078	1.25	0	0.93	0.13	0	0	0.19	0.16	0	0	98.26	0	0.08	0.21	0	0	0
	87	957	40	261	40	256	C	U	3656	NULL	NULL	0.0158217	0.0144798	38	2	5.26316	1.83526	1.90955	1.8724	0.984095	0.984095	68.1089	0.42	0.16	0	0.05	0	0.21	0	0	0	0	0.08	0.3	98.06	0	0	0.32	0.79
	87	1157	40	402	40	397	C	G	3639	B	Secondary	0.0675712	0.066422	33	11	33.3333	1.83526	1.8549	1.84508	0.993096	0.993096	2.96829	99.45	0.02	0.87	98.35	0	0	0.21	0	0	0.13	0	0.1	0.02	0	0.21	0.02	0
	87	1389	40	539	40	522	C	A	3626	NULL	NULL	0.0318632	0.0267377	72	5	6.94444	1.83526	1.66399	1.74962	0.963981	0.963981	36.0072	4.03	0	0.3	2.91	0	0	0.82	0.16	0	0	95.53	0.02	0	0.16	0.05	0	0
	87	1477	40	607	40	590	C	A	3647	NULL	NULL	0.0260578	0.0197763	77	2	2.5974	1.83526	1.65657	1.74591	0.954079	0.954079	36.8022	1.46	0	0.73	0.68	0	0.05	0	0.16	0	0	94.93	0.02	2.84	0.16	0	0.38	0
	87	1493	40	619	40	602	C	U	3640	NULL	NULL	0.0207482	0.0168998	61	4	6.55738	1.83526	1.81257	1.82391	0.977185	0.977185	13.6649	0.52	0.16	0.08	0.05	0	0.21	0.02	0	0	0	0.1	1.06	97.25	0	0	0.41	0.6
	87	1542	40	655	40	638	C	A	3653	NULL	NULL	0.00768587	0.00530962	40	2	5	1.83526	1.85748	1.84637	0.973992	0.973992	90.4372	2.53	0	0.84	1.42	0	0	0.27	0.13	0	0	97.1	0	0	0.21	0	0	0
	87	1696	40	751	40	734	C	U	3654	NULL	NULL	0.00824965	0.00684562	38	2	5.26316	1.83526	1.87788	1.85657	0.976194	0.976194	92.6776	0.37	0.16	0	0	0	0.21	0	0	0	0	0	1.17	97.32	0	0	0.27	0.84
	87	2475	40	1130	40	1112	C	A	3584	NULL	NULL	0.00867265	0.00701426	45	1	2.22222	1.83526	1.75531	1.79528	0.979787	0.979787	132.554	1.12	0	0.97	0.02	0	0	0.13	0.16	0	0	97.79	0.33	0.3	0.22	0	0	0.02
	87	2568	40	1146	40	1128	C	A	3566	NULL	NULL	0.00997244	0.00855616	47	2	4.25532	1.83526	1.70856	1.77191	0.981091	0.981091	129.945	0.69	0	0.64	0.05	0	0	0	0.16	0	0	97.84	0.3	0.5	0.22	0	0.02	0.22
	87	3172	40	1519	40	1496	C	A	1293	NULL	NULL	0.00592209	0.00355096	23	0	0	1.83526	1.66918	1.75222	0.975592	0.975592	80.6868	1.53	0	1.07	0.46	0	0	0	0	0	0	97.38	0.46	0.3	0.15	0	0	0.15
	87	3184	40	1528	40	1505	C	U	812	NULL	NULL	0.00925745	0.00717646	16	2	12.5	1.83526	1.21117	1.52322	0.973476	0.973476	82.1152	0.84	0	0	0.36	0	0.24	0.24	0	0	0	0.36	0.36	97.08	0	0	0	1.33
	89	91	41	43	41	43	G	C	3660	NULL	NULL	0.108068	0.0796092	112	13	11.6071	1.60191	1.40885	1.50538	0.908444	0.954273	6.88667	95.37	1.58	0.02	0	89.19	4.58	0	0.43	0.24	0.05	0	0.08	0.02	0.43	0.79	0.98	1.55
	89	97	41	47	41	47	G	C	3661	NULL	NULL	0.0593354	0.0367066	48	2	4.16667	1.60191	1.5633	1.58261	0.924764	0.952279	28.3868	95.18	1.6	0	0	90.83	2.75	0	0	0.62	0.05	0	0.08	0.02	0	1.44	2.51	0.05
	89	107	41	53	41	53	G	A	3643	NULL	NULL	0.0577534	0.0296737	59	7	11.8644	1.60191	1.5814	1.59166	0.929157	0.929157	36.1977	2.75	0	2.46	0	0.16	0.05	0.08	0.6	0.02	1.67	0.1	0	0	91.17	3.61	0	0.02
	89	116	41	60	41	60	G	A	3666	NULL	NULL	0.0717717	0.0631913	37	4	10.8108	1.60191	1.85992	1.73092	0.962782	0.962782	41.7233	1.32	0	1.25	0	0.02	0.05	0	2.28	0	0	0.1	0	0	94.93	0.02	0	1.3
	89	122	41	64	41	64	G	G	3646	NULL	NULL	0.0901602	0.0806601	61	5	8.19672	1.60191	1.6877	1.64481	0.957177	0.957177	59.2704	3.01	0.21	0.02	0.08	0.16	0.05	2.49	1.56	0	0.52	0.02	0	0	0.73	94.11	0	0
	89	372	41	110	41	103	G	C	3654	NULL	NULL	0.0544984	0.0347358	63	4	6.34921	1.60191	1.68279	1.64235	0.940271	0.940271	38.4529	93.59	0	0	0	92.67	0.92	0	0	2.32	0	0	0.1	0	1.33	0.05	1.25	1.31
	89	397	41	128	41	121	G	G	3643	NULL	NULL	0.146018	0.0623873	137	12	8.75912	1.60191	1.11515	1.35853	0.877414	0.877414	53.2571	5.21	0	0.1	0.08	3.81	1.01	0.21	2	0.02	0.3	0.02	0	0	5.72	84.42	1.26	0.98
	89	549	41	191	41	191	G	G	3601	NULL	NULL	0.0654144	-0.00369442	227	11	4.84581	1.60191	0.942117	1.27202	0.823315	0.823315	71.7366	16.02	1.55	0.08	0	10.65	1.91	1.83	0	0.19	0.61	0.02	0.05	0.02	2.27	80.11	0.61	0.05
	89	908	41	233	41	228	G	C	3652	NULL	NULL	0.143341	0.0620403	139	12	8.63309	1.60191	1.14623	1.37407	0.882318	0.940858	52.3419	94.15	1.99	0.13	0	84.08	5.85	2.1	0	0.3	0.02	0	0.08	0.02	1.12	3.93	0.21	0.1
	89	962	41	265	41	260	G	G	3666	NULL	NULL	0.0614797	0.0324428	157	9	5.73248	1.60191	1.48853	1.54522	0.898327	0.898327	59.2831	4.33	1.22	0.16	0.08	0.02	0.46	2.39	0.21	0.02	0.84	0.02	0	0	6.12	88.39	0	0
	89	1005	41	289	41	284	G	G	3664	NULL	NULL	0.0518957	0.00278675	88	3	3.40909	1.60191	1.50602	1.55397	0.905542	0.905542	35.8648	5.26	0.02	0	0.08	0.59	2.04	2.53	1.52	0	0.76	0.02	0	0	3.4	88.98	0	0
	89	1040	41	311	41	306	G	C	3664	NULL	NULL	0.0470498	-0.00427316	97	3	3.09278	1.60191	1.47589	1.5389	0.897941	0.940166	35.5244	93.96	1.52	0	0	88.22	4.22	0	0.02	0.76	0	0	0.08	0.02	2.04	0.51	2.53	0.02
	89	1104	41	358	41	353	G	U	3665	NULL	NULL	0.0650854	0.0460798	53	4	7.54717	1.60191	1.71813	1.66002	0.943465	0.943465	34.2612	95.68	0.68	0.05	0	2.31	92.64	0	0	1.6	0.02	0	0.02	0.08	0	0.05	0.02	2.47
	89	1108	41	361	41	356	G	G	3660	NULL	NULL	0.0558232	0.03741	47	1	2.12766	1.60191	1.64886	1.62539	0.928964	0.928964	30.945	2.7	0	0.02	0.08	0.05	0.02	2.53	1.66	0	0.65	0.02	0	0	3.73	91.18	0	0
	89	1153	41	399	41	394	G	G	3643	NULL	NULL	0.102112	0.0721311	124	9	7.25806	1.60191	1.36508	1.4835	0.908347	0.908347	7.64872	4.71	0.46	1.39	0.08	1.17	0.46	1.15	1.5	0.05	0.3	0.02	0	0	4.08	89.28	0	0
	89	1155	41	401	41	396	G	C	3618	B	Secondary	0.297732	0.267588	42	19	45.2381	1.60191	1.53706	1.56949	0.995603	0.995603	2.81627	99.62	2.15	2.48	0	94.86	0.13	0	0	0.13	0	0	0.08	0.02	0.02	0.02	0.02	0.02
	89	1184	41	420	41	415	G	U	3638	NULL	NULL	0.0723637	0.0479555	132	5	3.78788	1.60191	1.39463	1.49827	0.892238	0.956976	49.722	94.81	0.74	0	0.02	6.47	87.56	0.02	0	0.05	1.53	0	0	0.08	0.1	0.82	0.08	2.47
	89	1185	41	421	41	416	G	U	3617	NULL	NULL	0.0749459	0.0464973	94	6	6.38298	1.60191	1.2715	1.43671	0.893041	0.893041	53.051	90.51	0.74	1.13	0	0.93	87.71	0	1.54	0	0.02	0.02	0	0.08	3.42	3.06	0	1.29
	89	1188	41	423	41	418	G	G	3497	NULL	NULL	0.0746457	0.061065	46	5	10.8696	1.60191	1.41275	1.50733	0.957273	0.957273	52.2788	2.61	0	0.02	0.08	0	1.14	1.37	1.59	0	0.82	0.02	0	0	0.82	94.08	0	0
	89	1354	41	511	41	494	G	C	3666	NULL	NULL	0.106587	0.0813743	79	6	7.59494	1.60191	1.51832	1.56012	0.929265	0.929265	37.2509	94.13	1.6	0	0	91.28	1.25	0	0.46	0.19	0.05	0	0.08	0.02	1.44	1.03	1.87	0.68
	89	1390	41	540	41	523	G	G	3643	NULL	NULL	0.109399	0.0841606	77	6	7.79221	1.60191	1.45238	1.52715	0.928564	0.928564	36.901	5.84	0.46	0.68	0.08	0.87	1.86	1.89	1.61	0.05	0.19	0.02	0	0	1.04	91.2	0	0
	89	1415	41	559	41	542	G	A	3662	NULL	NULL	0.0858308	0.0742627	43	2	4.65116	1.60191	1.82644	1.71418	0.96239	0.96239	37.7153	2.79	0	2.48	0.02	0	0.27	0.02	0.84	0	1.47	0.08	0	0	94.73	0.05	0	0
	89	1448	41	587	41	570	G	G	3595	NULL	NULL	0.0587942	0.0395245	76	2	2.63158	1.60191	1.57052	1.58622	0.93927	0.93927	73.8202	3.37	0.02	0	0.11	0.25	2.05	0.94	0	0	2.3	0	0	0	0.02	92.63	0.38	1.25
	89	1473	41	604	41	587	G	G	3663	NULL	NULL	0.0503183	0.0318767	70	5	7.14286	1.60191	1.72691	1.66441	0.941174	0.941174	46.6931	3.93	0	0	0.1	0.29	0.98	2.56	1.17	0	1.14	0	0	0	0.81	92.91	0	0
	89	1475	41	606	41	589	G	G	3653	NULL	NULL	0.0800982	0.0223169	132	9	6.81818	1.60191	1.18912	1.39552	0.872013	0.872013	40.2754	9.32	0.02	0.05	0.02	1.61	6.42	1.2	1.53	0	0.76	0.02	0.05	0	2.37	84.58	0.32	0.98
	89	1514	41	633	41	616	G	G	3610	NULL	NULL	0.0859304	0.0616973	94	2	2.12766	1.60191	1.26589	1.4339	0.874313	0.874313	42.8366	11.58	0.05	0.02	0.08	1.43	7.46	2.54	1.52	0	0.77	0.02	0	0	0.19	85.83	0	0.02
	89	1515	41	634	41	617	G	C	3664	NULL	NULL	0.0679343	0.0425402	83	3	3.61446	1.60191	1.67291	1.63741	0.937666	0.937666	46.2838	94.67	1.49	0	0	92.23	0.95	0	0	0.81	0	0	0.08	0.02	0.16	1.66	2.53	0.02
	89	1583	41	686	41	669	G	U	3650	NULL	NULL	0.0634925	0.0389169	53	5	9.43396	1.60191	1.69126	1.64658	0.938372	0.938372	125.625	96.29	2.27	1.09	0	0	92.66	0.27	0	0	0.05	0	0	0.1	0.05	2.27	0	1.2
	89	1586	41	688	41	671	G	G	3650	NULL	NULL	0.0644587	0.0574054	49	3	6.12245	1.60191	1.74805	1.67498	0.953377	0.953377	116.816	2.82	0	0.05	0.08	0.05	0.13	2.51	1.45	0	0.87	0.02	0	0	0.95	93.84	0	0
	89	1599	41	699	41	682	G	C	3657	NULL	NULL	0.0608615	0.0490096	57	4	7.01754	1.60191	1.69645	1.64918	0.944374	0.944374	115.071	96.51	1.58	0	0	92.81	2.12	0	0	0.73	0	0	0.08	0.02	0	0.05	2.51	0.05
	89	1603	41	702	41	685	G	A	3653	NULL	NULL	0.072898	0.0554851	47	3	6.38298	1.60191	1.77297	1.68744	0.956675	0.956675	123.773	4.9	1.55	2.43	0	0.02	0.9	0	0.76	0	0	0.08	0	0.02	94.06	0.02	0	0.1
	89	1621	41	718	41	701	G	G	3652	NULL	NULL	0.0453162	0.0316327	72	7	9.72222	1.60191	1.61816	1.61004	0.935063	0.935063	110.349	2.42	0	1.64	0	0.24	0.54	0	1.85	0	0.46	0.1	0	0	92.2	1.99	0.13	0.79
	89	1628	41	723	41	706	G	U	3661	NULL	NULL	0.0564899	0.0335771	85	6	7.05882	1.60191	1.54771	1.57481	0.918852	0.918852	95.2887	91.88	0.62	0.57	0	0.54	90.15	0	1.66	0.02	0	0.02	0	0.08	4.17	0.13	0.02	1.96
	89	1708	41	761	41	744	G	G	3664	NULL	NULL	0.0680821	0.0376364	102	5	4.90196	1.60191	1.39427	1.49809	0.884229	0.884229	76.3775	5.48	1.49	0.65	0.08	0.08	1.3	1.88	0.08	0	0.73	0	0	0.02	7.38	86.23	0	0.02
	89	1737	41	773	41	756	G	G	3645	NULL	NULL	0.0782013	0.0713965	46	2	4.34783	1.60191	1.781	1.69146	0.961479	0.961479	99.2984	2.66	0	0.02	0.08	0.02	0.05	2.49	1.5	0	0.82	0.02	0	0	0.35	94.6	0	0
	89	1787	41	806	41	789	G	C	3661	NULL	NULL	0.075518	0.0695121	45	2	4.44444	1.60191	1.81213	1.70702	0.960382	0.960382	98.7127	96.44	1.5	0	0	94.48	0.46	0	0	0.81	0	0	0.08	0.02	0.02	0.02	2.53	0.02
	89	1836	41	836	41	819	G	G	3646	NULL	NULL	0.0630878	0.0274407	105	4	3.80952	1.60191	1.40345	1.50268	0.895237	0.895237	95.0182	7.91	0	0.02	0.08	4.1	1.17	2.54	1.53	0.08	0.71	0.02	0	0	1.75	87.94	0	0
	89	1999	41	893	41	870	G	C	3655	NULL	NULL	0.0620867	0.0394294	54	4	7.40741	1.60191	1.59368	1.5978	0.921266	0.966085	60.8436	96.57	1.55	0	0	90.54	4.48	0	0	0.73	0	0	0.08	0.02	0	0	1.55	1.01
	89	2027	41	912	41	889	G	C	3605	NULL	NULL	0.048747	0.0354585	51	2	3.92157	1.60191	1.67624	1.63908	0.952979	0.952979	48.9754	95.12	0	0	0	94.07	1.05	0	0	2.24	0	0	0.05	0.05	0.02	0.02	1.27	1.19
	89	2096	41	962	41	939	G	C	3597	NULL	NULL	0.0517774	0.0426451	42	3	7.14286	1.60191	1.70001	1.65096	0.956479	0.956479	84.7647	94.91	0	0	0	94.5	0.41	0	0	2.27	0	0	0.11	0	0.02	0.27	1.27	1.11
	89	2113	41	975	41	952	G	A	3659	NULL	NULL	0.0884795	0.0727298	52	5	9.61538	1.60191	1.59397	1.59794	0.931183	0.931183	97.6342	2.66	0	1.61	0.02	0.08	0	0.95	0.32	0	1.99	0.08	0	0	91.1	3.82	0	0
	89	2353	41	1048	41	1030	G	G	3657	NULL	NULL	0.0641391	0.0557854	43	3	6.97674	1.60191	1.85201	1.72696	0.96029	0.96029	70.1168	2.66	0	1.31	0.1	0	0	1.25	0	0	2.32	0	0	0	0.3	94.7	0	0
	89	2664	41	1209	41	1190	G	C	3644	NULL	NULL	0.065724	0.0540112	53	3	5.66038	1.60191	1.79906	1.70049	0.959881	0.959881	67.2454	94.87	0	0	0	94.63	0.24	0	0	2.32	0	0	0.1	0	0.02	0.08	1.25	1.31
	89	2685	41	1224	41	1205	G	G	3656	NULL	NULL	0.0429167	-0.0277759	101	6	5.94059	1.60191	1.49532	1.54862	0.90095	0.90095	101.8	93.75	2.29	1.01	0	1.36	89.04	0.05	0	0	0	0	0	0.1	0.87	3.74	0.13	1.36
	89	2945	41	1415	41	1397	G	G	3377	NULL	NULL	0.0533528	0.0336134	53	1	1.88679	1.60191	1.61694	1.60943	0.928343	0.928343	64.4531	6.24	0	0.02	0.08	3.28	0.14	2.72	0	1.56	0.73	0	0.02	0	0.17	91.18	0.02	0
	89	3095	41	1461	41	1438	G	G	3044	NULL	NULL	0.060665	0.0238347	131	11	8.39695	1.60191	1.15392	1.37792	0.879241	0.879241	78.4938	5.58	0.39	1.63	0.06	1.34	1.31	0.85	0.13	0.03	1.77	0.06	0	0	6	85.86	0	0.52
	89	3127	41	1485	41	1462	G	U	2485	NULL	NULL	0.0556179	0.0358513	62	1	1.6129	1.60191	1.2666	1.43426	0.920774	0.920774	65.0695	91.69	0.56	0	0.04	0.52	90.53	0.04	0	0.12	1.52	0	0	0.12	0.4	3.48	0	2.64
	90	126	42	67	42	67	G	C	3662	NULL	NULL	0.0424814	0.033121	67	2	2.98507	1.7075	1.63798	1.67274	0.951385	0.951385	58.2476	94.02	0	0	0	93.67	0.35	0	0	1.69	1.44	0	0.21	0	0.16	2.4	0.05	0
	90	358	42	102	42	95	G	G	3640	NULL	NULL	0.0452686	0.0372062	82	2	2.43902	1.7075	1.57379	1.64065	0.948171	0.948171	57.5912	2.7	0	0	0.24	2.25	0.16	0.05	0.13	1.42	1.56	0	0	0	0.79	93.35	0	0
	90	938	42	249	42	244	G	U	3679	NULL	NULL	0.0529183	0.048227	35	3	8.57143	1.7075	1.87641	1.79196	0.974193	0.993998	65.8294	98.5	1.98	0	0	0.24	96.28	0	0.02	1.11	0	0	0	0.24	0.05	0	0	0.05
	90	975	42	275	42	270	G	G	3679	NULL	NULL	0.050994	0.0466054	35	3	8.57143	1.7075	1.87944	1.79347	0.973894	0.973894	66.3244	0.36	0.02	0	0.24	0	0.05	0.05	1.08	0	1.98	0	0	0	0.27	96.28	0	0
	90	1007	42	290	42	285	G	C	3678	NULL	NULL	0.0635524	0.0524267	49	4	8.16327	1.7075	1.64258	1.67504	0.943576	0.943576	30.7241	94.01	0.62	0	0	92.91	0.48	0	0	1.08	1.41	0	0.24	0	0	3.17	0.05	0
	90	1038	42	310	42	305	G	G	3662	NULL	NULL	0.0623971	0.0502329	56	4	7.14286	1.7075	1.59406	1.65078	0.941171	0.941171	30.0258	3.63	0	0	0.24	3.32	0.02	0.05	0.62	1.41	1.09	0	0	0	0.54	92.66	0	0
	90	1154	42	400	42	395	G	C	3669	B	Secondary	0.176396	0.168173	36	10	27.7778	1.7075	1.75835	1.73293	0.992595	0.996097	2.7205	99.58	3.02	0	0	96.21	0.35	0	0	0.1	0	0	0.24	0	0	0	0.05	0
	90	1209	42	439	42	433	G	G	3667	NULL	NULL	0.04498	0.0380358	38	2	5.26316	1.7075	1.76998	1.73874	0.961681	0.983691	29.3781	97.53	2.2	0	0	0.13	95.2	0	0.92	0	0	0	0	0.24	0.1	1.11	0	0.05
	90	1227	42	450	42	444	G	G	3673	NULL	NULL	0.0614521	0.0446864	85	6	7.05882	1.7075	1.53845	1.62298	0.929965	0.929965	20.9974	4.73	1.3	0	0.24	1.38	1.76	0.05	0.67	0	1.11	0	0	0	1.79	91.65	0	0
	90	1306	42	482	42	466	G	A	3640	NULL	NULL	0.0589836	0.0505783	50	5	10	1.7075	1.70069	1.7041	0.972385	0.972385	20.621	0.61	0.21	0.05	0	0.27	0.08	0	1.81	1.09	0	0.24	0	0	96.1	0.1	0	0
	90	1308	42	483	42	467	G	C	3672	NULL	NULL	0.0473368	0.033501	80	4	5	1.7075	1.58147	1.64449	0.933765	0.933765	21.2534	93.46	0	0	0	92	1.46	0	1.33	1.76	0	0	0.24	0	1.27	1.84	0.05	0
	90	1326	42	495	42	479	G	A	3649	NULL	NULL	0.0495213	0.0458376	38	3	7.89474	1.7075	1.80235	1.75493	0.971788	0.971788	23.7722	1.04	0.95	0.05	0	0.02	0.02	0	2.19	0	0	0.24	0	0	96.19	0.3	0	0
	90	1601	42	700	42	683	G	G	3673	NULL	NULL	0.0629506	0.0506135	67	7	10.4478	1.7075	1.576	1.64175	0.936883	0.936883	118.025	4.36	1.52	0	0.24	0.08	2.47	0.05	0.57	0	1.03	0	0	0	1.87	92.14	0	0
	90	1621	42	718	42	701	G	G	3658	NULL	NULL	0.0585861	0.0491777	62	4	6.45161	1.7075	1.61816	1.66283	0.949869	0.949869	108.414	1.58	1.11	0.05	0.02	0.21	0.19	0	1.77	0.16	0.08	0.21	0	0	93.8	2.34	0	0
	90	1706	42	760	42	743	G	G	3669	NULL	NULL	0.0962118	0.0737017	127	10	7.87402	1.7075	1.17299	1.44025	0.836502	0.836502	68.1288	15.05	1.08	0	0.21	0.05	13.66	0.05	1.74	0	0.19	0.02	0	0	1.08	81.86	0	0
	90	1743	42	778	42	761	G	G	3666	NULL	NULL	0.0420353	0.0368303	59	5	8.47458	1.7075	1.74273	1.72511	0.956976	0.956976	97.6664	3.89	1.38	0	0.24	0.13	2.09	0.05	0	0	1.74	0	0	0	0.05	94.27	0	0
	90	1946	42	858	42	835	G	G	3630	NULL	NULL	0.0502724	0.0129999	107	5	4.6729	1.7075	1.31181	1.50966	0.904642	0.904642	75.9985	5.03	0.57	0	0.22	1.56	2.66	0.02	0.82	0.71	1.04	0	0.02	0	2.75	89.57	0	0
	90	2004	42	897	42	874	G	C	3632	NULL	NULL	0.060324	0.055365	41	5	12.1951	1.7075	1.73503	1.72127	0.973386	0.973386	71.133	95.95	0	0	0	95.87	0.08	0	0	1.73	1.43	0	0.24	0	0.02	0.57	0.02	0
	90	2015	42	902	42	879	G	G	3638	NULL	NULL	0.0582447	0.0542834	52	6	11.5385	1.7075	1.73522	1.72136	0.971383	0.971383	72.0736	0.99	0	0	0.21	0.71	0.05	0.02	0	1.42	1.72	0	0.02	0	0.13	95.66	0	0
	90	2047	42	928	42	905	G	G	3531	NULL	NULL	0.051787	0.0398637	41	2	4.87805	1.7075	1.49943	1.60347	0.959187	0.959187	84.4236	1.31	0.96	0	0.25	0.08	0	0.02	0	0	2.26	0	0	0	1.47	94.93	0	0
	90	2076	42	947	42	924	G	G	3579	NULL	NULL	0.0708024	0.0517772	55	3	5.45455	1.7075	1.32007	1.51379	0.919968	0.919968	109.84	6.06	0	0	0.22	0.13	5.66	0.05	1.45	0	1.75	0	0	0	0.19	90.51	0	0
	90	2137	42	995	42	972	G	C	3666	NULL	NULL	0.0835695	0.0485808	53	3	5.66038	1.7075	1.559	1.63325	0.945183	0.945183	81.6283	93.29	0	0	0	92.15	1.14	0	2.34	0.79	0	0	0.24	0	3.13	0.13	0.05	0
	90	2139	42	996	42	973	G	A	3658	NULL	NULL	0.0646441	0.0546029	54	5	9.25926	1.7075	1.64559	1.67654	0.956774	0.956774	77.6864	4.49	1.8	0.05	0	0.38	2.26	0	1.22	0.1	0	0.21	0	0	93.82	0.1	0	0
	90	2348	42	1045	42	1027	G	C	3663	NULL	NULL	0.0929831	0.0842269	56	5	8.92857	1.7075	1.62296	1.66523	0.950777	0.950777	75.4054	95.38	1.33	0	0	93.7	0.35	0	0.84	0.79	0.13	0	0.24	0	2.31	0.21	0.05	0
	90	2408	42	1086	42	1068	G	U	3657	NULL	NULL	0.0446846	0.0308653	54	4	7.40741	1.7075	1.70977	1.70863	0.957383	0.994797	82.9502	98.03	1.72	0	0	2.02	94.29	0	0	1.39	0	0.02	0	0.21	0.21	0.05	0	0.05
	90	2412	42	1089	42	1071	G	G	3645	NULL	NULL	0.0673527	0.0616842	44	3	6.81818	1.7075	1.80357	1.75554	0.977292	0.977292	93.6762	0.47	0	0	0.24	0.1	0.08	0.05	0	1.34	1.78	0	0	0	0.02	96.35	0	0
	90	2422	42	1096	42	1078	G	C	3657	NULL	NULL	0.0680648	0.0622735	35	3	8.57143	1.7075	1.81877	1.76313	0.976691	0.976691	92.525	96.47	0	0	0	96.31	0.16	0	0	1.8	1.33	0	0.24	0	0	0.08	0.05	0
	90	2425	42	1099	42	1081	G	G	3593	NULL	NULL	0.0738057	0.0537663	66	7	10.6061	1.7075	1.46373	1.58562	0.950078	0.950078	85.1178	1.37	0	0	0.25	0.19	0.88	0.05	2.11	0.02	1.02	0	0	0	2.58	92.85	0	0
	90	2596	42	1164	42	1146	G	G	3670	NULL	NULL	0.0708878	0.026508	157	7	4.4586	1.7075	1.12753	1.41751	0.8589	0.8589	110.482	8.65	0.57	0	0.21	3.23	4.59	0.05	1.6	0.62	0.29	0	0.02	0	4.54	84.21	0	0
	90	2654	42	1202	42	1183	G	G	3668	NULL	NULL	0.0373424	0.0225307	55	3	5.45455	1.7075	1.69608	1.70179	0.947771	0.947771	82.1805	95.07	1.68	0	0.05	0.02	93.32	0	0	0	1.41	0	0	0.19	0.05	3.18	0	0.05
	90	2657	42	1205	42	1186	G	U	3666	NULL	NULL	0.0430336	0.0360274	48	2	4.16667	1.7075	1.75078	1.72914	0.958377	0.996898	71.9709	98.23	1.68	0	0	2.17	94.38	0	0	1.41	0	0	0	0.24	0	0.02	0	0.05
	90	2700	42	1234	42	1215	G	C	3671	NULL	NULL	0.0710537	0.0536961	46	3	6.52174	1.7075	1.53181	1.61966	0.923859	0.923859	108.841	92.45	1.41	0	0	90.91	0.13	0	0	1.71	0	0.02	0.21	0	5.49	0.02	0.05	0
	90	2762	42	1275	42	1256	G	A	3603	NULL	NULL	0.0358448	0.022037	129	6	4.65116	1.7075	1.35392	1.53071	0.91565	0.91565	126.385	6.9	1.35	0.05	0	2.24	3.26	0	1.63	0	0.13	0.24	0	0	90.16	0.88	0	0
	90	2906	42	1389	42	1371	G	C	3293	NULL	NULL	0.0527296	0.0410699	45	2	4.44444	1.7075	1.41262	1.56006	0.954889	0.954889	83.596	96.23	0	0	0	94.44	1.79	0	1.03	2.36	0	0	0.21	0	0.03	0.06	0.06	0
	91	97	43	47	43	47	C	C	3683	NULL	NULL	0.075791	0.0496994	97	2	2.06186	1.40885	1.5633	1.48607	0.90126	0.90126	23.8445	2.53	0.18	0	1.51	0.84	0	0	0	0.73	0	0	87.36	1.57	0	0	5.04	2.73
	91	107	43	53	43	53	C	A	3664	NULL	NULL	0.0576311	0.0252456	105	6	5.71429	1.40885	1.5814	1.49512	0.902045	0.902045	31.1785	10.5	0	5.09	2.72	0	0	2.69	0.89	0	0	87.46	0.16	0.05	0.84	0	0.02	0.02
	91	116	43	60	43	60	C	A	3687	NULL	NULL	0.0504506	0.0405475	84	5	5.95238	1.40885	1.85992	1.63438	0.918158	0.918158	35.4227	6.47	0	6.47	0	0	0	0	0.86	0.02	0.02	90.43	0	0.02	0.81	0	0	1.32
	91	122	43	64	43	64	C	G	3668	NULL	NULL	0.0594145	0.0484471	111	4	3.6036	1.40885	1.6877	1.54827	0.914953	0.97619	53.96	97.56	0.21	1.66	89.57	0	0	6.12	0.05	0	0.65	0.65	0.1	0.05	0	0.84	0.02	0.02
	91	1104	43	358	43	353	C	U	3687	NULL	NULL	0.0735909	0.0516741	97	4	4.12371	1.40885	1.71813	1.56349	0.916868	0.916868	29.4821	1.88	0.89	0.05	0.08	0	0.86	0	0	0.02	0	0	1.32	89	0	0	2.65	5.09
	91	1108	43	361	43	356	C	G	3682	NULL	NULL	0.0601161	0.0388812	94	3	3.19149	1.40885	1.64886	1.52885	0.903553	0.953977	26.5937	95.35	0	2.71	87.6	0	0	5.04	0.02	0	0.89	2.76	0	0.02	0	0.86	0.05	0
	91	1153	43	399	43	394	C	G	3664	B	Secondary	0.377162	0.342721	131	60	45.8015	1.40885	1.36508	1.38696	0.976083	0.985592	2.85409	98.5	0.79	6.67	89.45	0.62	0.02	0.95	0	0	0.1	0.4	0.54	0.1	0	0.21	0.05	0.02
	91	1155	43	401	43	396	C	C	3640	NULL	NULL	0.110629	0.0757574	104	11	10.5769	1.40885	1.53706	1.47295	0.908247	0.908247	6.70693	2.85	0.43	1.53	0.02	0.82	0.05	0	0	0.46	0	0.96	89.1	0.21	0	0	4.69	1.67
	91	1158	43	403	43	398	C	C	3647	NULL	NULL	0.0545451	0.0415059	107	8	7.47664	1.40885	1.64433	1.52659	0.908355	0.908355	13.3206	2.35	0.43	1.04	0.02	0.84	0.02	0	0	0.46	0	0.08	89.32	0.93	0	0	6.62	0.19
	91	1188	43	423	43	418	C	G	3519	NULL	NULL	0.0594873	0.0438183	91	7	7.69231	1.40885	1.41275	1.4108	0.915849	0.969982	57.7134	96.94	0	1.84	89.55	0	0.14	5.41	0.02	0	0.87	0.65	0	0.93	0	0.48	0	0.05
	91	1354	43	511	43	494	C	C	3688	NULL	NULL	0.0596884	0.0305864	127	6	4.72441	1.40885	1.51832	1.46358	0.886044	0.886044	41.3196	1.96	0.05	0	1.08	0.83	0	0	0.43	0.43	0	1.46	86.27	1.65	0.02	0	5.87	1.86
	91	1390	43	540	43	523	C	G	3664	NULL	NULL	0.0594542	0.0303204	124	6	4.83871	1.40885	1.45238	1.43061	0.885423	0.944265	41.2312	94.38	0.43	1.85	86.2	0	0.02	5.88	0.05	0	0.43	1.44	0.92	1.85	0	0.84	0	0.02
	91	1415	43	559	43	542	C	A	3683	NULL	NULL	0.0587644	0.0454126	92	3	3.26087	1.40885	1.82644	1.61764	0.918164	0.918164	36.6223	7.71	0	6.12	0.02	0	0	1.57	0.89	0	0.02	90.21	0	0.27	0.86	0	0	0
	91	1515	43	634	43	617	C	C	3686	NULL	NULL	0.0428704	0.0135703	133	7	5.26316	1.40885	1.67291	1.54088	0.894437	0.894437	41.3485	2.52	0.02	0.02	1.62	0.86	0	0	0	0.86	0.02	0.13	87.72	0.92	0	0	6.12	1.65
	91	1583	43	686	43	669	C	U	3671	NULL	NULL	0.0442488	0.0158957	101	7	6.93069	1.40885	1.69126	1.55005	0.895257	0.895257	123.783	5.14	0.92	1.11	2.12	0	0.7	0.29	0	0	0	0.02	0	88.22	0	0.16	0	6.42
	91	1603	43	702	43	685	C	A	3674	NULL	NULL	0.0466058	0.0265119	97	5	5.15464	1.40885	1.77297	1.59091	0.912345	0.912345	121.262	6.13	0.02	6.11	0	0	0	0	0.86	0	0.02	89.45	0.02	0.89	0.84	0.02	0	1.71
	91	1708	43	761	43	744	C	G	3685	NULL	NULL	0.0950762	0.0599752	146	14	9.58904	1.40885	1.39427	1.40156	0.856499	0.856499	72.1349	88.3	0.02	1	82.98	0.05	0	4.25	0.02	0	0.86	7.07	0.02	0.32	0.02	0.78	0	2.54
	91	1737	43	773	43	756	C	G	3667	NULL	NULL	0.0507109	0.042854	95	3	3.15789	1.40885	1.781	1.59492	0.917151	0.97919	95.6107	97.86	0	1.63	90.03	0	0	6.2	0.02	0	0.89	0.29	0.02	0.05	0	0.81	0	0
	91	1787	43	806	43	789	C	C	3683	NULL	NULL	0.0512189	0.0442846	94	4	4.25532	1.40885	1.81213	1.61049	0.917155	0.917155	95.1424	0.9	0.02	0	0.02	0.86	0	0	0	0.89	0	0.02	89.99	0.35	0	0	6.12	1.68
	91	1836	43	836	43	819	C	G	3668	NULL	NULL	0.0530812	0.0119621	153	7	4.57516	1.40885	1.40345	1.40615	0.868498	0.916135	92.7385	91.43	0	1.68	84.94	0.05	0	4.76	0.02	0.16	0.73	1.66	2.69	1.11	0.02	0.78	1.27	0.05
	91	1999	43	893	43	870	C	C	3678	NULL	NULL	0.0829375	0.056815	102	6	5.88235	1.40885	1.59368	1.50126	0.906862	0.906862	56.9098	0.88	0.02	0	0	0.86	0	0	0	0.89	0	0	87.02	3.42	0	0	4.12	3.63
	91	2102	43	967	43	944	C	C	3168	NULL	NULL	0.131147	0.0913867	129	10	7.75194	1.40885	0.506195	0.95752	0.865228	0.865228	84.0298	5.65	0	4.25	0.78	0.5	0	0.12	0.15	0.66	0	7.52	82.23	0	0.25	0	2.33	1.16
	91	2353	43	1048	43	1030	C	G	3679	NULL	NULL	0.0434176	0.0337762	89	6	6.74157	1.40885	1.85201	1.63043	0.915681	0.980295	73.9855	98.01	0	1.35	90.2	0	0	6.46	0	0	0.92	0.19	0	0	0.02	0.84	0	0
	91	2664	43	1209	43	1190	C	C	3665	NULL	NULL	0.044585	0.0310687	100	5	5	1.40885	1.79906	1.60395	0.914672	0.914672	71.0406	0.95	0	0	0.08	0.87	0	0	0	0.92	0	0.02	90.08	0.16	0	0	6.48	1.36
	91	2685	43	1224	43	1205	C	G	3678	NULL	NULL	0.04121	-0.0403229	148	12	8.10811	1.40885	1.49532	1.45208	0.868418	0.868418	104.736	6.38	0.78	1.03	3.12	0.32	0.48	0.65	0	0.13	0	0.84	1	85.44	0	0.05	0.08	6.02
	91	2945	43	1415	43	1397	C	G	3399	NULL	NULL	0.0664726	0.0437119	100	2	2	1.40885	1.61694	1.51289	0.906959	0.957784	61.2323	93.02	0	0.05	87.89	0	0	5.08	0	0.02	0.82	0.14	2.11	0.14	0	0.94	2.76	0
	91	3127	43	1485	43	1462	C	U	2502	NULL	NULL	0.0709342	0.0481429	96	2	2.08333	1.40885	1.2666	1.33772	0.901323	0.901323	62.0134	6.43	0.75	0	2.03	0	0.67	2.98	0	0.03	0.03	0.35	0.51	87.05	0	0	0.07	5.45
	93	95	44	45	44	45	G	U	3710	NULL	NULL	0.407626	0.280657	140	19	13.5714	0.922847	0.74177	0.832309	0.758756	0.758756	3.59465	70.9	16.8	0	0.02	4.6	49.46	0.02	1.75	0.35	26.35	0	0.02	0.18	0	0.37	0	0.02
	93	998	44	284	44	279	G	G	3709	NULL	NULL	0.45615	0.270892	154	23	14.9351	0.922847	0.62828	0.775564	0.81369	0.81369	44.8448	7.25	0.45	0.02	0.05	6.57	0.16	0	2.26	38.59	4.01	0.02	0.16	0	4.92	42.71	0.02	0
	93	1009	44	291	44	286	G	C	3699	NULL	NULL	0.549682	0.312023	134	22	16.4179	0.922847	0.638752	0.780799	0.841008	0.841008	23.6992	89.09	36.61	0	0	47.44	5.04	0	0	2.97	5.75	0	0.08	0.16	0.13	1.72	0.02	0.02
	93	1013	44	294	44	289	G	U	3713	NULL	NULL	0.487007	0.212617	166	23	13.8554	0.922847	0.590426	0.756636	0.821026	0.890454	21.8265	89.01	39.87	0.02	0	42.18	6.94	0	1.88	3.04	0.56	0	0.08	0.16	2.71	2.5	0	0.02
	93	1025	44	303	44	298	G	A	3713	NULL	NULL	0.471861	0.194946	164	19	11.5854	0.922847	0.596461	0.759654	0.815491	0.815491	23.6753	7.62	2.28	0.02	0.08	2.07	3.17	0	39.33	0.21	3.49	0.16	0	0	6.96	42.15	0	0.02
	93	1037	44	309	44	304	G	G	3712	NULL	NULL	0.553234	0.314788	137	22	16.0584	0.922847	0.676213	0.79953	0.84139	0.84139	22.0104	2.07	0	0.02	0.08	1.74	0.21	0.02	36.59	5.75	2.98	0.16	0	0	4.89	47.49	0	0
	93	1152	44	398	44	393	G	C	3711	B	Secondary	0.96192	0.826341	89	60	67.4157	0.922847	0.897341	0.910094	0.980989	0.980989	2.73188	98.29	43.87	0	0.13	54.05	0.24	0	1.31	0.16	0	0	0.1	0	0.05	0	0.02	0.02
	93	1356	44	513	44	496	G	C	3693	NULL	NULL	0.342991	0.161002	146	14	9.58904	0.922847	0.57164	0.747244	0.717956	0.717956	44.9329	19.64	10.68	0.02	0	7.62	1.32	0	8.24	26.28	0	0.08	0.16	0	45.48	0.05	0.02	0
	93	1388	44	538	44	521	G	G	3685	NULL	NULL	0.337003	0.160758	143	14	9.79021	0.922847	0.560784	0.741816	0.716071	0.716071	43.1382	54.13	8.53	0	0.16	0.02	45.4	0.02	10.59	0.02	26.15	0	0	0.08	1.21	7.72	0	0.02
	93	2128	44	988	44	965	G	G	3707	NULL	NULL	0.350447	0.23243	135	13	9.62963	0.922847	0.895212	0.909029	0.783069	0.783069	91.6802	2.91	0.88	0	0.18	1.8	0	0.05	0.21	27.8	16.46	0.05	0	0	2.1	50.41	0	0
	93	2357	44	1051	44	1033	G	C	3698	NULL	NULL	0.373027	0.214984	106	10	9.43396	0.922847	0.826285	0.874566	0.805005	0.805005	69.3308	15.37	2.1	0	0.21	12.96	0.05	0.05	0	39.05	4.05	0	0.02	0	0.05	41.41	0	0
	93	2661	44	1207	44	1188	G	G	3679	NULL	NULL	0.361846	0.21264	110	10	9.09091	0.922847	0.907933	0.91539	0.823593	0.823593	67.1996	41.82	0.02	0	0.02	41.7	0.08	0	0.02	4.23	40.61	0	0.21	0	0	13	0.05	0
	93	2674	44	1217	44	1198	G	C	3702	NULL	NULL	0.354842	0.216778	161	21	13.0435	0.922847	0.799674	0.86126	0.766233	0.766233	90.1991	52.85	0.35	0	0	48.27	4.23	0	0.51	16.24	28.25	0	0.16	0.08	0	1.83	0.05	0
	93	2946	44	1416	44	1398	G	G	3424	NULL	NULL	0.334078	0.163398	132	13	9.84848	0.922847	0.734299	0.828573	0.775664	0.775664	57.2501	4	0	0.02	0.14	3.18	0.64	0.02	4.81	0.11	41.28	0.08	0	0	36.24	13.42	0	0
	93	2960	44	1425	44	1407	G	U	3399	NULL	NULL	0.37325	0.190989	165	17	10.303	0.922847	0.462128	0.692487	0.761406	0.761406	52.9452	46.12	36.47	0.02	0	1.29	8.34	0	4.4	1.11	4.29	0.08	0.14	0	39.47	4.29	0.02	0
	93	3107	44	1469	44	1446	G	G	3054	NULL	NULL	0.493442	0.336285	104	21	20.1923	0.922847	0.622417	0.772632	0.820809	0.820809	55.9915	5.35	0.13	0.06	0	4.67	0.49	0	4.96	35.35	5.75	0.22	0	0	46.69	1.63	0	0
	95	105	45	52	45	52	U	G	3715	NULL	NULL	0.274511	0.138525	124	10	8.06452	0.74177	0.8158	0.778785	0.489746	0.489746	25.1558	29.83	0	0.05	0.05	26.01	0.85	2.87	0	1.74	0	3.7	1.02	0.21	0.02	0	44.39	19.02
	95	393	45	124	45	117	U	G	3708	NULL	NULL	0.276457	0.143043	142	17	11.9718	0.74177	0.76506	0.753415	0.669802	0.669802	37.8901	83.36	0	8.75	4.79	8.91	3.66	57.25	0.78	0.43	0.53	0.21	0	0	2.26	12.09	0.18	0.1
	95	399	45	129	45	122	U	U	3687	NULL	NULL	0.323538	0.0890675	272	26	9.55882	0.74177	0.168431	0.455101	0.549082	0.549082	45.1727	19.77	0	14.06	0.1	3.19	0.64	1.78	1.4	0	0.35	0.1	0.35	4.43	20.28	2.62	16.74	33.89
	95	912	45	237	45	232	U	C	3710	NULL	NULL	0.288893	0.149542	140	17	12.1429	0.74177	0.762829	0.7523	0.671369	0.671369	40.4529	15.63	1.04	0.16	0	12.05	2.28	0.1	0	0.26	0.43	0	4.76	0.24	3.66	8.96	57.09	8.9
	95	998	45	284	45	279	U	G	3721	NULL	NULL	0.346166	0.155257	159	20	12.5786	0.74177	0.62828	0.685025	0.713097	0.713097	44.5785	73.6	0.42	3.75	1.2	24.36	0.02	43.85	0	1.31	0	2.63	1.18	0	0.83	1.63	18.59	0.16
	95	1001	45	286	45	281	U	G	3720	NULL	NULL	0.232688	0.0270485	241	26	10.7884	0.74177	0.642719	0.692245	0.657661	0.657661	36.8002	77.63	0	7.11	4.75	11.06	0.51	54.2	0.4	0.42	0.91	0.16	0	0.08	5.55	9.77	1.23	3.81
	95	1009	45	291	45	286	U	C	3712	NULL	NULL	0.381392	0.136415	143	16	11.1888	0.74177	0.638752	0.690261	0.685141	0.685141	23.2085	27.84	1.74	0.13	0.02	0.1	22.57	3.28	0	0	0	0	4.41	0.59	0	4.17	45.89	17.05
	95	1037	45	309	45	304	U	G	3725	NULL	NULL	0.383363	0.137571	146	18	12.3288	0.74177	0.676213	0.708992	0.686013	0.686013	21.3694	71.43	0	16.89	4.39	4.18	0	45.97	1.74	0	0	0.58	0.02	0	22.57	0.1	3.29	0.21
	95	1106	45	359	45	354	U	U	3705	NULL	NULL	0.233258	0.0849232	131	10	7.63359	0.74177	0.815772	0.778771	0.491493	0.491493	22.4889	64.5	0	18.92	0.99	0.13	0.02	44.44	0	0.1	1.64	0.24	0.05	3.71	0.86	25.76	1.8	1.26
	95	1150	45	396	45	391	U	G	3675	B	Secondary	0.875208	0.650239	151	54	35.7616	0.74177	0.19554	0.468655	0.704422	0.970882	3.31133	97.22	1.76	37.07	5.02	26.55	0.19	26.63	0	0	0	0.05	0	0	0.1	0.02	2.55	0
	95	1152	45	398	45	393	U	C	3724	NULL	NULL	0.410877	0.270691	141	15	10.6383	0.74177	0.897341	0.819556	0.743498	0.743498	4.7085	27.39	1.74	0	0	0.45	25.07	0.13	0	0	0	0.05	4.61	0.32	1.31	0	49.2	17.08
	95	1356	45	513	45	496	U	C	3706	NULL	NULL	0.413797	0.226475	143	23	16.0839	0.74177	0.57164	0.656705	0.680976	0.680976	47.6947	76.31	0.88	48.86	0	18.31	8.21	0.05	0	0.86	0	4.55	0.29	0.13	0.32	0	14.7	2.77
	95	1388	45	538	45	521	U	G	3698	NULL	NULL	0.413839	0.232438	141	23	16.3121	0.74177	0.560784	0.651277	0.680776	0.680776	45.7804	18.02	0	2.7	0.29	0.02	0.32	14.69	0.75	0	0.99	0.13	0.02	4.53	8.23	18.17	0	49.09
	95	1829	45	831	45	814	U	U	3712	NULL	NULL	0.390487	0.239389	171	25	14.6199	0.74177	0.788405	0.765088	0.718431	0.718431	86.7532	17.24	1.31	0.08	0	9.62	6.02	0.21	0.43	0	0	0	0.32	4.67	8.68	2.31	4.54	61.75
	95	2033	45	916	45	893	U	G	3658	NULL	NULL	0.279199	0.183313	99	10	10.101	0.74177	1.15319	0.947482	0.78423	0.78423	55.6244	85.2	1.31	0.73	4.8	0.02	14.03	64.31	0	0.02	0.43	0	0	0.05	0.02	13.15	0.02	1.03
	95	2357	45	1051	45	1033	U	C	3710	NULL	NULL	0.366407	0.203651	99	14	14.1414	0.74177	0.826285	0.784028	0.710356	0.710356	71.8536	72.33	0	0.05	0.69	26.11	0.59	44.89	0	1.74	0	0	4.33	0	0	0.08	19.89	1.58
	95	2661	45	1207	45	1188	U	G	3691	NULL	NULL	0.349096	0.195433	106	12	11.3208	0.74177	0.907933	0.824852	0.715857	0.715857	69.7902	25.82	0	0	4.3	0.21	0.02	21.29	0	0	1.75	0	0.73	0	0.02	26.32	45.23	0.08
	95	2669	45	1214	45	1195	U	C	3714	NULL	NULL	0.390219	0.21747	138	26	18.8406	0.74177	0.99424	0.868005	0.787375	0.787375	74.2177	28.34	1.37	0.16	0	25.24	1.47	0.1	0	0.37	0	0	0.13	4.89	0.05	0	12.71	53.45
	95	2711	45	1244	45	1225	U	C	3713	NULL	NULL	0.250651	0.0273637	371	38	10.2426	0.74177	0.152463	0.447117	0.549437	0.549437	136.49	22.56	1.12	5.21	0.32	5.05	0.32	10.54	0.37	0	0.24	1.26	3.14	0.29	4.59	16.86	35.66	14.95
	95	2786	45	1293	45	1274	U	G	3649	NULL	NULL	0.253669	0.0253651	370	41	11.0811	0.74177	0.00693438	0.374352	0.547437	0.692352	138.136	75.23	0.38	14.48	3.17	16.56	5.06	35.58	1.14	0.24	0	0.3	0.19	1.42	0.32	5.11	9.71	6.26
	95	2946	45	1416	45	1398	U	G	3436	NULL	NULL	0.352669	0.17693	126	14	11.1111	0.74177	0.734299	0.738035	0.676341	0.93577	57.1776	66.93	0	39.44	1.51	0.05	0	25.93	0	0	1.86	0.37	2.44	0.63	1.25	25.72	0.75	0
	95	2962	45	1426	45	1408	U	C	3417	NULL	NULL	0.338027	0.141859	163	23	14.1104	0.74177	0.293738	0.517754	0.629015	0.629015	54.5885	62.82	0.43	42.85	1.49	1.54	6.31	10.2	0	0	1.43	2.22	0.11	1.11	0.26	18.91	1.72	11.37
	95	3167	45	1515	45	1492	U	C	1335	NULL	NULL	0.300579	0.17253	84	10	11.9048	0.74177	0.381947	0.561859	0.683314	0.683314	77.056	25.5	0	0.89	0.59	2.75	0.14	21.13	0	0	3.19	0.07	2.45	2.52	0.07	19.94	45.83	0.37
	95	3173	45	1520	45	1497	U	G	1283	NULL	NULL	0.281485	0.167125	85	8	9.41176	0.74177	0.500851	0.621311	0.651226	0.651226	75.9003	66.07	0	0.61	2.94	20.89	0.15	41.48	0	3.32	0	2.7	0.69	0.15	0.54	2.47	23.37	0.61
	95	3174	45	1521	45	1498	U	G	1200	NULL	NULL	0.260151	0.158753	67	5	7.46269	0.74177	0.551279	0.646525	0.676257	0.676257	78.2895	73.2	0	0.16	5.28	22.23	0.16	45.37	0	3.47	0	0	0.66	0	0	3.05	19.09	0.49
	96	104	46	51	46	51	G	A	3718	NULL	NULL	0.00540923	0.00530876	27	2	7.40741	1.88621	1.91112	1.89866	0.9937	0.9937	25.8785	0.3	0	0.13	0	0.02	0.13	0.02	0.18	0	0	0.13	0.02	0.02	99.27	0.02	0	0
	96	108	46	54	46	54	G	C	3711	NULL	NULL	0.00428865	0.00323072	26	2	7.69231	1.88621	1.89015	1.88818	0.992795	0.992795	19.5407	99.41	0	0.02	0	99.21	0.16	0.02	0	0.18	0	0	0.18	0	0.08	0	0.1	0
	96	375	46	112	46	105	G	G	3706	NULL	NULL	0.00201226	0.00187822	29	1	3.44828	1.88621	1.9048	1.8955	0.993098	0.993098	22.3945	0.43	0	0	0.18	0.1	0.02	0.13	0	0	0.18	0	0	0	0.08	99.24	0	0.02
	96	977	46	277	46	272	G	C	3727	NULL	NULL	0.00620495	0.0056215	34	2	5.88235	1.88621	1.92404	1.90512	0.990295	0.995296	57.9683	99.5	0.1	0	0	98.9	0.5	0	0	0.08	0	0	0.18	0	0	0.05	0.16	0
	96	1064	46	330	46	325	G	C	3726	NULL	NULL	0.00393845	0.00337292	28	2	7.14286	1.88621	1.94352	1.91486	0.991397	0.991397	23.7829	99.14	0	0	0	99.06	0.08	0	0.05	0.13	0	0	0.18	0	0.05	0.26	0.16	0
	96	1149	46	395	46	390	G	C	3724	B	Secondary	0.00932784	0.00903267	23	2	8.69565	1.88621	1.95911	1.92266	0.994897	0.994897	2.70597	99.47	0.1	0	0	99.35	0.02	0	0	0.08	0	0	0.18	0	0.05	0.02	0.16	0
	96	1360	46	516	46	499	G	U	3713	NULL	NULL	0.00253384	0.00246206	20	1	5	1.88621	1.93537	1.91079	0.994901	0.996701	51.1953	99.61	0.18	0	0	0	99.43	0	0	0	0	0	0	0.18	0	0.02	0.02	0.13
	96	1368	46	522	46	505	G	C	3699	NULL	NULL	0.00255	0.0017381	21	1	4.7619	1.88621	1.88882	1.88752	0.993801	0.993801	43.076	99.32	0	0	0	99.32	0	0	0	0.18	0	0	0.18	0	0.13	0	0.13	0.02
	96	1474	46	605	46	588	G	U	3719	NULL	NULL	0.00201051	0.00175243	27	1	3.7037	1.88621	1.93334	1.90977	0.992601	0.994401	42.9014	99.49	0.18	0.02	0	0.1	99.19	0	0	0	0	0	0	0.18	0.02	0.13	0	0.13
	96	1569	46	674	46	657	G	G	3717	NULL	NULL	0.00373544	0.00337093	25	2	8	1.88621	1.94343	1.91482	0.994	0.994	105.767	0.38	0	0	0.18	0.02	0.08	0.1	0	0	0.18	0	0	0	0.02	99.32	0.02	0.02
	96	1582	46	685	46	668	G	G	3699	NULL	NULL	0.00254397	0.00240504	21	1	4.7619	1.88621	1.91314	1.89967	0.994596	0.994596	122.352	0.36	0	0	0.18	0	0.05	0.13	0	0	0.18	0	0	0	0	99.4	0.02	0
	96	1584	46	687	46	670	G	A	3690	NULL	NULL	0.00201127	0.00181599	23	1	4.34783	1.88621	1.88882	1.88751	0.994098	0.994098	118.568	0.23	0	0.13	0	0.02	0.08	0	0.18	0	0	0.18	0	0	99.35	0	0.02	0
	96	1591	46	692	46	675	G	U	3701	NULL	NULL	0.00427735	0.0039989	24	2	8.33333	1.88621	1.90183	1.89402	0.994096	0.994096	104.349	99.47	0.13	0	0	0.02	99.32	0	0	0.05	0	0	0	0.18	0.1	0	0	0.16
	96	1808	46	821	46	804	G	G	3718	NULL	NULL	0.00819488	0.00734415	30	2	6.66667	1.88621	1.8702	1.8782	0.989196	0.989196	65.5166	0.9	0	0	0.18	0.51	0.05	0.16	0.1	0	0.08	0	0	0	0.1	98.79	0	0
	96	1980	46	879	46	856	G	C	3694	NULL	NULL	0.00798589	0.00736227	28	2	7.14286	1.88621	1.83715	1.86168	0.989693	0.989693	64.3465	99.06	0.1	0	0	98.83	0.13	0	0	0.08	0	0	0.18	0	0	0.48	0.16	0
	96	2022	46	907	46	884	G	A	3676	NULL	NULL	0.00201951	0.00179158	24	1	4.16667	1.88621	1.85852	1.87237	0.993698	0.993698	49.1111	0.2	0	0.13	0	0.05	0.02	0	0.19	0	0	0.19	0	0	99.32	0.05	0	0.02
	96	2619	46	1178	46	1159	G	G	3720	NULL	NULL	0.00252781	0.00250716	19	1	5.26316	1.88621	1.973	1.9296	0.995097	0.995097	122.252	0.33	0	0.02	0.18	0	0	0.13	0	0	0.18	0	0	0	0	99.46	0	0
	96	2644	46	1195	46	1176	G	C	3628	NULL	NULL	0.00254257	0.00222709	29	1	3.44828	1.88621	1.72196	1.80408	0.991401	0.993601	78.847	99.31	0	0	0	99.09	0.22	0	0	0.19	0	0.02	0.16	0	0	0.13	0.16	0
	96	2667	46	1212	46	1193	G	U	3691	NULL	NULL	0.00330746	0.00251454	42	1	2.38095	1.88621	1.81887	1.85254	0.989498	0.989498	82.3485	99.04	0.13	0	0	0.05	98.86	0	0.05	0	0	0	0	0.18	0.16	0.37	0	0.16
	96	2893	46	1380	46	1362	G	U	3585	NULL	NULL	0.0026124	0.00244324	23	1	4.34783	1.88621	1.95483	1.92052	0.994496	0.996397	101.728	99.57	0.19	0	0	0	99.38	0	0	0	0	0	0	0.19	0.02	0.02	0.02	0.13
	96	2920	46	1399	46	1381	G	C	3467	NULL	NULL	0.00261545	0.00256063	19	0	0	1.88621	1.93935	1.91278	0.9947	0.9947	74.4873	99.44	0	0	0	99.42	0.02	0	0.02	0.17	0	0	0.17	0	0	0	0.17	0
	96	2922	46	1401	46	1383	G	G	3431	NULL	NULL	0.00271558	0.00247943	24	1	4.16667	1.88621	1.87511	1.88066	0.993797	0.993797	72.1102	0.42	0	0	0.17	0.11	0	0.14	0	0	0.2	0	0	0	0	99.33	0	0.02
	96	2927	46	1405	46	1387	G	G	3428	NULL	NULL	0.00264269	0.00239349	20	0	0	1.88621	1.8762	1.88121	0.9944	0.9944	69.5786	0.39	0	0	0.17	0.05	0	0.17	0.02	0	0.17	0	0	0	0	99.38	0	0
	96	2942	46	1413	46	1395	G	A	3416	NULL	NULL	0.00336825	0.00249157	24	0	0	1.88621	1.85029	1.86825	0.992796	0.992796	50.355	0.39	0	0.17	0	0.2	0.02	0	0.14	0.05	0	0.17	0	0	99.18	0.02	0	0
	96	2949	46	1418	46	1400	G	A	3438	NULL	NULL	0.00335405	0.00300819	27	1	3.7037	1.88621	1.91719	1.9017	0.992498	0.992498	55.7971	0.24	0	0.17	0	0.05	0.02	0	0.14	0	0.05	0.17	0	0	99.15	0.2	0	0
	96	2971	46	1433	46	1415	G	A	3319	NULL	NULL	0.00414345	0.004011	22	2	9.09091	1.88621	1.90422	1.89521	0.993696	0.993696	46.6567	0.27	0	0.15	0.03	0.03	0.06	0	0.21	0	0	0.15	0	0	99.3	0.03	0	0.03
	96	3125	46	1483	46	1460	G	A	2763	NULL	NULL	0.00219956	0.0018817	23	0	0	1.88621	1.81632	1.85127	0.992694	0.992694	58.412	0.46	0	0.14	0	0.18	0.14	0	0.1	0	0	0.1	0	0.03	99.2	0.07	0	0
	96	3140	46	1493	46	1470	G	A	1839	NULL	NULL	0.00370456	0.00337909	17	1	5.88235	1.88621	1.56566	1.72593	0.992798	0.992798	61.6148	0.25	0	0.1	0	0.1	0.05	0	0.16	0	0	0.21	0	0	99.18	0.1	0.05	0
	96	3141	46	1494	46	1471	G	G	1829	NULL	NULL	0.00372062	0.00342997	13	1	7.69231	1.88621	1.55644	1.72132	0.9927	0.9927	65.499	0.52	0	0.05	0.21	0.16	0	0.1	0	0	0.16	0	0	0	0.1	99.18	0	0
	96	3142	46	1495	46	1472	G	U	1811	NULL	NULL	0.0052552	0.00509738	12	1	8.33333	1.88621	1.57067	1.72844	0.994795	0.994795	68.146	99.6	0.16	0.05	0	0	99.39	0	0	0	0	0	0	0.21	0	0.05	0	0.1
	96	3143	46	1496	46	1473	G	C	1767	NULL	NULL	0.00425093	0.00393356	14	1	7.14286	1.88621	1.51922	1.70271	0.992393	0.992393	70.8986	99.2	0	0	0	99.15	0.05	0	0	0.16	0	0	0.22	0	0.11	0.11	0.11	0.05
	96	3165	46	1513	46	1490	G	A	1387	NULL	NULL	0.00909792	0.00770924	23	0	0	1.88621	1.48273	1.68447	0.9824	0.9824	78.248	1.2	0	0.07	0	0.57	0.42	0.14	0.14	0	0	0.14	0	0	98.06	0.42	0	0
	96	3169	46	1517	46	1494	G	G	1354	NULL	NULL	0.00795789	0.00669292	26	0	0	1.88621	1.61597	1.75109	0.980491	0.980491	74.4094	1.23	0	0	0.14	0.22	0.8	0.07	0	0	0.14	0	0	0	0.58	97.87	0	0.14
	96	3179	46	1526	46	1503	G	G	877	NULL	NULL	0.0159688	0.0147314	17	0	0	1.88621	1.18933	1.53777	0.983294	0.983294	77.0368	1.11	0	0.22	0.22	0.45	0.22	0	0	0	0.11	0	0	0	0.67	98.08	0	0
	97	103	47	50	47	50	C	A	3702	NULL	NULL	0.207172	0.179236	52	8	15.3846	1.5633	1.31499	1.43915	0.937567	0.937567	10.6526	1.32	0.02	0.32	0.02	0	0.91	0.05	0	0	0	88.91	0.18	4.69	0.05	0.53	0	4.26
	97	105	47	52	47	52	C	G	3734	NULL	NULL	0.28064	0.226627	70	9	12.8571	1.5633	0.8158	1.18955	0.782092	0.782092	9.49201	5.27	0.02	3.77	1.33	0	0.02	0.13	0	0	0	0.02	72.91	19.65	0	1.47	0.21	0.42
	97	107	47	53	47	53	C	A	3718	NULL	NULL	0.200095	0.174426	46	5	10.8696	1.5633	1.5814	1.57235	0.962785	0.962785	10.3883	5.14	0	1.23	0.72	0	0	3.19	0	0	0.02	93.04	0.13	0.05	0.05	1.45	0.05	0.02
	97	122	47	64	47	64	C	G	3718	NULL	NULL	0.081579	0.0728712	50	3	6	1.5633	1.6877	1.6255	0.952375	0.977091	50.9189	97.65	0	1.98	93.2	0	0	2.47	0	0	0.02	0.32	0.16	0.26	0.02	1.47	0.02	0.02
	97	221	47	84	47	81	C	U	3680	NULL	NULL	0.0826507	0.023527	158	4	2.53165	1.5633	1.14967	1.35648	0.870123	0.870123	82.7001	2.17	0.02	0.02	0.65	0.62	0.86	0	0	0	0	1.05	8.71	83.39	0.02	0	3.55	1.05
	97	372	47	110	47	103	C	C	3727	NULL	NULL	0.0791036	0.0610028	49	4	8.16327	1.5633	1.68279	1.62305	0.930457	0.930457	29.4685	0.3	0	0	0.02	0.26	0	0.02	0	0.02	0	0.1	91.63	2.11	1.23	0	4.42	0.13
	97	373	47	111	47	104	C	G	3718	NULL	NULL	0.0515725	0.0463891	39	0	0	1.5633	1.74941	1.65636	0.946481	0.977592	25.485	96.28	0	0	93.17	0	0	3.11	0	0	0.02	0.16	0.05	0.51	0	1.5	0	1.45
	97	379	47	115	47	108	C	G	3698	NULL	NULL	0.0556481	0.0490433	33	2	6.06061	1.5633	1.7561	1.6597	0.944169	0.989193	21.5388	99.08	0	0	93.62	0.21	0.75	4.5	0	0	0.02	0.08	0.02	0.21	0	0.54	0	0
	97	1005	47	289	47	284	C	G	3737	NULL	NULL	0.0513525	0.00635031	75	0	0	1.5633	1.50602	1.53466	0.906252	0.906252	24.473	93.19	0	1.65	88.64	0.29	0.05	2.56	0	0	0.02	3.31	0.26	1.71	0	1.12	0.05	0.29
	97	1014	47	295	47	290	C	C	3741	NULL	NULL	0.0638134	0.0334131	88	3	3.40909	1.5633	1.51917	1.54124	0.883555	0.883555	28.7606	1	0	0	0.42	0.08	0.5	0	0	0.02	0	0	87.34	6.11	0	0.9	4.51	0.08
	97	1024	47	302	47	297	C	G	3738	NULL	NULL	0.0664168	0.0415571	53	2	3.77358	1.5633	1.6679	1.6156	0.917766	0.962884	29.9468	96.25	0	0.08	90.78	0.88	0	4.51	0	0	0.02	2.69	0.42	0	0.5	0.08	0	0
	97	1041	47	312	47	307	C	C	3712	NULL	NULL	0.0563156	0.0478999	34	2	5.88235	1.5633	1.77739	1.67035	0.941876	0.941876	24.1677	0.55	0	0	0	0.53	0	0.02	0	0.02	0	0.24	93.38	0.21	0.75	0.21	4.6	0
	97	1065	47	331	47	326	C	G	3741	NULL	NULL	0.100485	0.0905401	22	3	13.6364	1.5633	1.86904	1.71617	0.952986	0.9989	25.2635	99.86	0	0	93.83	0	1.44	4.59	0	0	0.02	0.02	0	0.02	0	0.05	0	0
	97	1096	47	353	47	348	C	A	3697	NULL	NULL	0.0928916	0.0819857	28	3	10.7143	1.5633	1.70504	1.63417	0.949175	0.949175	17.8651	6.11	0	4.62	0.02	0	1.45	0.02	0.02	0	0	93.4	0.08	0.29	0.05	0	0	0
	97	1104	47	358	47	353	C	U	3738	NULL	NULL	0.145147	0.127759	36	2	5.55556	1.5633	1.71813	1.64072	0.964192	0.964192	10.2736	1.59	0.02	0	0.08	0	1.49	0	0	0	0	0.05	0.66	93.08	0	0	3.31	1.28
	97	1106	47	359	47	354	C	U	3722	NULL	NULL	0.257282	0.198364	78	7	8.97436	1.5633	0.815772	1.18954	0.779842	0.779842	7.89725	74.75	0	0.45	72.65	1.47	0	0.18	0	0	0.02	19.47	0.5	1.23	0.02	0	0.13	3.81
	97	1108	47	361	47	356	C	G	3733	B	Secondary	0.273443	0.256648	25	6	24	1.5633	1.64886	1.60608	0.978089	0.978089	2.94385	98.38	0	3.98	93.79	0	0	0.61	0	0	0.02	0	0.05	0.02	1.47	0.02	0	0
	97	1153	47	399	47	394	C	G	3714	NULL	NULL	0.066859	0.0393705	116	1	0.862069	1.5633	1.36508	1.46419	0.897859	0.897859	22.2375	91.55	0	2.55	87.2	0	0	1.8	0	0	0.02	4.73	1.15	0.83	0	1.5	0.05	0.13
	97	1155	47	401	47	396	C	C	3692	NULL	NULL	0.0621269	0.034401	44	1	2.27273	1.5633	1.53706	1.55018	0.925061	0.925061	28.3612	1.45	0	0	0	1.4	0.05	0	0	0.02	0	2.46	90.8	0.64	0	0.02	2.92	1.64
	97	1184	47	420	47	415	C	U	3711	NULL	NULL	0.117531	0.0951829	116	5	4.31034	1.5633	1.39463	1.47896	0.905555	0.905555	61.982	3.88	0.02	0	0.08	0.61	0.86	2.31	0	0	0	0.1	6.08	87.59	0	0.02	0.08	2.2
	97	1188	47	423	47	418	C	G	3569	NULL	NULL	0.112666	0.100234	34	2	5.88235	1.5633	1.41275	1.48803	0.949081	0.972591	65.7738	97.22	0	2.43	92.44	0	0	2.35	0	0	0.02	0.05	0	1.09	0	1.56	0	0.02
	97	1309	47	484	47	468	C	G	3738	NULL	NULL	0.0881125	0.0508536	121	5	4.13223	1.5633	1.32774	1.44552	0.873637	0.873637	37.6365	90.52	0	1.01	85.33	0.98	0.16	3.04	0	0	0.02	5.23	0.08	3.23	0.29	0.05	0.05	0.48
	97	1346	47	504	47	487	C	C	3733	NULL	NULL	0.0508858	0.038177	35	3	8.57143	1.5633	1.78299	1.67315	0.933578	0.933578	42.1532	0.66	0	0	0.02	0.64	0	0	0	0.02	0	0	92.56	1.31	0.05	0.77	4.6	0
	97	1354	47	511	47	494	C	C	3740	NULL	NULL	0.126586	0.103491	65	4	6.15385	1.5633	1.51832	1.54081	0.93787	0.93787	46.8585	0.84	0	0	0.21	0.58	0.05	0	0	0.02	0	1.89	90.57	1.2	0	0.85	2.26	2.32
	97	1390	47	540	47	523	C	G	3715	NULL	NULL	0.146118	0.123006	61	5	8.19672	1.5633	1.45238	1.50784	0.943372	0.943372	46.9424	95.92	0	2.28	91.15	0.86	0	1.63	0	0	0.02	1.02	0.05	1.69	0.05	0.59	0	0.61
	97	1392	47	541	47	524	C	G	3668	NULL	NULL	0.0515781	0.0395083	33	3	9.09091	1.5633	1.65321	1.60826	0.935567	0.981293	44.2664	98.32	0	0	92.89	0.59	0.27	4.57	0	0	0.02	0.89	0.02	0.02	0	0.65	0	0.02
	97	1402	47	548	47	531	C	G	3728	NULL	NULL	0.0684824	0.05109	43	3	6.97674	1.5633	1.76058	1.66194	0.942063	0.977085	24.9055	97.65	0	0.96	93.19	0	0	3.5	0	0	0.02	0.5	0.1	0.13	0.91	0.58	0.05	0
	97	1415	47	559	47	542	C	A	3735	NULL	NULL	0.0845098	0.0739091	28	0	0	1.5633	1.82644	1.69487	0.956683	0.956683	37.1164	4.76	0	2.96	0.02	0	0.21	1.57	0.02	0	0	93.85	0	0.05	1.28	0	0	0
	97	1438	47	580	47	563	C	U	3726	NULL	NULL	0.116117	0.074039	126	5	3.96825	1.5633	1.16621	1.36476	0.842788	0.842788	65.2779	4.07	0	2.51	0.05	0.96	0.53	0.02	0	0.02	0	0.42	81.18	12.24	0	0	1.42	0.58
	97	1514	47	633	47	616	C	G	3683	NULL	NULL	0.0754212	0.0532111	78	1	1.28205	1.5633	1.26589	1.4146	0.866123	0.866123	44.3135	89.48	0	1.65	84.89	0.02	0	2.92	0	0	0.02	0.13	1.38	7.42	0	1.46	0	0.05
	97	1515	47	634	47	617	C	C	3738	NULL	NULL	0.0563592	0.0330844	67	0	0	1.5633	1.67291	1.61811	0.930458	0.930458	47.3353	2.94	0	0	1.54	1.38	0.02	0	0	0.02	0	0.16	91.29	0.9	0	0.08	2.93	1.62
	97	1586	47	688	47	671	C	G	3722	NULL	NULL	0.0534533	0.0469871	34	0	0	1.5633	1.74805	1.65567	0.944172	0.974484	102.669	97.41	0	1.58	92.78	0.02	0	3.03	0	0	0.02	0.91	0.02	0.13	0	1.47	0	0
	97	1599	47	699	47	682	C	C	3726	NULL	NULL	0.0846781	0.0738246	39	3	7.69231	1.5633	1.69645	1.62988	0.950471	0.950471	100.527	1.54	0	0	0.05	1.28	0.21	0	0	0.02	0	0	92.62	1.25	0	0	2.14	2.38
	97	1603	47	702	47	685	C	A	3726	NULL	NULL	0.0972607	0.0813128	31	3	9.67742	1.5633	1.77297	1.66813	0.953679	0.953679	106.252	3.66	0	2.89	0.05	0	0.72	0	0.02	0	0	93.62	0.02	0.16	0.77	0	0	1.71
	97	1708	47	761	47	744	C	G	3737	NULL	NULL	0.114654	0.086776	84	4	4.7619	1.5633	1.39427	1.47878	0.883454	0.883454	64.377	87.69	0	0.21	85.67	0	0	1.81	0	0	0.02	7.8	0.08	0.32	0.08	1.41	0	2.56
	97	1734	47	771	47	754	C	G	3701	NULL	NULL	0.0638502	0.0175347	108	4	3.7037	1.5633	1.14655	1.35493	0.838587	0.838587	75.6884	86.97	0	0.1	82.35	0.37	0.59	3.56	0	0	0.02	8.47	0.83	2.15	0.51	0.02	0.02	0.94
	97	1735	47	772	47	755	C	U	3733	NULL	NULL	0.0993405	0.06955	68	6	8.82353	1.5633	1.53372	1.54851	0.926055	0.926055	78.419	1.54	0.02	0.9	0.58	0	0.02	0.02	0	0	0	2.19	0.64	90.44	1.47	0	0.64	3.02
	97	1737	47	773	47	756	C	G	3718	NULL	NULL	0.0722709	0.0660338	32	0	0	1.5633	1.781	1.67215	0.952682	0.981695	82.345	98.13	0	1.71	93.52	0	0	2.9	0	0	0.02	0.21	0.02	0.08	0	1.5	0	0
	97	1787	47	806	47	789	C	C	3735	NULL	NULL	0.0689868	0.0634817	29	0	0	1.5633	1.81213	1.68772	0.952478	0.952478	82.4473	1.51	0	0	0.02	1.49	0	0	0	0.02	0	0.02	93.5	0.32	0	0	2.88	1.71
	97	1788	47	807	47	790	C	A	3734	NULL	NULL	0.0985868	0.0677184	62	6	9.67742	1.5633	1.52131	1.5423	0.925853	0.925853	79.7026	5.82	0	3.02	0.69	0	1.47	0.64	0.02	0	0	90.42	0.53	2.21	0.02	0	0.02	0.9
	97	1789	47	808	47	791	C	C	3733	NULL	NULL	0.065059	0.0181077	107	4	3.73832	1.5633	1.18414	1.37372	0.833381	0.833381	77.2559	2.09	0	0.93	0.64	0.02	0.5	0	0	0.02	0	2	81.85	9.36	0.58	0.37	3.5	0.16
	97	1836	47	836	47	819	C	G	3720	NULL	NULL	0.0881308	0.055478	90	2	2.22222	1.5633	1.40345	1.48338	0.901335	0.901335	92.2163	91.92	0	1.63	88.4	0.02	0.05	1.82	0	0	0.02	1.26	3.06	1.12	0.45	0.96	1.15	0
	97	1967	47	868	47	845	C	C	3730	NULL	NULL	0.0879595	0.0442317	70	4	5.71429	1.5633	1.41144	1.48737	0.907243	0.907243	70.863	3.94	0	0	1.84	0.96	0.5	0.64	0	0.02	0	0.02	88	4.01	0.02	0	1.28	2.65
	97	1999	47	893	47	870	C	C	3730	NULL	NULL	0.159699	0.138975	37	5	13.5135	1.5633	1.59368	1.57849	0.952586	0.952586	42.7482	1.49	0	0	0	0.58	0.91	0	0	0.02	0	0	91.51	2.38	0	0	0.85	3.72
	97	2057	47	933	47	910	C	G	3653	NULL	NULL	0.0547672	0.0365607	52	4	7.69231	1.5633	1.65865	1.61097	0.944472	0.987594	90.1224	97.79	0	0.05	93.43	0	0	4.31	0	0	0.02	0.08	0.49	0	0.92	0.6	0.05	0
	97	2113	47	975	47	952	C	A	3731	NULL	NULL	0.0525915	0.0381474	38	3	7.89474	1.5633	1.59397	1.57863	0.916672	0.916672	99.9515	9.06	0	2.27	4.47	0	0	2.32	0.02	0	0	89.32	0.08	0	1.49	0	0	0
	97	2446	47	1109	47	1091	C	C	3729	NULL	NULL	0.0492342	0.0348724	40	3	7.5	1.5633	1.83082	1.69706	0.942176	0.942176	93.6859	0.66	0	0	0.05	0.61	0	0	0	0.02	0	0.16	93.3	0.34	0.88	0	4.6	0
	97	2789	47	1295	47	1276	C	G	3660	NULL	NULL	0.0655759	0.0370754	106	2	1.88679	1.5633	1.299	1.43115	0.890649	0.890649	129.576	2.3	0.02	0	1.17	1.06	0.05	0	0	0	0	0.16	5.56	87.12	0.02	0.19	1.71	2.89
	97	2813	47	1317	47	1298	C	C	3734	NULL	NULL	0.101713	0.0735078	59	2	3.38983	1.5633	1.54713	1.55521	0.927062	0.927062	104.677	4.69	0	3.28	0.1	1.31	0	0	0.02	0	0	3.79	89.38	0.77	0.02	0	1.28	0
	97	2945	47	1415	47	1397	C	G	3444	NULL	NULL	0.199476	0.181441	34	3	8.82353	1.5633	1.61694	1.59012	0.972489	0.972489	43.4453	93.52	0	0	93.15	0.11	0	0.26	0	0	0.02	0.2	0.69	0.14	0	1.33	4.06	0
	97	3127	47	1485	47	1462	C	U	2535	NULL	NULL	0.193765	0.175702	46	3	6.52174	1.5633	1.2666	1.41495	0.959276	0.959276	43.4639	6.66	0.03	0	0.9	0	1.76	3.97	0	0	0	0.43	0.58	91.9	0	0.15	0.03	0.19
	99	105	48	52	48	52	C	G	3743	NULL	NULL	0.27835	0.129358	221	23	10.4072	0.79873	0.8158	0.807265	0.652527	0.652527	20.3681	2.04	0.02	0.32	1.01	0.08	0.13	0.48	0	0.32	1.46	3.46	28.35	19.36	0.02	0	44.38	0.56
	99	1106	48	359	48	354	C	U	3730	NULL	NULL	0.286559	0.124094	229	22	9.60699	0.79873	0.815772	0.807251	0.650388	0.932458	19.6866	73.08	0	0.58	28.19	0	0	44.31	0.02	1.47	0.32	19.22	0.37	4.39	0.1	0.13	0.26	0.58
	99	1117	48	369	48	364	C	C	3743	NULL	NULL	0.178555	0.0187546	217	13	5.99078	0.79873	0.972883	0.885806	0.626176	0.935263	25.6367	75.4	0.69	0.02	30.89	0.1	0	43.7	0	0.82	0.29	0.96	18.19	2.08	0	0.13	2.05	0.02
	99	1145	48	392	48	387	C	G	3745	NULL	NULL	0.180163	0.0184993	216	14	6.48148	0.79873	1.0125	0.905616	0.631175	0.631175	26.417	20.94	0	0.02	18.74	0.13	0	2.05	0.66	0.29	0.85	1.46	30.98	0.98	0	0.1	43.68	0
	100	104	49	51	49	51	U	A	3752	NULL	NULL	0.00565471	0.0056208	20	3	15	1.82897	1.91112	1.87004	0.996097	0.996097	18.752	99.61	0.05	99.49	0	0	0	0.07	0.15	0	0	0.05	0.02	0	0	0	0.02	0.1
	100	1112	49	364	49	359	U	A	3751	NULL	NULL	0.00186047	0.00177843	15	1	6.66667	1.82897	1.95404	1.89151	0.996799	0.996799	3.93757	99.64	0	99.62	0	0	0	0.02	0.18	0	0.02	0.07	0	0	0	0	0	0.05
	100	1206	49	436	49	431	U	C	3692	NULL	NULL	0.00119971	0.00102004	22	1	4.54545	1.82897	1.75736	1.79317	0.993097	0.993097	53.662	0.1	0.02	0	0	0	0	0.08	0	0.1	0	0	0.08	0	0	0	99.26	0.43
	100	1988	49	885	49	862	U	G	3695	NULL	NULL	0.0018839	0.00186703	17	1	5.88235	1.82897	1.79186	1.81041	0.996198	0.996198	36.0045	99.72	0	0.08	0.08	0	0	99.56	0	0.02	0.18	0	0	0	0	0	0.02	0.02
	100	2704	49	1238	49	1219	U	A	3710	NULL	NULL	0.00284542	0.00283076	14	1	7.14286	1.82897	1.85789	1.84343	0.9967	0.9967	118.84	99.64	0	99.62	0	0	0	0.02	0.21	0	0	0.05	0	0.02	0	0	0.05	0
	100	2717	49	1248	49	1229	U	A	3743	NULL	NULL	0.00241451	0.00231656	20	1	5	1.82897	1.92779	1.87838	0.992396	0.996398	122.497	99.61	0.02	99.19	0	0	0	0.4	0.18	0	0	0.08	0	0	0	0	0.1	0
	100	2721	49	1250	49	1231	U	A	3698	NULL	NULL	0.00231257	0.00220535	14	1	7.14286	1.82897	1.84069	1.83483	0.996999	0.996999	114.007	99.64	0	99.64	0	0	0	0	0.21	0	0	0.05	0	0.02	0	0	0.02	0.02
	100	2866	49	1359	49	1340	U	C	3726	NULL	NULL	0.00144463	0.00138673	19	1	5.26316	1.82897	1.93577	1.88237	0.995095	0.995095	103.514	0.18	0	0.08	0	0	0	0.1	0	0.18	0.02	0	0.08	0	0	0	99.46	0.05
	103	105	50	52	50	52	A	G	3760	NULL	NULL	0.182786	0.109725	105	19	18.0952	1.31499	0.8158	1.0654	0.728512	0.728512	6.1715	24.11	19.16	3.74	0.05	0.02	0	1.14	0.15	68.4	1.3	0	0.18	0.05	0.07	0.61	4.67	0.39
	103	107	50	53	50	53	A	A	3746	NULL	NULL	0.141183	0.106475	68	11	16.1765	1.31499	1.5814	1.4482	0.923651	0.923651	9.93532	9.91	0.05	5.73	0	0	0	4.13	88.16	0.15	0.69	0.26	0.02	0	0.18	0.53	0.02	0.02
	103	900	50	229	50	224	A	U	3753	NULL	NULL	0.0998254	0.0422469	148	13	8.78378	1.31499	1.28223	1.29861	0.865091	0.865091	48.4305	86.26	81.21	0.07	0.05	0	0.15	4.78	1.67	0.23	5.82	0	0	0.23	0.45	0.13	0.21	4.92
	103	1104	50	358	50	353	A	U	3757	NULL	NULL	0.0951993	0.0716914	61	5	8.19672	1.31499	1.71813	1.51656	0.915854	0.915854	12.1438	89.03	88.25	0	0.02	0.05	0.69	0.02	0.05	0.63	0.02	0	0	0.26	0	0	3.26	6.69
	103	1108	50	361	50	356	A	G	3752	NULL	NULL	0.187131	0.1644	53	6	11.3208	1.31499	1.64886	1.48193	0.935573	0.935573	7.995	10.28	0.02	4.73	0.29	0	0	5.24	0.1	0.05	88.79	0	0	0	0.61	0.13	0	0
	103	1184	50	420	50	415	A	U	3737	NULL	NULL	0.0841821	0.0539805	146	11	7.53425	1.31499	1.39463	1.35481	0.857117	0.857117	67.7901	86	83.03	0	0	0.34	0.34	2.29	0.1	5.82	0.05	0	0.05	0.24	0	0.05	0.58	7.05
	103	1188	50	423	50	418	A	G	3588	NULL	NULL	0.0813905	0.0645858	61	3	4.91803	1.31499	1.41275	1.36387	0.897568	0.897568	71.7993	11.84	1.11	2.39	0.3	0	0	8.04	0.02	0	87.34	0	0	0	0.05	0.72	0	0
	103	1354	50	511	50	494	A	C	3758	NULL	NULL	0.0811824	0.0499658	90	7	7.77778	1.31499	1.51832	1.41666	0.880843	0.880843	52.701	3.06	1.35	0	0	0.66	0.07	0.98	1.8	85.73	0.07	0	0.29	0	0	0	6.69	2.31
	103	1390	50	540	50	523	A	G	3733	NULL	NULL	0.0815147	0.0502644	87	6	6.89655	1.31499	1.45238	1.38369	0.883952	0.883952	52.9091	10.52	1.68	2.27	0.29	0	0	6.28	1.15	0.05	86.09	0	0	0	0.08	0.66	0.85	0.56
	103	1463	50	598	50	581	A	U	3755	NULL	NULL	0.108379	0.0828009	99	11	11.1111	1.31499	1.46528	1.39014	0.877449	0.877449	64.5107	88.45	84.84	2.87	0	0	0.74	0	0.18	3.9	0.05	0	0	0.29	0	0	1.62	5.47
	103	1522	50	640	50	623	A	A	3749	NULL	NULL	0.0889295	0.0467945	98	10	10.2041	1.31499	1.26922	1.29211	0.827712	0.827712	67.1063	7.44	0.45	5.45	0	0	0	1.54	79.86	0.02	8.76	0.29	0	0	0.71	0	0	2.87
	103	1588	50	690	50	673	A	G	3731	NULL	NULL	0.0863625	0.0612218	72	8	11.1111	1.31499	1.52067	1.41783	0.901058	0.901058	93.0856	10.36	0.02	4.36	0.29	0	0	5.69	3.13	0.02	85.71	0	0	0	0.08	0.66	0	0
	103	1603	50	702	50	685	A	A	3747	NULL	NULL	0.0752991	0.0537501	55	5	9.09091	1.31499	1.77297	1.54398	0.911954	0.911954	99.8078	7.81	0.15	7.59	0	0	0.07	0	88.78	0.02	0.02	0.29	0	0	0.66	0	0	2.37
	103	1708	50	761	50	744	A	G	3759	NULL	NULL	0.0768464	0.0391721	107	5	4.6729	1.31499	1.39427	1.35463	0.83532	0.83532	62.2224	8.11	0.31	0.45	0.29	0	0.05	7.01	7.62	0.05	80.98	0	0	0	0.02	0.66	0.02	2.49
	103	1971	50	871	50	848	A	U	3744	NULL	NULL	0.149853	0.136039	54	6	11.1111	1.31499	1.65394	1.48447	0.933072	0.933072	78.352	94.01	88.9	0	0	0	0.74	4.37	0.02	0.02	0.16	0	0	0.29	0	0	0	5.46
	103	1999	50	893	50	870	A	C	3752	NULL	NULL	0.104201	0.0761804	63	6	9.52381	1.31499	1.59368	1.45434	0.911072	0.911072	38.3589	3.13	2.39	0	0	0.69	0.05	0	0	86.56	0.02	0	0.29	0	0	0	5.45	4.52
	103	2076	50	947	50	924	A	G	3669	NULL	NULL	0.115495	0.0812826	73	8	10.9589	1.31499	1.32007	1.31753	0.902049	0.902049	102.92	7.3	1.49	0	0.29	0	0	5.52	1.6	0.16	85.74	0	0	0	0.02	0.73	0	4.4
	103	2077	50	948	50	925	A	C	3641	NULL	NULL	0.143309	0.0910007	100	8	8	1.31499	1.16519	1.24009	0.881749	0.881749	100.386	9.99	4.93	0	0	0.71	0.05	4.3	0.08	83.79	0.19	0	0.27	0.02	0	0	4.99	0.63
	103	2230	50	1030	50	1010	A	C	3535	NULL	NULL	0.10476	0.0531597	179	12	6.70391	1.31499	0.892083	1.10354	0.84259	0.84259	122.376	84.75	81.36	2.59	0	0.5	0.25	0.05	1.1	5.76	0.33	0.02	0	0.28	0.02	0	2.82	4.85
	103	2697	50	1233	50	1214	A	G	3748	NULL	NULL	0.142163	0.097716	91	8	8.79121	1.31499	1.38396	1.34948	0.883054	0.883054	99.6946	6.11	0.1	0.61	0.26	0	0	5.14	4.74	0.13	84.04	0.02	0	0	0.05	0.69	4.18	0
	103	2700	50	1234	50	1215	A	C	3758	NULL	NULL	0.115091	0.0838784	62	8	12.9032	1.31499	1.53181	1.4234	0.904943	0.904943	102.789	6.59	1.51	4.35	0	0.71	0.02	0	1.4	86.07	0.02	0	0.29	0	0	0	5.57	0
	103	2945	50	1415	50	1397	A	G	3459	NULL	NULL	0.123268	0.0988703	59	6	10.1695	1.31499	1.61694	1.46597	0.922961	0.922961	36.8785	6.12	0.14	0	0.25	0.08	0	5.65	0.2	0.69	88.16	0	0	0	0	0.69	4.09	0
	103	3127	50	1485	50	1462	A	U	2562	NULL	NULL	0.119288	0.0948536	64	5	7.8125	1.31499	1.2666	1.2908	0.911852	0.911852	36.4546	92.09	87.05	0.03	0	0	0.93	4.08	0.42	0.54	0.81	0	0	0.27	0	0.11	0.03	5.67
	104	108	51	54	51	54	A	C	3792	NULL	NULL	0.00431318	0.00413878	21	2	9.52381	1.91112	1.89015	1.90064	0.994997	0.994997	16.7331	0.22	0.15	0.02	0	0.05	0	0	0.07	99.42	0	0	0.05	0	0	0.02	0.18	0
	104	110	51	55	51	55	A	A	3789	NULL	NULL	0.0033589	0.00331915	21	2	9.52381	1.91112	1.89089	1.90101	0.995596	0.995596	25.1792	0.27	0.07	0.18	0	0	0.02	0	99.49	0.05	0.02	0.05	0	0	0.05	0	0	0.02
	104	114	51	58	51	58	A	C	3798	NULL	NULL	0.00406375	0.00405679	18	2	11.1111	1.91112	1.92296	1.91704	0.996699	0.996699	21.3858	0.09	0.02	0	0	0.07	0	0	0.02	99.57	0.02	0	0.05	0	0	0	0.15	0.05
	104	434	51	151	51	145	A	A	3795	NULL	NULL	0.00246395	0.00241822	19	1	5.26316	1.91112	1.93351	1.92231	0.9961	0.9961	43.6056	0.26	0.05	0.21	0	0	0	0	99.55	0.02	0.02	0.02	0.02	0	0.07	0	0	0
	104	1407	51	552	51	535	A	U	3767	NULL	NULL	0.0016642	0.00155897	24	1	4.16667	1.91112	1.84397	1.87754	0.994095	0.994095	31.5894	99.41	99.36	0	0	0	0.05	0	0.18	0.05	0.05	0	0	0.05	0.02	0	0	0.21
	104	1525	51	642	51	625	A	A	3798	NULL	NULL	0.0016102	0.00149689	23	1	4.34783	1.91112	1.91579	1.91346	0.992396	0.992396	55.1657	0.21	0	0.21	0	0	0	0	99.18	0.36	0.1	0.02	0.02	0	0.07	0	0	0
	104	1747	51	781	51	764	A	A	3787	NULL	NULL	0.00234173	0.00221501	30	2	6.66667	1.91112	1.90052	1.90582	0.992397	0.992397	71.5354	0.15	0	0.15	0	0	0	0	99.15	0.47	0.02	0.05	0	0	0.07	0	0.05	0
	104	1972	51	872	51	849	A	A	3776	NULL	NULL	0.000993086	0.000954766	22	1	4.54545	1.91112	1.86939	1.89026	0.992899	0.992899	70.0426	0.2	0	0.18	0	0	0	0.02	99.23	0.05	0.36	0.05	0	0	0.07	0	0	0
	104	2029	51	913	51	890	A	A	3725	NULL	NULL	0.00136756	0.00132456	23	0	0	1.91112	1.78389	1.84751	0.994893	0.994893	45.2927	0.23	0.05	0.18	0	0	0	0	99.43	0.13	0.02	0.05	0	0	0.08	0	0.02	0
	104	2416	51	1092	51	1074	A	A	3699	NULL	NULL	0.00176318	0.00173167	24	1	4.16667	1.91112	1.72327	1.8172	0.993597	0.993597	106.852	0.26	0.05	0.21	0	0	0	0	99.29	0.26	0.02	0.02	0.02	0	0.08	0	0	0
	104	2681	51	1221	51	1202	A	G	3798	NULL	NULL	0.00206237	0.00202387	16	1	6.25	1.91112	1.97581	1.94347	0.996401	0.996401	104.561	0.28	0	0	0.05	0.02	0	0.21	0	0.05	99.6	0	0	0	0	0.05	0	0
	104	2717	51	1248	51	1229	A	A	3792	NULL	NULL	0.00239184	0.00234399	23	1	4.34783	1.91112	1.92779	1.91945	0.992095	0.992095	136.654	0.18	0	0.18	0	0	0	0	99.15	0.1	0.39	0.05	0	0	0.07	0	0	0.02
	104	2769	51	1280	51	1261	A	A	3792	NULL	NULL	0.00119013	0.00116653	25	1	4	1.91112	1.93699	1.92405	0.993694	0.993694	136.174	0.39	0.21	0.18	0	0	0	0	99.31	0.07	0.05	0.05	0	0	0.07	0	0	0.02
	104	2779	51	1288	51	1269	A	A	3792	NULL	NULL	0.00479438	0.00478939	16	2	12.5	1.91112	1.96693	1.93903	0.996798	0.996798	130.625	0.2	0.05	0.15	0	0	0	0	99.6	0	0	0.05	0	0	0.07	0	0.05	0
	104	2812	51	1316	51	1297	A	G	3791	NULL	NULL	0.00164874	0.00162206	18	1	5.55556	1.91112	1.95075	1.93094	0.995796	0.995796	125.298	0.25	0.02	0	0.05	0	0	0.18	0.05	0.05	99.52	0	0	0	0	0.07	0.02	0
	104	2815	51	1319	51	1300	A	A	3782	NULL	NULL	0.00151972	0.00150594	17	1	5.88235	1.91112	1.92726	1.91919	0.996301	0.996301	119.484	0.25	0.07	0.18	0	0	0	0	99.57	0	0	0.05	0	0	0.07	0	0	0.02
	104	2928	51	1406	51	1388	A	U	3513	NULL	NULL	0.00373835	0.00371799	18	2	11.1111	1.91112	1.90549	1.9083	0.994797	0.994797	63.6238	99.53	99.4	0.05	0	0	0.08	0	0.08	0.14	0	0	0	0.05	0	0	0	0.17
	104	2971	51	1433	51	1415	A	A	3377	NULL	NULL	0.00364568	0.00362384	19	1	5.26316	1.91112	1.90422	1.90767	0.995595	0.995595	22.3888	0.24	0.08	0.14	0	0	0	0.02	99.46	0.02	0.05	0.05	0	0	0.08	0	0	0.02
	104	2972	51	1434	51	1416	A	A	3380	NULL	NULL	0.00641409	0.00630031	33	2	6.06061	1.91112	1.80482	1.85797	0.98019	0.98019	23.1409	0.3	0.17	0.08	0	0	0	0.05	97.9	1.5	0.05	0.05	0	0	0.08	0	0.05	0
	104	3125	51	1483	51	1460	A	A	2805	NULL	NULL	0.00438051	0.00432813	23	2	8.69565	1.91112	1.81632	1.86372	0.993197	0.993197	44.8124	0.31	0.17	0.14	0	0	0	0	99.21	0.17	0.1	0.03	0	0	0.07	0	0	0.07
	104	3146	51	1498	51	1475	A	U	1886	NULL	NULL	0.00735302	0.00729618	17	2	11.7647	1.91112	1.80637	1.85875	0.993301	0.993301	69.9158	99.35	99.2	0.1	0	0	0.05	0	0.26	0.26	0.05	0	0	0	0	0	0	0.05
	105	107	52	53	52	53	G	A	3792	NULL	NULL	0.197824	0.130712	93	14	15.0538	0.8158	1.5814	1.1986	0.759031	0.759031	3.78223	20.1	0.02	19.5	0.31	0.02	0.02	0.23	0.73	0.1	3.05	72.78	0.1	0.05	1.31	1.71	0	0
	105	501	52	NULL	52	178	G	G	2192	NULL	NULL	0.212755	0.0311211	253	21	8.3004	0.8158	-0.77739	0.0192049	0.530827	0.530827	63.7865	22.42	0	13.17	5.27	0.95	0.04	2.99	0.49	3.13	2.95	39.93	12.67	2.13	0.18	2.72	6.04	7.26
	105	871	52	216	52	211	G	G	1798	NULL	NULL	0.260423	0.140429	149	13	8.72483	0.8158	-0.665572	0.0751142	0.620835	0.620835	65.0591	9.53	0.38	0.22	1.22	0.16	1.5	6.05	0.16	3.5	0.16	5.22	1.66	52.61	0.38	1.33	7.94	17.44
	105	877	52	220	52	215	G	G	3783	NULL	NULL	0.201008	0.128356	156	10	6.41026	0.8158	1.33229	1.07405	0.809688	0.906246	58.2556	90.57	0	9.88	71.04	0	0	9.65	0	0	3.95	1.76	0.34	0.18	0.23	2.84	0	0.07
	105	1106	52	359	52	354	G	U	3793	B	Secondary	1.00001	0.846706	83	49	59.0361	0.8158	0.815772	0.815786	0.978386	0.989394	3.709	98.99	3.73	19.46	72.79	1.78	1.1	0.13	0	0.05	0.21	0.07	0.23	0.15	0.07	0.1	0	0.05
	105	1117	52	369	52	364	G	C	3803	NULL	NULL	0.44739	0.296137	104	11	10.5769	0.8158	0.972883	0.894341	0.838957	0.838957	24.2127	77.09	0.02	0	69.82	2.04	0.68	4.53	0.02	3.22	0.7	0.94	2.25	0.18	0.02	0.31	13.3	1.88
	105	1145	52	392	52	387	G	G	3806	NULL	NULL	0.450765	0.297748	102	11	10.7843	0.8158	1.0125	0.914151	0.844807	0.844807	26.8363	17.72	0	1.28	2.17	0.31	0.02	13.94	0	0.73	3.25	0.18	69.84	0.94	0.65	2.07	4.56	0
	105	1180	52	418	52	413	G	C	3789	NULL	NULL	0.188923	0.0453928	219	24	10.9589	0.8158	0.818778	0.817289	0.732283	0.732283	63.613	8.45	2.31	1.81	0.18	2.5	0.5	1.15	0.02	1.65	0	1.92	61.86	9.21	0.07	0	5.5	11.24
	105	1192	52	425	52	420	G	G	3811	NULL	NULL	0.19301	0.0509464	215	23	10.6977	0.8158	0.884818	0.850309	0.734014	0.734014	65.5427	78.86	0.02	11.25	62.03	0	0.07	5.49	2.3	0	1.64	9.08	0.13	1.91	0.47	2.51	1.15	1.88
	105	1210	52	440	52	434	G	A	3789	NULL	NULL	0.322688	0.117404	191	17	8.90052	0.8158	0.608264	0.712032	0.702901	0.702901	46.6331	5.7	2.31	0.07	0.97	1.36	0.55	0.44	1.55	0.1	0.02	3.5	50.32	18.4	1.1	0.02	0.86	18.33
	105	1213	52	442	52	436	G	C	3798	NULL	NULL	0.233574	0.0167538	288	27	9.375	0.8158	0.215157	0.515478	0.5584	0.5584	49.7746	43.82	2.94	0.23	37.7	1.39	0.99	0.57	0.13	0.28	0.63	6.3	11.29	17.99	0.21	0.44	2.25	16.57
	105	1231	52	NULL	52	447	G	A	1822	NULL	NULL	0.5646	0.377448	172	16	9.30233	0.8158	-0.918639	-0.0514196	0.681844	0.681844	45.9704	57.72	5.47	8.93	40.65	0.1	0.49	2.08	0	0	0.05	8.93	3.23	2.95	2.73	1.75	19.28	3.28
	105	1323	52	493	52	477	G	G	3796	NULL	NULL	0.409057	0.107726	270	36	13.3333	0.8158	0.378503	0.597152	0.741692	0.741692	53.064	13.43	2.78	1.47	6.04	0.15	0.73	2.26	0.18	0.86	0.15	58.7	4.44	3.94	0.52	1.62	11.01	5.07
	105	1324	52	494	52	478	G	U	3783	NULL	NULL	0.261811	0.12668	192	14	7.29167	0.8158	0.812493	0.814147	0.753476	0.753476	51.2686	76	0.6	1.1	65.08	0.05	1.05	8.12	0	0	3.4	3.16	0.31	4.4	0.65	1.31	9.15	1.53
	105	1345	52	503	52	486	G	C	3803	NULL	NULL	0.197047	0.0572002	133	18	13.5338	0.8158	1.04203	0.928914	0.777191	0.777191	46.763	15.31	0.97	11.41	0.07	2.86	0	0	0.1	2.91	0	5.27	65.23	2.65	0.1	0.07	7.58	0.73
	105	1393	52	542	52	525	G	G	3789	NULL	NULL	0.198674	0.0622298	135	17	12.5926	0.8158	1.00417	0.909983	0.778044	0.778044	49.4025	73.85	0.1	0.71	65.23	0.07	0.13	7.61	0.97	0.02	2.81	2.73	0.05	5.18	0	2.84	0	11.48
	105	1465	52	600	52	583	G	C	3787	NULL	NULL	0.253567	-0.0267609	286	23	8.04196	0.8158	0.209398	0.512599	0.533331	0.533331	65.4226	30.72	3.08	3.18	22.26	0.68	0.84	0.68	0.68	0.1	0.1	36.91	2.6	11.27	1.15	0.36	0.42	15.59
	105	1578	52	682	52	665	G	G	3787	NULL	NULL	0.234787	0.00834596	223	29	13.0045	0.8158	0.179906	0.497853	0.503802	0.503802	113.668	47.17	0.05	1.97	40.84	0.55	0.1	3.66	0.28	0.02	3.63	22.39	7.5	2.34	0.15	2.26	5.5	8.66
	105	1610	52	708	52	691	G	C	3807	NULL	NULL	0.236951	0.0106003	218	28	12.844	0.8158	0.234426	0.525113	0.50035	0.50035	113.243	24.71	0.31	8.49	7.88	2.2	0.23	5.6	0.05	3.59	0.02	1.99	40.6	22.67	0.02	0.6	3.64	2.04
	105	1944	52	857	52	834	G	C	3789	NULL	NULL	0.235576	0.142429	137	16	11.6788	0.8158	1.23002	1.02291	0.811286	0.811286	86.8759	3.18	0.02	0	0.1	2.73	0.31	0.02	0	3.92	0	1.02	68.92	3.05	0.02	0	7.69	12.14
	105	2001	52	895	52	872	G	G	3791	NULL	NULL	0.22805	0.0817796	207	21	10.1449	0.8158	0.693376	0.754588	0.715886	0.801721	50.0584	76.97	0.02	4.87	62.9	0.6	0	8.58	0	3.79	0.15	3.42	3.79	3	0	2.47	3.37	3
	105	2100	52	965	52	942	G	A	3614	NULL	NULL	0.251635	0.0365126	185	17	9.18919	0.8158	0.264476	0.540138	0.656762	0.656762	84.6286	21.04	3.56	16.09	0.19	0.05	0.96	0.19	0.02	0.02	0	18.91	6.43	48.59	1.27	0.93	1.4	1.32
	105	2945	52	1415	52	1397	G	G	3501	NULL	NULL	0.19406	0.146905	74	7	9.45946	0.8158	1.61694	1.21637	0.749949	0.957574	42.9104	91.99	0	0.02	71.03	0.19	0	20.75	0	3.9	0.17	0.14	0.74	0.14	0.02	2.82	0.02	0
	105	2956	52	1422	52	1404	G	G	3471	NULL	NULL	0.186388	0.045124	159	13	8.1761	0.8158	1.02902	0.922412	0.763233	0.763233	28.3537	75.93	0.02	0.4	65.61	0.11	0.08	9.71	0.02	0	3.88	3.68	0.14	2.9	0.17	2.64	0.08	10.49
	105	3127	52	1485	52	1462	G	U	2574	NULL	NULL	0.186994	0.139766	81	6	7.40741	0.8158	1.2666	1.0412	0.748951	0.748951	42.5473	4.7	0.19	0	0.73	0	3.59	0.19	0	0.03	3.86	0.5	0.34	70.8	0	0.19	0.19	19.33
	107	1065	53	331	53	326	A	G	3804	NULL	NULL	0.0592709	0.0469164	35	4	11.4286	1.5814	1.86904	1.72522	0.957482	0.957482	20.2695	1.76	0.02	0	0.23	0	1.41	0.1	0.02	0	94.3	0	0	0	0	3.88	0	0
	107	1104	53	358	53	353	A	U	3801	B	Secondary	0.186271	0.16471	35	15	42.8571	1.5814	1.71813	1.64976	0.98139	0.996598	3.2304	99.61	94.24	0	0.07	3.78	1.52	0	0.05	0.07	0	0	0	0.13	0	0	0.02	0.07
	107	1106	53	359	53	354	A	U	3788	NULL	NULL	0.192096	0.118908	89	9	10.1124	1.5814	0.815772	1.19858	0.759079	0.759079	3.53917	6.67	1.76	0	0.13	1.66	3.1	0.02	19.42	0.42	72.75	0	0.02	0.05	0.21	0.34	0	0.07
	107	1108	53	361	53	356	A	G	3796	NULL	NULL	0.207284	0.186408	40	5	12.5	1.5814	1.64886	1.61513	0.981896	0.981896	10.0517	0.3	0.05	0.05	0.15	0	0	0.05	0.68	0.05	93.58	0.05	0	0	4.57	0.73	0	0
	107	1155	53	401	53	396	A	C	3758	NULL	NULL	0.0565446	0.0221379	56	5	8.92857	1.5814	1.53706	1.55923	0.931051	0.931051	36.5709	5.8	0.63	0	0	3.55	1.62	0	2.33	91.42	0	0	0.18	0.02	0.07	0.02	0.07	0.02
	107	1184	53	420	53	415	A	U	3777	NULL	NULL	0.0954282	0.0676846	131	9	6.87023	1.5814	1.39463	1.48801	0.902552	0.902552	71.2499	91.13	88	0	0	0.68	2.43	0.02	0.1	6.1	0.13	0	0.02	0.21	0	2.19	0	0.07
	107	1188	53	423	53	418	A	G	3632	NULL	NULL	0.0924281	0.0769922	47	5	10.6383	1.5814	1.41275	1.49707	0.951379	0.951379	75.2487	1.49	1.15	0.02	0.24	0	0	0.08	0.1	0	92.85	0	0	0	2.25	3.27	0	0
	107	1309	53	484	53	468	A	G	3801	NULL	NULL	0.0625875	0.0163371	135	9	6.66667	1.5814	1.32774	1.45457	0.871135	0.871135	39.9141	5.09	3.51	0	0.23	0.97	0.28	0.1	5.17	0.13	85.53	0	0	0	1.54	2.49	0	0
	107	1354	53	511	53	494	A	C	3802	NULL	NULL	0.102638	0.0739666	78	8	10.2564	1.5814	1.51832	1.54986	0.932368	0.932368	56.728	5.76	1.31	0	0	2.25	2.2	0	1.83	90.99	0.21	0	0.15	0.07	0	0.84	0.05	0.05
	107	1390	53	540	53	523	A	G	3776	NULL	NULL	0.107728	0.0790281	74	6	8.10811	1.5814	1.45238	1.51689	0.932853	0.932853	56.66	3.19	2.16	0.02	0.1	0.84	0.02	0.05	1.16	0.05	91.01	0.05	0	0.05	2.16	2.24	0	0.02
	107	1402	53	548	53	531	A	G	3790	NULL	NULL	0.0730001	0.0514203	53	6	11.3208	1.5814	1.76058	1.67099	0.95678	0.95678	34.4944	0.43	0.13	0	0.23	0	0	0.07	0.42	0.13	93.7	0	0	0	1.92	3.34	0.02	0
	107	1415	53	559	53	542	A	A	3797	NULL	NULL	0.0719345	0.0587757	41	1	2.43902	1.5814	1.82644	1.70392	0.957685	0.957685	46.5662	0.35	0.05	0.07	0	0	0.21	0.02	94.26	0	0.05	0.23	0	0	3.6	1.47	0	0
	107	1438	53	580	53	563	A	U	3788	NULL	NULL	0.105876	0.0536514	136	7	5.14706	1.5814	1.16621	1.3738	0.842288	0.842288	69.6903	15	12.14	0.02	0	1.79	1.05	0	0.44	81.73	0.05	0	0.21	0.02	2.39	0.02	0.02	0.05
	107	1599	53	699	53	682	A	C	3788	NULL	NULL	0.0734999	0.0600279	53	4	7.54717	1.5814	1.69645	1.63892	0.954179	0.954179	105.046	6.6	1.29	0	0	2.92	2.39	0	0	92.99	0.05	0	0.23	0	0	0	0.07	0.02
	107	1603	53	702	53	685	A	A	3791	NULL	NULL	0.103277	0.0834889	44	6	13.6364	1.5814	1.77297	1.67718	0.965585	0.965585	109.336	2.59	0.13	0.07	0	0	2.39	0	94.13	0.02	0.05	0.23	0	0	2.92	0	0	0.02
	107	1708	53	761	53	744	A	G	3800	NULL	NULL	0.102533	0.067931	93	5	5.37634	1.5814	1.39427	1.48783	0.885833	0.885833	68.3165	3.1	0.34	0.02	0.23	0.02	2.44	0.05	7.88	0.05	86.07	0	0	0	0.15	2.67	0	0.02
	107	1735	53	772	53	755	A	U	3796	NULL	NULL	0.07675	0.0397699	77	8	10.3896	1.5814	1.53372	1.55756	0.933067	0.95828	81.0043	93.65	90.77	0	0.05	0.31	2.52	0	2.1	0.94	0.52	0.05	0	0.13	2.44	0.02	0	0.1
	107	1737	53	773	53	756	A	G	3780	NULL	NULL	0.0632458	0.0555037	45	3	6.66667	1.5814	1.781	1.6812	0.95638	0.95638	85.254	0.39	0.07	0.02	0.23	0	0	0.07	0.23	0.02	93.98	0	0	0	1.61	3.72	0	0
	107	1787	53	806	53	789	A	C	3797	NULL	NULL	0.0602145	0.0533807	43	3	6.97674	1.5814	1.81213	1.69676	0.955979	0.955979	85.6721	5.64	0.34	0	0	3.7	1.6	0	0.02	93.95	0.02	0	0.23	0	0	0	0.07	0.02
	107	1788	53	807	53	790	A	A	3796	NULL	NULL	0.0763942	0.0380766	71	8	11.2676	1.5814	1.52131	1.55135	0.932862	0.932862	82.4968	4.68	2.12	0.1	0	0.02	2.44	0	90.74	0.47	0.99	0.13	0.05	0.05	2.52	0.31	0	0
	107	1836	53	836	53	819	A	G	3783	NULL	NULL	0.0817751	0.0412522	102	6	5.88235	1.5814	1.40345	1.49242	0.908227	0.908227	98.7215	2.49	1.1	0.02	0.23	1.02	0.05	0.07	1.26	3.16	88.78	0	0	0	1.97	2.26	0	0
	107	1967	53	868	53	845	A	C	3791	NULL	NULL	0.0754753	0.0212047	84	7	8.33333	1.5814	1.41144	1.49642	0.908754	0.908754	79.1274	9.25	3.92	0	0.05	2.26	3	0.02	0.05	87.78	2.6	0	0.18	0	0.02	0	0.05	0.02
	107	1999	53	893	53	870	A	C	3792	NULL	NULL	0.128712	0.102979	47	5	10.6383	1.5814	1.59368	1.58754	0.955376	0.955376	46.6684	8.06	2.81	0	0	1.31	3.94	0	0	91.55	0.02	0	0.18	0.05	0	0	0.07	0.02
	107	2789	53	1295	53	1276	A	G	3728	NULL	NULL	0.0608676	0.0254999	115	12	10.4348	1.5814	1.299	1.4402	0.905048	0.905048	136.935	92.64	87.63	0	0.05	2.78	2.16	0.02	0.16	5.48	1.15	0	0.05	0.13	0.02	0.24	0	0.08
	107	2813	53	1317	53	1298	A	C	3796	NULL	NULL	0.091616	0.0566093	71	6	8.4507	1.5814	1.54713	1.56426	0.933273	0.933273	112.075	2.67	0.76	0.02	0	1.89	0	0	3.6	90.03	0.1	0.02	0.21	0	3.26	0	0.07	0
	107	2945	53	1415	53	1397	A	G	3494	NULL	NULL	0.121689	0.0992726	43	5	11.6279	1.5814	1.61694	1.59917	0.960176	0.960176	46.5537	3.64	0.14	0	0.14	3.34	0	0.02	0.17	1.37	92.62	0	0.05	0	0.02	2.02	0.05	0
	107	3127	53	1485	53	1462	A	U	2576	NULL	NULL	0.114152	0.0917007	53	4	7.54717	1.5814	1.2666	1.424	0.946979	0.946979	46.2606	94.02	91.22	0	0	0.07	2.66	0.07	0.5	0.5	1.43	0	0	0.07	0	3.44	0	0
	108	110	54	55	54	55	C	A	3808	NULL	NULL	0.0160016	0.0155842	16	6	37.5	1.89015	1.89089	1.89052	0.997004	0.997004	8.9776	0.35	0.13	0.18	0.02	0	0.02	0	0.02	0	0	99.52	0.02	0.02	0	0	0	0.02
	108	111	54	56	54	56	C	U	3824	NULL	NULL	0.00659911	0.00639691	12	2	16.6667	1.89015	1.9514	1.92077	0.996798	0.996798	8.15764	0.14	0.1	0	0	0	0.02	0.02	0	0	0.05	0	0	99.6	0	0	0	0.18
	108	112	54	57	54	57	C	G	3806	NULL	NULL	0.0079552	0.00691419	36	4	11.1111	1.89015	1.83278	1.86147	0.990098	0.990098	10.0264	99.05	0	0	98.87	0	0	0.18	0	0.1	0.05	0.2	0.34	0.18	0	0.02	0.02	0
	108	376	54	113	54	106	C	G	3801	NULL	NULL	0.00292474	0.00090298	22	2	9.09091	1.89015	1.88147	1.88581	0.9931	0.9931	17.1068	99.43	0.02	0	99.23	0	0	0.18	0	0	0.13	0	0.34	0.02	0	0.02	0.02	0
	108	1045	54	315	54	310	C	A	3789	NULL	NULL	0.00364442	0.00266045	19	1	5.26316	1.89015	1.87292	1.88154	0.995598	0.995598	16.4123	0.2	0	0.15	0.05	0	0	0	0.15	0	0	99.47	0.05	0.02	0.02	0	0.05	0
	108	1103	54	357	54	352	C	G	3812	B	Secondary	0.00955875	0.00817941	13	1	7.69231	1.89015	1.93974	1.91494	0.997102	0.997102	2.91997	99.78	0	0.1	99.58	0	0	0.1	0	0	0.15	0	0.02	0	0	0.02	0	0
	108	1347	54	505	54	488	C	G	3815	NULL	NULL	0.00671351	0.00427452	24	1	4.16667	1.89015	1.91467	1.90241	0.994092	0.994092	54.7667	99.39	0	0	99.29	0	0	0.1	0	0	0.15	0.1	0.07	0.13	0	0.02	0.02	0.07
	108	1368	54	522	54	505	C	C	3791	NULL	NULL	0.0111383	0.00973045	13	2	15.3846	1.89015	1.88882	1.88949	0.9973	0.9973	50.8628	0.14	0.02	0.1	0	0.02	0	0	0	0.13	0	0.02	99.57	0	0	0	0.1	0
	108	1371	54	525	54	508	C	C	3793	NULL	NULL	0.00299037	0.00190922	21	2	9.52381	1.89015	1.87146	1.88081	0.993198	0.993198	51.0647	0.07	0	0	0.05	0.02	0	0	0.02	0.13	0	0.02	99.23	0.28	0	0	0.18	0.02
	108	1372	54	526	54	509	C	C	3769	NULL	NULL	0.00754681	0.00436618	27	1	3.7037	1.89015	1.7642	1.82718	0.987191	0.987191	53.7199	0.18	0	0.07	0.07	0.02	0	0.02	0	0.15	0	0.05	98.59	0.87	0	0	0.1	0
	108	1373	54	527	54	510	C	G	3704	NULL	NULL	0.0079409	0.00535071	23	1	4.34783	1.89015	1.70747	1.79881	0.994896	0.994896	52.1919	99.45	0	0	99.35	0	0	0.1	0	0	0.16	0.05	0.1	0.08	0	0.02	0	0.1
	108	1378	54	532	54	515	C	A	3609	NULL	NULL	0.00412633	0.00230213	23	1	4.34783	1.89015	1.50859	1.69937	0.991996	0.991996	69.065	0.68	0	0.13	0.47	0	0	0.08	0.16	0	0	99.08	0.02	0	0.02	0	0	0
	108	1383	54	535	54	518	C	A	3788	NULL	NULL	0.00584571	0.00434484	19	1	5.26316	1.89015	1.87807	1.88411	0.995499	0.995499	56.5282	0.25	0	0.13	0.05	0	0	0.07	0.15	0	0	99.44	0.05	0.05	0.02	0	0	0
	108	1450	54	588	54	571	C	G	3794	NULL	NULL	0.00599181	0.00393305	25	1	4	1.89015	1.84511	1.86763	0.992695	0.992695	84.0165	99.23	0	0	99.13	0	0	0.1	0	0	0.15	0.1	0	0.36	0	0.02	0	0.1
	108	1536	54	651	54	634	C	C	3804	NULL	NULL	0.00618379	0.00400407	22	1	4.54545	1.89015	1.88835	1.88925	0.992397	0.992397	85.8005	0.12	0	0.1	0	0.02	0	0	0	0.15	0	0.31	99.1	0.18	0	0	0.1	0
	108	1744	54	779	54	762	C	C	3813	NULL	NULL	0.00308633	0.000454058	23	0	0	1.89015	1.89623	1.89319	0.989388	0.989388	91.0703	0.09	0.05	0	0.02	0.02	0	0	0	0.1	0	0.05	98.84	0.67	0	0	0.18	0.02
	108	1780	54	803	54	786	C	G	3815	NULL	NULL	0.00312812	0.00185641	21	0	0	1.89015	1.88671	1.88843	0.989793	0.989793	88.7082	99.1	0	0.02	98.9	0	0	0.18	0.05	0	0.1	0.65	0.05	0	0	0.02	0	0
	108	2080	54	950	54	927	C	U	3717	NULL	NULL	0.00452403	0.00195028	19	1	5.26316	1.89015	1.73644	1.81329	0.993795	0.993795	105.784	0.23	0.16	0	0.05	0	0.02	0	0	0	0	0	0.26	99.27	0	0	0.08	0.13
	108	2121	54	982	54	959	C	U	3783	NULL	NULL	0.004471	0.0018926	25	1	4	1.89015	1.79612	1.84313	0.989592	0.989592	101.74	0.14	0.07	0	0.05	0	0.02	0	0	0.05	0	0.05	0.65	98.86	0	0	0.05	0.15
	108	2659	54	1206	54	1187	C	G	3785	NULL	NULL	0.0053113	0.00321509	22	1	4.54545	1.89015	1.87832	1.88424	0.995294	0.995294	78.6476	99.62	0	0.07	99.42	0	0	0.13	0	0	0.15	0.1	0.02	0.05	0	0.02	0	0
	108	2893	54	1380	54	1362	C	U	3678	NULL	NULL	0.00255543	0.00226191	15	1	6.66667	1.89015	1.95483	1.92249	0.995995	0.995995	107.386	0.17	0.13	0	0.02	0	0.02	0	0	0.02	0	0.02	0	99.53	0	0	0	0.21
	108	2910	54	1393	54	1375	C	U	3561	NULL	NULL	0.00600289	0.00391785	21	1	4.7619	1.89015	1.90408	1.89712	0.992197	0.992197	79.5309	0.18	0.16	0	0	0	0.02	0	0	0	0	0.02	0.47	99.07	0	0	0.11	0.11
	108	2922	54	1401	54	1383	C	G	3513	NULL	NULL	0.00266204	0.00225229	19	1	5.26316	1.89015	1.87511	1.88263	0.994803	0.997002	75.9113	99.67	0.02	0	99.43	0	0	0.22	0	0	0.14	0	0.14	0	0	0.02	0	0
	110	111	55	56	55	56	A	U	3820	NULL	NULL	0.0102028	0.0101568	11	3	27.2727	1.89089	1.9514	1.92115	0.998298	0.998298	3.59636	99.8	99.71	0	0	0	0.02	0.07	0	0	0	0	0.02	0.02	0	0	0	0.13
	110	112	55	57	55	57	A	G	3801	NULL	NULL	0.0105359	0.010299	35	5	14.2857	1.89089	1.83278	1.86184	0.991698	0.991698	8.0675	0.27	0.18	0	0.02	0	0	0.07	0.2	0.34	98.97	0	0	0.02	0	0.02	0.13	0
	110	115	55	59	55	59	A	A	3788	NULL	NULL	0.00471068	0.00388734	24	2	8.33333	1.89089	1.82751	1.8592	0.994596	0.994596	15.1137	0.28	0.1	0.18	0	0	0	0	99.39	0.07	0.15	0	0.02	0.02	0.02	0	0	0
	110	376	55	113	55	106	A	G	3796	NULL	NULL	0.00411308	0.00365246	21	2	9.52381	1.89089	1.88147	1.88618	0.993799	0.993799	24.0785	0.22	0.02	0	0.02	0	0	0.18	0	0.36	99.31	0	0	0.02	0	0.02	0	0.02
	110	386	55	119	55	112	A	A	3764	NULL	NULL	0.00301065	0.00296735	19	1	5.26316	1.89089	1.81031	1.8506	0.996796	0.996796	42.0879	0.28	0.05	0.21	0.02	0	0	0	99.62	0.02	0	0.02	0	0	0.02	0	0	0
	110	411	55	136	55	130	A	C	3797	NULL	NULL	0.00300889	0.00290629	25	1	4	1.89089	1.87518	1.88304	0.990998	0.990998	46.9407	0.67	0.65	0	0	0.02	0	0	0	99.05	0	0.02	0.02	0	0	0	0.21	0
	110	434	55	151	55	145	A	A	3809	NULL	NULL	0.00298054	0.00287094	16	1	6.25	1.89089	1.93351	1.9122	0.996602	0.996602	41.2419	0.27	0.05	0.2	0.02	0	0	0	99.6	0.05	0	0.02	0	0	0.02	0	0	0
	110	1036	55	308	55	303	A	C	3811	NULL	NULL	0.00299015	0.00284068	16	1	6.25	1.89089	1.92789	1.90939	0.9938	0.9938	33.6098	0.4	0.36	0	0.02	0.02	0	0	0.02	99.31	0	0	0.02	0	0	0	0.2	0
	110	1070	55	334	55	329	A	C	3814	NULL	NULL	0.00299007	0.00289032	20	1	5	1.89089	1.92597	1.90843	0.993294	0.993294	31.1978	0.43	0.41	0	0	0.02	0	0	0	99.26	0.02	0.02	0.02	0	0	0	0.2	0
	110	1116	55	368	55	363	A	U	3813	B	Tertiary	0.00297681	0.00293753	14	1	7.14286	1.89089	1.96189	1.92639	0.996896	0.996896	3.24956	99.65	99.63	0	0	0	0.02	0	0	0.07	0	0.02	0	0.02	0	0	0	0.2
	110	1126	55	376	55	371	A	G	3813	NULL	NULL	0.00297582	0.00287787	14	1	7.14286	1.89089	1.95849	1.92469	0.997194	0.997194	27.3685	0.24	0.02	0	0.02	0	0	0.2	0.02	0	99.66	0	0.02	0	0	0.02	0	0
	110	1200	55	432	55	427	A	A	3817	NULL	NULL	0.00297409	0.00281489	14	1	7.14286	1.89089	1.97478	1.93284	0.996896	0.996896	65.8425	0.2	0	0.2	0	0	0	0	99.63	0.02	0.05	0.02	0	0.02	0.02	0	0	0
	110	1333	55	500	55	483	A	G	3808	NULL	NULL	0.00545266	0.00502818	30	3	10	1.89089	1.89143	1.89116	0.992499	0.992499	45.6523	0.25	0.07	0	0	0	0	0.18	0.26	0.2	99.16	0.02	0	0.02	0	0.02	0.02	0
	110	1353	55	510	55	493	A	A	3804	NULL	NULL	0.00491371	0.00484314	17	2	11.7647	1.89089	1.92651	1.9087	0.996201	0.996201	54.9468	0.27	0.05	0.2	0	0	0.02	0	99.55	0.07	0.02	0.02	0	0.02	0	0	0	0
	110	1367	55	521	55	504	A	G	3785	NULL	NULL	0.00503792	0.00478612	16	2	12.5	1.89089	1.88015	1.88552	0.996098	0.996098	56.4983	0.2	0.02	0	0	0	0	0.18	0.1	0.05	99.55	0.02	0	0.02	0	0.02	0	0
	110	1744	55	779	55	762	A	C	3809	NULL	NULL	0.00370593	0.00310617	22	0	0	1.89089	1.89623	1.89356	0.9905	0.9905	99.1741	0.7	0.68	0	0	0.02	0	0	0.05	98.95	0.02	0	0.05	0	0	0	0.13	0.07
	110	1780	55	803	55	786	A	G	3811	NULL	NULL	0.00374846	0.0034587	20	0	0	1.89089	1.88671	1.8888	0.990999	0.990999	96.8439	0.25	0	0.07	0.05	0	0	0.13	0.65	0.05	99	0	0	0	0	0.02	0	0
	110	3125	55	1483	55	1460	A	A	2808	NULL	NULL	0.0029109	0.00278524	20	1	5	1.89089	1.81632	1.85361	0.993497	0.993497	55.7805	0.38	0.28	0.07	0.03	0	0	0	99.29	0.17	0.07	0.03	0	0	0.03	0	0	0
	110	3145	55	1497	55	1474	A	G	1911	NULL	NULL	0.00371868	0.00362204	9	1	11.1111	1.89089	1.9	1.89545	0.996503	0.996503	77.9363	0.15	0	0	0.05	0	0	0.1	0.05	0.15	99.58	0	0.05	0	0	0	0	0
	110	3146	55	1498	55	1475	A	U	1892	NULL	NULL	0.00433206	0.00419556	16	1	6.25	1.89089	1.80637	1.84863	0.993304	0.993304	80.2721	99.26	99.26	0	0	0	0	0	0.31	0.26	0.05	0.05	0	0	0	0	0	0.05
	110	3150	55	1501	55	1478	A	C	1803	NULL	NULL	0.00874258	0.00869972	7	1	14.2857	1.89089	1.81584	1.85337	0.997999	0.997999	82.1985	0.05	0	0.05	0	0	0	0	0.05	99.72	0	0.05	0.05	0	0	0	0.05	0
	110	3151	55	1502	55	1479	A	A	1823	NULL	NULL	0.00454281	0.00449755	8	1	12.5	1.89089	1.92334	1.90712	0.997	0.997	88.809	0.15	0.05	0.05	0	0	0	0.05	99.61	0.05	0.05	0.1	0	0	0	0	0	0
	110	3154	55	1504	55	1481	A	G	1752	NULL	NULL	0.00469058	0.00466022	5	1	20	1.89089	1.91847	1.90468	0.998994	0.998994	85.202	0.05	0	0	0	0	0	0.05	0	0.05	99.83	0	0	0	0	0	0.05	0
	110	3155	55	1505	55	1482	A	G	1637	NULL	NULL	0.00450238	0.0044002	10	1	10	1.89089	1.53747	1.71418	0.995199	0.995199	89.9673	0.24	0.18	0	0	0	0	0.06	0.12	0.12	99.45	0	0	0	0	0	0.06	0
	110	3156	55	1506	55	1483	A	U	1607	NULL	NULL	0.00346682	0.00333822	6	1	16.6667	1.89089	1.51728	1.70408	0.993892	0.993892	90.7174	99.32	99.32	0	0	0	0	0	0.06	0.49	0	0	0	0	0	0	0.06	0.06
	110	3157	55	1507	55	1484	A	A	1592	NULL	NULL	0.00633266	0.00624902	6	1	16.6667	1.89089	1.53369	1.71229	0.997597	0.997597	89.5452	0.12	0.06	0.06	0	0	0	0	99.68	0	0.12	0	0	0	0	0	0.06	0
	110	3172	55	1519	55	1496	A	A	1333	NULL	NULL	0.00594335	0.00543239	16	1	6.25	1.89089	1.66918	1.78004	0.987497	0.987497	82.6202	0.44	0.44	0	0	0	0	0	98.66	0.37	0.44	0	0	0	0	0	0.07	0
	110	3184	55	1528	55	1505	A	U	837	NULL	NULL	0.0100311	0.00958289	12	1	8.33333	1.89089	1.21117	1.55103	0.988395	0.988395	88.7812	98.71	98.71	0	0	0	0	0	0.35	0.23	0.58	0	0	0	0	0	0.11	0
	111	112	56	57	56	57	U	G	3822	NULL	NULL	0.00786219	0.00774755	29	3	10.3448	1.9514	1.83278	1.89209	0.992096	0.992096	4.97851	99.35	0	0.2	0	0.07	0	99.08	0	0	0	0	0	0.02	0	0.02	0.39	0.18
	111	115	56	59	56	59	U	A	3799	NULL	NULL	0.00265985	0.0022613	18	1	5.55556	1.9514	1.82751	1.88945	0.995796	0.997298	11.5609	99.67	0	99.52	0	0	0	0.15	0	0	0	0	0.02	0	0.07	0	0.07	0.13
	111	119	56	62	56	62	U	U	3836	NULL	NULL	0.00296209	0.00290961	11	1	9.09091	1.9514	1.91091	1.93115	0.995999	0.995999	27.5738	0.11	0	0	0.02	0	0.07	0.02	0	0	0	0	0	0	0	0	0.31	99.55
	111	370	56	109	56	102	U	A	3810	NULL	NULL	0.00265186	0.00255644	14	1	7.14286	1.9514	1.88561	1.9185	0.997398	0.997398	29.6599	99.77	0	99.68	0.02	0	0	0.07	0	0	0	0	0	0	0.1	0	0.02	0.07
	111	376	56	113	56	106	U	G	3819	NULL	NULL	0.00277844	0.00255549	15	1	6.66667	1.9514	1.88147	1.91643	0.994898	0.994898	21.2899	99.45	0	0	0	0	0	99.45	0	0	0	0	0	0.02	0	0.1	0.36	0.05
	111	381	56	117	56	110	U	G	3827	NULL	NULL	0.00276945	0.00270962	13	1	7.69231	1.9514	1.93064	1.94102	0.997499	0.997499	30.6939	99.76	0	0.05	0	0	0	99.71	0	0	0	0	0	0.02	0	0.1	0.05	0.05
	111	386	56	119	56	112	U	A	3779	NULL	NULL	0.00352762	0.00350668	12	1	8.33333	1.9514	1.81031	1.88085	0.998299	0.998299	40.4131	99.8	0	99.78	0.02	0	0	0	0	0	0	0	0	0	0.1	0	0.02	0.05
	111	411	56	136	56	130	U	C	3820	NULL	NULL	0.00350216	0.00345252	18	1	5.55556	1.9514	1.87518	1.91329	0.992499	0.992499	43.4351	0.1	0	0	0	0.1	0	0	0	0	0	0.02	0	0	0	0	99.21	0.65
	111	434	56	151	56	145	U	A	3830	NULL	NULL	0.00348608	0.00343305	9	1	11.1111	1.9514	1.93351	1.94245	0.998001	0.998001	38.393	99.78	0	99.76	0.02	0	0	0	0	0	0	0	0	0	0.1	0	0.05	0.05
	111	930	56	243	56	238	U	A	3827	NULL	NULL	0.00277142	0.00267838	11	1	9.09091	1.9514	1.90567	1.92853	0.995998	0.997798	54.3346	99.73	0	99.55	0	0	0	0.18	0	0	0	0	0.02	0	0.1	0	0.05	0.07
	111	931	56	244	56	239	U	U	3842	NULL	NULL	0.00253801	0.00249599	10	1	10	1.9514	1.96828	1.95984	0.997301	0.997301	56.8567	0.17	0	0.07	0	0	0.1	0	0	0	0	0	0.02	0	0	0	0.1	99.68
	111	935	56	247	56	242	U	G	3841	NULL	NULL	0.00263544	0.00257947	12	1	8.33333	1.9514	1.95411	1.95276	0.995999	0.9983	58.8328	99.78	0	0.23	0	0	0	99.55	0	0	0	0	0.02	0	0	0.1	0.07	0
	111	1036	56	308	56	303	U	C	3834	NULL	NULL	0.00348716	0.00341485	9	1	11.1111	1.9514	1.92789	1.93964	0.995196	0.995196	31.5698	0.14	0	0.02	0.02	0.1	0	0	0	0	0	0	0	0	0	0	99.47	0.36
	111	1053	56	321	56	316	U	A	3839	NULL	NULL	0.00246482	0.00237459	13	1	7.69231	1.9514	1.9541	1.95275	0.996797	0.996797	29.6565	99.68	0	99.63	0	0	0	0.05	0	0	0	0	0.02	0	0.1	0	0.12	0.05
	111	1064	56	330	56	325	U	C	3841	NULL	NULL	0.00276464	0.00265642	13	1	7.69231	1.9514	1.94352	1.94746	0.995	0.995	16.2492	0.45	0	0.1	0	0.1	0	0.25	0	0	0	0	0	0.02	0	0	99.45	0.05
	111	1068	56	332	56	327	U	G	3834	NULL	NULL	0.00246912	0.00244564	17	1	5.88235	1.9514	1.92451	1.93795	0.995699	0.995699	27.2936	99.66	0	0.13	0	0	0	99.53	0	0	0	0.02	0	0	0	0.1	0.18	0.02
	111	1070	56	334	56	329	U	C	3837	NULL	NULL	0.00348551	0.00343725	13	1	7.69231	1.9514	1.92597	1.93868	0.994697	0.994697	28.5621	0.12	0	0	0	0.1	0	0.02	0	0	0	0.02	0	0	0	0	99.42	0.41
	111	1082	56	343	56	338	U	U	3806	NULL	NULL	0.0029806	0.00291861	9	1	11.1111	1.9514	1.88146	1.91643	0.997902	0.997902	26.0666	0.19	0	0.07	0	0	0.1	0.02	0	0	0	0	0.02	0	0	0	0.02	99.73
	111	1083	56	344	56	339	U	A	3798	NULL	NULL	0.00266427	0.00257055	17	1	5.88235	1.9514	1.831	1.8912	0.993696	0.997597	31.0533	99.7	0	99.31	0	0	0	0.39	0	0	0	0	0.02	0	0.1	0	0.07	0.07
	111	1101	56	356	56	351	U	A	3797	B	Secondary	1.0016e-06	-1.39371e-06	6	0	0	1.9514	1.81974	1.88557	0.998299	0.998299	3.47797	99.81	0	99.81	0	0	0	0	0	0	0	0.02	0	0	0.1	0	0	0.05
	111	1116	56	368	56	363	U	U	3836	NULL	NULL	0.00348082	0.00346182	7	1	14.2857	1.9514	1.96189	1.95664	0.9983	0.9983	4.6038	0.1	0	0	0	0	0.1	0	0	0	0	0.02	0	0	0	0	0.07	99.79
	111	1121	56	373	56	368	U	A	3785	NULL	NULL	0.0027956	0.00274915	9	1	11.1111	1.9514	1.82833	1.88986	0.997498	0.997498	25.5768	99.76	0	99.71	0	0	0	0.05	0	0	0	0	0.02	0	0.1	0	0.05	0.05
	111	1126	56	376	56	371	U	G	3836	NULL	NULL	0.00348042	0.00343304	7	1	14.2857	1.9514	1.95849	1.95495	0.998599	0.998599	24.332	99.83	0	0.02	0	0	0	99.81	0	0	0	0	0.02	0	0	0.1	0	0.02
	111	1142	56	389	56	384	U	A	3839	NULL	NULL	0.00276039	0.00273131	6	1	16.6667	1.9514	1.96985	1.96062	0.998499	0.998499	23.5942	99.88	0	99.81	0.02	0	0	0.05	0	0	0	0	0	0	0.1	0	0	0
	111	1200	56	432	56	427	U	A	3840	NULL	NULL	0.00347758	0.00340056	7	1	14.2857	1.9514	1.97478	1.96309	0.998299	0.998299	67.2864	99.84	0	99.79	0	0	0	0.05	0	0	0	0	0	0.02	0.1	0	0.02	0
	111	1305	56	481	56	465	U	G	3778	NULL	NULL	0.00267356	0.00250766	25	1	4	1.9514	1.75367	1.85254	0.995799	0.995799	33.6829	99.62	0	0.1	0	0	0	99.52	0	0	0	0	0.02	0	0	0.1	0.07	0.15
	111	1352	56	509	56	492	U	A	3729	NULL	NULL	0.00303678	0.00296424	15	1	6.66667	1.9514	1.69684	1.82412	0.996197	0.996197	54.2811	99.7	0	99.57	0	0	0	0.13	0	0	0	0	0	0.02	0.1	0	0.13	0.02
	111	1353	56	510	56	493	U	A	3827	NULL	NULL	0.00264175	0.00260757	10	1	10	1.9514	1.92651	1.93895	0.997397	0.997397	55.8597	99.7	0	99.68	0	0	0	0.02	0	0	0	0	0	0.02	0.1	0	0.07	0.07
	111	1361	56	517	56	500	U	G	3816	NULL	NULL	0.00264788	0.00259225	9	1	11.1111	1.9514	1.90219	1.92679	0.997599	0.997599	68.4676	99.73	0	0.02	0	0	0	99.71	0	0	0	0	0	0.02	0	0.1	0.05	0.07
	111	1367	56	521	56	504	U	G	3808	NULL	NULL	0.00255773	0.00243582	11	1	9.09091	1.9514	1.88015	1.91577	0.996999	0.996999	58.1179	99.75	0	0.1	0	0	0	99.65	0	0	0	0.02	0	0	0	0.1	0.05	0.05
	111	2356	56	1050	56	1032	U	G	3814	NULL	NULL	0.00277721	0.00274742	9	1	11.1111	1.9514	1.87828	1.91484	0.997799	0.997799	85.1762	99.73	0	0	0	0	0	99.73	0	0	0	0	0.02	0	0	0.1	0.05	0.07
	111	2398	56	1078	56	1060	U	U	3824	NULL	NULL	0.00264273	0.00256994	9	1	11.1111	1.9514	1.93229	1.94184	0.997797	0.997797	78.8333	0.22	0	0.07	0	0	0.1	0.05	0	0	0	0.02	0	0	0	0	0	99.73
	111	2650	56	1199	56	1180	U	U	3836	NULL	NULL	0.00246528	0.00237791	9	1	11.1111	1.9514	1.96278	1.95709	0.997598	0.997598	93.731	0.12	0	0.02	0	0	0.1	0	0	0	0	0	0.02	0	0	0	0.12	99.71
	111	2659	56	1206	56	1187	U	G	3804	NULL	NULL	0.00236659	0.00213537	14	1	7.14286	1.9514	1.87832	1.91486	0.996498	0.998299	83.0402	99.78	0	0.18	0	0	0	99.6	0	0	0	0.02	0	0	0	0.1	0.02	0.05
	111	2721	56	1250	56	1231	U	A	3783	NULL	NULL	0.00257174	0.00251098	11	1	9.09091	1.9514	1.84069	1.89604	0.997496	0.997496	134.628	99.71	0	99.71	0	0	0	0	0	0	0	0	0	0.02	0.1	0	0.05	0.1
	111	2883	56	1372	56	1354	U	U	3757	NULL	NULL	0.00268475	0.00262773	10	1	10	1.9514	1.9353	1.94335	0.996799	0.996799	133.059	0.32	0	0.07	0	0	0.1	0.15	0	0	0	0.02	0	0	0	0	0	99.62
	111	2927	56	1405	56	1387	U	G	3529	NULL	NULL	0.00318255	0.00313488	6	1	16.6667	1.9514	1.8762	1.9138	0.9985	0.9985	76.7877	99.85	0	0.05	0	0	0	99.8	0	0	0	0	0.02	0	0	0.08	0.02	0
	111	3146	56	1498	56	1475	U	U	1895	NULL	NULL	0.00432115	0.00425512	14	1	7.14286	1.9514	1.80637	1.87888	0.993796	0.993796	81.3223	0.36	0	0.31	0	0	0	0.05	0	0	0	0.05	0	0	0	0	0.26	99.32
	111	3150	56	1501	56	1478	U	C	1806	NULL	NULL	0.00526356	0.00524279	4	1	25	1.9514	1.81584	1.88362	0.999001	0.999001	82.9521	0.1	0	0.1	0	0	0	0	0	0	0	0.05	0	0	0	0	99.83	0
	112	114	57	58	57	58	G	C	3882	NULL	NULL	0.00174525	0.00170362	36	1	2.77778	1.83278	1.92296	1.87787	0.990892	0.990892	3.11217	99.13	0	0	0.02	99.02	0.07	0.02	0	0.2	0	0	0.41	0	0.02	0.02	0.17	0
	112	116	57	60	57	60	G	A	3889	NULL	NULL	0.00452949	0.00320004	34	3	8.82353	1.83278	1.85992	1.84635	0.978994	0.978994	19.9116	1.45	0.02	0.2	0	0	1.23	0	0.17	0	0	0.43	0.02	0	97.82	0.05	0.02	0
	112	118	57	61	57	61	G	G	3879	NULL	NULL	0.00590632	0.00466669	44	3	6.81818	1.83278	1.85944	1.84611	0.986693	0.986693	23.7546	0.7	0	0	0.33	0.15	0.07	0.15	0	0	0.2	0.07	0	0.02	0.41	98.53	0.02	0
	112	119	57	62	57	62	G	U	3880	NULL	NULL	0.00396434	0.00369437	34	3	8.82353	1.83278	1.91091	1.87184	0.989495	0.989495	24.4869	99.28	0.17	0	0	0.25	98.84	0.02	0	0	0	0	0.05	0.41	0	0.02	0	0.2
	112	127	57	68	57	68	G	G	3861	NULL	NULL	0.00201278	0.00130171	48	1	2.08333	1.83278	1.80099	1.81689	0.983392	0.983392	34.5353	1.21	0	0.02	0.41	0.3	0.33	0.15	0	0	0.2	0	0.02	0	0.23	98.24	0.05	0
	112	376	57	113	57	106	G	G	3866	NULL	NULL	0.0032342	0.00208729	40	2	5	1.83278	1.88147	1.85713	0.98769	0.98769	18.6637	1.01	0	0	0.43	0.36	0.02	0.2	0	0	0.2	0	0	0.02	0	98.71	0	0.02
	112	1070	57	334	57	329	G	C	3883	NULL	NULL	0.00485918	0.00461092	37	2	5.40541	1.83278	1.92597	1.87937	0.987399	0.987399	28.3049	99.14	0	0.02	0	98.69	0.41	0.02	0	0.2	0	0	0.46	0	0	0	0.17	0
	112	1093	57	351	57	346	G	G	3857	NULL	NULL	0.00307536	0.00285281	38	2	5.26316	1.83278	1.87096	1.85187	0.988998	0.988998	20.0522	0.8	0	0	0.46	0.12	0.02	0.2	0.05	0	0.15	0	0	0	0.15	98.81	0	0
	112	1097	57	354	57	349	G	G	3876	NULL	NULL	0.00316322	0.00302227	34	2	5.88235	1.83278	1.92776	1.88027	0.989899	0.989899	4.54028	0.81	0	0	0.46	0.12	0	0.23	0	0.05	0.15	0	0	0	0.05	98.91	0	0
	112	1099	57	355	57	350	G	C	3875	B	Secondary	2.16308e-05	-3.16392e-05	36	0	0	1.83278	1.92159	1.87719	0.989199	0.989199	2.82312	98.94	0	0	0	98.89	0.05	0	0	0.2	0	0	0.46	0	0.07	0.07	0.23	0
	112	1148	57	394	57	389	G	G	3875	NULL	NULL	0.00600059	0.00515509	49	4	8.16327	1.83278	1.88875	1.86077	0.986296	0.986296	15.3358	1.12	0	0	0.46	0.41	0.05	0.2	0	0.1	0.1	0	0	0	0.15	98.5	0	0
	112	1151	57	397	57	392	G	A	3884	NULL	NULL	0.00346047	0.00334619	33	2	6.06061	1.83278	1.95962	1.8962	0.990698	0.990698	33.5494	0.32	0	0.2	0	0.07	0.05	0	0.15	0.05	0	0.46	0	0	98.99	0	0	0
	112	1370	57	524	57	507	G	G	3844	NULL	NULL	0.00345937	0.00246578	45	2	4.44444	1.83278	1.82643	1.82961	0.988696	0.988696	54.0561	0.91	0	0	0.46	0.2	0.05	0.2	0.05	0	0.12	0	0	0	0.1	98.78	0	0
	112	1744	57	779	57	762	G	C	3878	NULL	NULL	0.0114644	0.0099721	40	0	0	1.83278	1.89623	1.86451	0.987694	0.992295	99.9327	99.02	0	0	0	98.56	0.46	0	0	0.2	0	0	0.28	0.17	0.05	0.02	0.12	0.1
	112	1780	57	803	57	786	G	G	3880	NULL	NULL	0.0116101	0.0108892	38	0	0	1.83278	1.88671	1.85974	0.988194	0.988194	97.5929	0.55	0	0.1	0.28	0.05	0	0.12	0	0	0.2	0.17	0	0	0.43	98.61	0	0
	112	2121	57	982	57	959	G	U	3848	NULL	NULL	0.00802123	0.00655897	43	0	0	1.83278	1.79612	1.81445	0.986092	0.991695	107.853	99.17	0.2	0	0	0.56	98.41	0	0	0	0	0	0.15	0.31	0.05	0.05	0.02	0.2
	112	2388	57	1071	57	1053	G	C	3842	NULL	NULL	2.51518e-05	-0.000296297	41	0	0	1.83278	1.85323	1.84301	0.989692	0.989692	97.8163	98.98	0	0	0	98.88	0.05	0.05	0	0.2	0	0	0.46	0	0.07	0.07	0.18	0
	112	2445	57	1108	57	1090	G	G	3869	NULL	NULL	0.00187775	0.00167544	33	1	3.0303	1.83278	1.9242	1.87849	0.990494	0.990494	106.807	0.73	0	0	0.46	0.07	0.02	0.18	0	0	0.2	0	0	0	0.02	98.96	0	0.05
	112	2589	57	1160	57	1142	G	G	3873	NULL	NULL	0.0027456	0.00213042	44	2	4.54545	1.83278	1.90563	1.8692	0.988394	0.988394	136.251	0.94	0	0	0.46	0.2	0.1	0.18	0	0.02	0.15	0	0	0	0.07	98.73	0	0.05
	112	2779	57	1288	57	1269	G	A	3875	NULL	NULL	0.00409382	0.00406402	31	2	6.45161	1.83278	1.96693	1.89986	0.991099	0.991099	138.312	0.28	0	0.23	0	0.05	0	0	0.2	0	0	0.41	0	0.05	99.04	0	0	0
	112	2883	57	1372	57	1354	G	U	3803	NULL	NULL	0.00428674	0.00399347	35	2	5.71429	1.83278	1.9353	1.88404	0.990193	0.990193	133.865	99.16	0.2	0.02	0.05	0	98.89	0	0	0	0	0	0	0.41	0.07	0.1	0	0.2
	112	2903	57	1387	57	1369	G	G	3635	NULL	NULL	0.0107032	0.00917845	52	0	0	1.83278	1.76682	1.7998	0.978788	0.978788	104.942	0.77	0	0.1	0.27	0.19	0.08	0.13	0	0	0.21	0.19	0.02	0	1.12	97.64	0	0
	112	3150	57	1501	57	1478	G	C	1796	NULL	NULL	0.00349594	0.00338898	18	1	5.55556	1.83278	1.81584	1.82431	0.989699	0.989699	83.4638	98.94	0	0.05	0	98.89	0	0	0	0.38	0	0	0.38	0	0.11	0	0.16	0
	112	3164	57	1512	57	1489	G	U	1421	NULL	NULL	4.59855e-05	-0.000810148	16	0	0	1.83278	1.52883	1.68081	0.989401	0.989401	83.1643	99.07	0.2	0	0	0.06	98.81	0	0	0	0	0.06	0	0.2	0.27	0.2	0	0.13
	114	1097	58	354	58	349	C	G	3888	B	Secondary	5.35487e-06	-4.59607e-06	16	0	0	1.92296	1.92776	1.92536	0.996198	0.996198	2.85323	99.65	0	0	99.58	0	0	0.07	0	0	0.02	0.05	0.17	0	0	0.07	0	0
	114	1406	58	551	58	534	C	U	3891	NULL	NULL	0.00221486	0.00220714	11	1	9.09091	1.92296	1.94948	1.93622	0.9982	0.9982	39.0998	0.11	0.02	0	0.02	0	0.07	0	0	0	0	0	0.02	99.76	0	0	0.02	0.05
	114	1424	58	567	58	550	C	G	3894	NULL	NULL	0.00272647	0.00272097	10	1	10	1.92296	1.96207	1.94251	0.998402	0.999101	63.5759	99.88	0	0	99.79	0	0.02	0.07	0	0	0.02	0.02	0	0	0	0.05	0	0
	114	1731	58	769	58	752	C	G	3877	NULL	NULL	0.00274084	0.00272753	21	1	4.7619	1.92296	1.90596	1.91446	0.996601	0.996601	84.4221	99.68	0	0.02	99.61	0	0	0.05	0	0	0.02	0	0.15	0.05	0	0.07	0	0
	114	1781	58	804	58	787	C	U	3890	NULL	NULL	0.00202156	0.00201651	12	1	8.33333	1.92296	1.92826	1.92561	0.9979	0.9979	99.3569	0.11	0.02	0.02	0	0	0.07	0	0	0	0	0.05	0.02	99.74	0	0	0	0.05
	114	1972	58	872	58	849	C	A	3868	NULL	NULL	0.00138069	0.00136459	17	1	5.88235	1.92296	1.86939	1.89617	0.994496	0.994496	87.4921	0.43	0	0.05	0.36	0	0	0.02	0.02	0	0	99.4	0.05	0	0.07	0	0	0
	114	2754	58	1269	58	1250	C	A	3819	NULL	NULL	0.00277565	0.00276036	16	1	6.25	1.92296	1.80536	1.86416	0.997397	0.997397	142.768	0.22	0	0.07	0.13	0.02	0	0	0.02	0	0	99.68	0	0.02	0.02	0	0	0
	114	2766	58	1277	58	1258	C	C	3817	NULL	NULL	0.00329656	0.00325903	39	2	5.12821	1.92296	1.71131	1.81713	0.990395	0.990395	143.083	0.4	0.02	0	0.36	0.02	0	0	0	0	0	0.02	98.95	0.49	0	0.02	0.07	0
	114	3164	58	1512	58	1489	C	U	1430	NULL	NULL	5.6619e-06	-5.47283e-05	9	0	0	1.92296	1.52883	1.72589	0.994098	0.994098	84.2331	0.26	0	0	0.2	0	0.06	0	0	0	0	0.27	0.06	99.3	0.06	0	0	0
	115	386	59	119	59	112	A	A	3818	NULL	NULL	0.00264848	0.00227441	24	1	4.16667	1.82751	1.81031	1.81891	0.995796	0.995796	35.0587	0.2	0.05	0.13	0.02	0	0	0	99.53	0.02	0	0.07	0	0	0.15	0	0	0
	115	387	59	120	59	113	A	A	3850	NULL	NULL	0.00479356	0.00271563	39	3	7.69231	1.82751	1.86346	1.84548	0.990297	0.990297	31.9125	0.47	0.33	0.1	0.02	0.02	0	0	98.93	0.05	0.28	0.07	0	0	0.12	0	0.02	0
	115	411	59	136	59	130	A	C	3847	NULL	NULL	0.00266015	0.00177369	30	1	3.33333	1.82751	1.87518	1.85134	0.990196	0.990196	32.5428	0.79	0.64	0	0	0.15	0	0	0	98.96	0	0.02	0.07	0	0	0	0.12	0
	115	1053	59	321	59	316	A	A	3866	NULL	NULL	0.00394311	0.00233271	23	2	8.69565	1.82751	1.9541	1.89081	0.995098	0.995098	19.9912	0.17	0.05	0.12	0	0	0	0	99.43	0.1	0.05	0.05	0.05	0	0.12	0	0	0
	115	1070	59	334	59	329	A	C	3864	NULL	NULL	0.0026404	0.00177852	25	1	4	1.82751	1.92597	1.87674	0.992298	0.992298	20.9049	0.56	0.41	0	0	0.15	0	0	0	99.17	0.02	0.02	0.07	0	0	0	0.12	0
	115	1071	59	335	59	330	A	C	3670	NULL	NULL	0.00265986	0.000951072	30	1	3.33333	1.82751	1.5307	1.6791	0.992398	0.992398	22.4134	0.34	0.19	0.02	0	0.13	0	0	0	99.18	0.24	0	0.1	0	0	0	0.1	0
	115	1082	59	343	59	338	A	U	3834	NULL	NULL	0.0040593	0.00295277	19	2	10.5263	1.82751	1.88146	1.85448	0.996098	0.997399	28.1201	99.66	99.53	0	0	0	0.13	0	0.02	0.02	0.02	0	0.02	0.07	0.02	0	0	0.13
	115	1126	59	376	59	371	A	G	3863	NULL	NULL	0.00506738	0.00422147	18	2	11.1111	1.82751	1.95849	1.893	0.996699	0.996699	17.0905	0.21	0	0	0.07	0	0.02	0.12	0.02	0	99.58	0	0.02	0	0	0.12	0	0
	115	1206	59	436	59	431	A	C	3802	NULL	NULL	0.00354501	0.00172818	28	0	0	1.82751	1.75736	1.79243	0.992898	0.992898	62.6224	0.52	0.39	0	0	0.13	0	0	0	99.21	0.07	0	0.02	0.05	0	0	0.1	0
	115	1305	59	481	59	465	A	G	3777	NULL	NULL	0.00359032	0.000628879	33	2	6.06061	1.82751	1.75367	1.79059	0.993695	0.993695	31.0373	0.31	0.13	0	0.05	0	0	0.13	0.1	0.07	99.31	0	0.02	0.02	0	0.13	0	0
	115	1333	59	500	59	483	A	G	3858	NULL	NULL	0.00311386	-0.000554832	34	2	5.88235	1.82751	1.89143	1.85947	0.991797	0.991797	50.8125	0.24	0.07	0.02	0.05	0	0	0.1	0.25	0.2	99.09	0	0	0.02	0	0.15	0	0
	115	1352	59	509	59	492	A	A	3771	NULL	NULL	0.00400063	0.00270566	25	2	8	1.82751	1.69684	1.76217	0.993995	0.993995	57.0947	0.15	0.02	0.13	0	0	0	0	99.33	0.1	0.13	0.05	0.02	0.02	0.15	0	0	0
	115	1361	59	517	59	500	A	G	3844	NULL	NULL	0.00636316	0.00537042	19	2	10.5263	1.82751	1.90219	1.86485	0.995897	0.995897	74.2451	0.17	0.02	0	0.05	0	0	0.1	0.02	0.05	99.5	0	0	0.05	0	0.15	0	0.02
	115	1367	59	521	59	504	A	G	3836	NULL	NULL	0.00806717	0.00589172	20	3	15	1.82751	1.88015	1.85383	0.995902	0.995902	63.0529	0.16	0.02	0.02	0.05	0	0	0.07	0.05	0.05	99.48	0.05	0	0	0	0.15	0	0.02
	115	1370	59	524	59	507	A	G	3826	NULL	NULL	0.0056195	0.00217185	31	3	9.67742	1.82751	1.82643	1.82697	0.9939	0.9939	56.9853	0.16	0.02	0	0.07	0	0	0.07	0.15	0.15	99.26	0	0	0.02	0	0.15	0.05	0
	115	1787	59	806	59	789	A	C	3859	NULL	NULL	0.00371691	0.000484486	26	0	0	1.82751	1.81213	1.81982	0.978089	0.978089	93.4962	1.98	1.83	0	0	0.15	0	0	0.02	97.72	0.02	0	0.05	0.05	0	0	0.07	0.05
	115	1961	59	864	59	841	A	A	3836	NULL	NULL	0.00345016	0.00252504	30	1	3.33333	1.82751	1.85709	1.8423	0.993498	0.993498	75.1075	0.2	0.07	0.13	0	0	0	0	99.27	0.23	0.02	0.05	0.05	0	0.15	0	0	0
	115	2008	59	898	59	875	A	G	3833	NULL	NULL	0.0028961	0.000319272	34	2	5.88235	1.82751	1.85	1.83875	0.991695	0.991695	68.8318	0.29	0.07	0	0.07	0	0.02	0.13	0.07	0.36	99.08	0	0.02	0	0	0.13	0	0
	115	2067	59	939	59	916	A	G	3812	NULL	NULL	0.00325074	0.000446674	26	2	7.69231	1.82751	1.8127	1.8201	0.992498	0.992498	123.856	0.24	0.02	0.02	0.1	0	0	0.1	0.07	0.31	99.18	0	0	0	0.02	0.13	0	0
	115	2073	59	945	59	922	A	G	3786	NULL	NULL	0.00303664	-0.00186885	27	2	7.40741	1.82751	1.77276	1.80013	0.992994	0.992994	126.498	0.27	0.02	0	0.1	0.02	0	0.13	0.28	0.05	99.23	0	0	0	0.02	0.1	0	0
	115	2356	59	1050	59	1032	A	G	3844	NULL	NULL	0.00393115	0.00339943	20	2	10	1.82751	1.87828	1.85289	0.995697	0.995697	91.8398	0.24	0.07	0	0.07	0	0	0.1	0	0.02	99.5	0	0.02	0	0	0.15	0.02	0
	115	2392	59	1074	59	1056	A	G	3850	NULL	NULL	0.00373138	0.000661311	22	2	9.09091	1.82751	1.92896	1.87823	0.995401	0.995401	96.7752	0.22	0.05	0	0.1	0	0	0.07	0.02	0.05	99.48	0	0	0	0	0.15	0.02	0.02
	115	2451	59	1114	59	1096	A	C	3853	NULL	NULL	0.0035344	0.00115669	24	2	8.33333	1.82751	1.92445	1.87598	0.995199	0.995199	125.412	0.28	0.12	0.02	0	0.12	0.02	0	0.02	99.43	0.02	0	0.1	0	0	0	0.1	0
	115	2721	59	1250	59	1231	A	A	3819	NULL	NULL	0.00365469	0.00257034	22	2	9.09091	1.82751	1.84069	1.8341	0.995497	0.995497	139.272	0.25	0.1	0.13	0	0.02	0	0	99.47	0.02	0	0.07	0	0.02	0.13	0	0	0
	115	2880	59	1369	59	1351	A	C	3816	NULL	NULL	0.00280829	-0.00590952	37	2	5.40541	1.82751	1.84937	1.83844	0.983694	0.983694	132.863	0.51	0.36	0	0	0.1	0.05	0	0	98.3	0.94	0	0.1	0	0	0	0.13	0
	115	3145	59	1497	59	1474	A	G	1916	NULL	NULL	0.00807252	0.00723813	16	2	12.5	1.82751	1.9	1.86375	0.9935	0.9935	81.2883	0.25	0	0.05	0.1	0	0	0.1	0	0.15	99.27	0	0	0	0	0.25	0.05	0
	115	3146	59	1498	59	1475	A	U	1898	NULL	NULL	0.00879178	0.00761294	22	2	9.09091	1.82751	1.80637	1.81694	0.990693	0.993294	83.7858	99.21	98.95	0	0	0	0.26	0	0.26	0.26	0.05	0.1	0	0	0	0	0	0.1
	115	3150	59	1501	59	1478	A	C	1807	NULL	NULL	0.00457647	0.0042054	15	1	6.66667	1.82751	1.81584	1.82167	0.994203	0.994203	84.5056	0.27	0	0	0	0.27	0	0	0.05	99.34	0	0.05	0.05	0	0	0	0.21	0
	116	366	60	107	60	100	A	G	3888	B	Tertiary	0.00152829	-0.00807806	58	2	3.44828	1.85992	1.44988	1.6549	0.896368	0.896368	6.18524	1.32	0.05	0.28	0.05	0	0	0.94	9.15	0.12	89.33	0	0	0	0	0.05	0	0
	116	372	60	110	60	103	A	C	3899	NULL	NULL	0.0738505	0.066985	37	4	10.8108	1.85992	1.68279	1.77136	0.975592	0.975592	4.96137	0.99	0.92	0	0.02	0.05	0	0	1.38	96.29	0.02	0	0.02	0	0	0	0.05	1.22
	116	896	60	227	60	222	A	G	3843	NULL	NULL	0.0114573	0.0104085	28	1	3.57143	1.85992	1.74851	1.80422	0.982594	0.982594	22.9041	1.33	0.02	0.31	0.05	0	0	0.95	0.67	0	97.92	0	0	0	0	0.05	0	0
	116	1014	60	295	60	290	A	C	3913	NULL	NULL	0.0271124	0.0155679	82	2	2.43902	1.85992	1.51917	1.68955	0.923386	0.923386	42.6084	6.01	5.96	0	0	0.05	0	0	0	91.38	1.27	0	0.05	0	0	0	0.33	0.94
	116	1015	60	296	60	291	A	U	3917	NULL	NULL	0.0305573	0.030006	11	1	9.09091	1.85992	1.9381	1.89901	0.9907	0.9907	45.8225	98.59	98.54	0	0	0	0.05	0	0	0.07	0	0	0	0.05	0	0	0.5	0.76
	116	1024	60	302	60	297	A	G	3910	NULL	NULL	0.0387054	0.0292677	44	2	4.54545	1.85992	1.6679	1.76391	0.960689	0.960689	44.2978	1.32	0	0.94	0.05	0	0	0.33	2.26	1.24	95.1	0	0	0	0	0.05	0	0
	116	1054	60	322	60	317	A	C	3917	NULL	NULL	0.00587096	0.00517416	12	1	8.33333	1.85992	1.96778	1.91385	0.986397	0.986397	18.0886	0.15	0.1	0	0	0.05	0	0	0.02	98.49	0	0	0.05	0	0	0	1.14	0.12
	116	1126	60	376	60	371	A	G	3910	NULL	NULL	0.00452621	0.00397759	11	1	9.09091	1.85992	1.95849	1.90921	0.986698	0.986698	11.2749	1.3	0.02	0.02	0.02	0	0	1.24	0	0	98.59	0	0.02	0	0	0.05	0	0
	116	1127	60	377	60	372	A	G	3912	NULL	NULL	0.0276215	0.0236093	20	1	5	1.85992	1.84044	1.85018	0.980498	0.980498	8.62225	1.29	0	0.66	0.02	0	0	0.61	1.17	0.1	97.37	0	0	0	0	0.05	0	0
	116	1138	60	386	60	381	A	C	3870	NULL	NULL	0.0290117	0.0232105	51	1	1.96078	1.85992	1.68284	1.77138	0.974191	0.974191	9.24914	1.56	1.51	0	0	0.05	0	0	0	96.67	0.41	0	0.05	0	0	0	0.56	0.72
	116	1153	60	399	60	394	A	G	3886	NULL	NULL	0.0456046	0.0351713	104	3	2.88462	1.85992	1.36508	1.6125	0.91976	0.91976	36.4083	2.21	0.89	1.23	0.02	0	0.02	0.05	5.84	1.2	90.68	0	0	0	0	0.02	0	0
	116	1155	60	401	60	396	A	C	3863	NULL	NULL	0.0698858	0.0593713	31	3	9.67742	1.85992	1.53706	1.69849	0.965181	0.965181	42.0313	3.52	2.24	1.23	0	0.05	0	0	1.1	95.25	0.02	0	0.02	0	0	0	0.05	0
	116	1357	60	514	60	497	A	C	3895	NULL	NULL	0.0457424	0.0389163	49	0	0	1.85992	1.55675	1.70834	0.939391	0.939391	78.5968	5.86	5.81	0	0	0.05	0	0	0.05	92.7	0.05	0	0.05	0	0	0	0.05	1.22
	116	1387	60	537	60	520	A	G	3889	NULL	NULL	0.0465091	0.0398936	43	0	0	1.85992	1.55634	1.70813	0.942188	0.942188	76.2089	1.38	0.05	1.23	0.05	0	0	0.05	5.56	0.02	92.97	0	0	0	0	0.05	0	0
	116	1414	60	558	60	541	A	G	3901	NULL	NULL	0.00938323	0.00719172	15	2	13.3333	1.85992	1.86878	1.86435	0.982594	0.982594	56.6773	1.26	0.02	0.25	0.05	0	0	0.94	0.58	0.1	97.98	0	0	0	0	0.05	0	0
	116	1448	60	587	60	570	A	G	3840	NULL	NULL	0.0516579	0.0449578	50	2	4	1.85992	1.57052	1.71522	0.969887	0.969887	73.2264	2.32	2.12	0	0.05	0	0	0.15	0.02	0.62	95.84	0	0	0	0	0.05	0	1.11
	116	1450	60	588	60	571	A	G	3887	NULL	NULL	0.00870994	0.00608187	21	1	4.7619	1.85992	1.84511	1.85252	0.984996	0.984996	81.4364	1.35	0.25	0	0.05	0	0	1.05	0.1	0	98.28	0	0	0	0	0.05	0	0.2
	116	1536	60	651	60	634	A	C	3897	NULL	NULL	0.00910313	0.00632066	18	1	5.55556	1.85992	1.88835	1.87414	0.984595	0.984595	82.6493	0.42	0.17	0.2	0	0.05	0	0	0.2	98.23	0	0	0.05	0	0	0	1.07	0
	116	1583	60	686	60	669	A	U	3894	NULL	NULL	0.0778601	0.0693221	26	4	15.3846	1.85992	1.69126	1.77559	0.973095	0.973095	134.737	97.5	96.26	1.02	0	0	0.05	0.17	0.05	0	2.3	0	0	0.05	0	0	0	0.07
	116	1990	60	886	60	863	A	G	3901	NULL	NULL	0.0514235	0.0451183	32	2	6.25	1.85992	1.63837	1.74915	0.957184	0.957184	67.7738	1.42	0.1	1.22	0.05	0	0	0.05	3.98	0.05	94.47	0	0	0	0	0.05	0	0
	116	1993	60	888	60	865	A	G	3889	NULL	NULL	0.0551625	0.0446964	56	0	0	1.85992	1.50009	1.68	0.944085	0.944085	64.2731	3.27	3.17	0	0.05	0	0	0.05	2.25	0.02	93.15	0	0	0	0	0.05	0	1.23
	116	2027	60	912	60	889	A	C	3851	NULL	NULL	0.0622942	0.0576768	24	2	8.33333	1.85992	1.67624	1.76808	0.985899	0.985899	66.5148	1.24	1.19	0	0	0.05	0	0	0.05	97.46	0.02	0	0.05	0	0	0	0.05	1.11
	116	2096	60	962	60	939	A	C	3840	NULL	NULL	0.068427	0.0652547	15	2	13.3333	1.85992	1.70001	1.77996	0.991993	0.991993	115.783	0.43	0.38	0	0	0.05	0	0	0.02	98.13	0.25	0	0.05	0	0	0	0.05	1.03
	116	2112	60	974	60	951	A	A	3894	NULL	NULL	0.0723376	0.062278	63	2	3.1746	1.85992	1.30311	1.58151	0.876141	0.876141	120.65	0.9	0.53	0.07	0	0	0	0.3	86.68	11.23	0.15	0.05	0	0	0.05	0	0	0.89
	116	2353	60	1048	60	1030	A	G	3903	NULL	NULL	0.0814741	0.078573	15	3	20	1.85992	1.85201	1.85597	0.995496	0.995496	104.282	1.32	0	1.22	0.05	0	0	0.05	0.3	0	98.31	0	0	0	0	0.05	0	0
	116	2409	60	1087	60	1069	A	G	3900	NULL	NULL	0.057818	0.0505527	46	2	4.34783	1.85992	1.59247	1.72619	0.953887	0.953887	115.281	0.71	0.38	0.23	0.05	0	0	0.05	2.35	1.07	94.81	0	0	0	0	0.05	0.56	0.43
	116	2415	60	1091	60	1073	A	U	3849	NULL	NULL	0.013592	0.0131459	16	1	6.25	1.85992	1.78598	1.82295	0.986297	0.986297	120.392	98.36	98.31	0	0	0	0.05	0	0.02	0.2	0.05	0	0	0.05	0	0	0.28	1
	116	2424	60	1098	60	1080	A	C	3887	NULL	NULL	0.0501146	0.0406218	62	2	3.22581	1.85992	1.5111	1.68551	0.946082	0.946082	117.593	3.66	3.56	0.05	0	0.05	0	0	0.43	93.43	1.18	0	0.05	0	0	0	0.07	1.15
	116	2571	60	1148	60	1130	A	U	3901	NULL	NULL	0.00473599	0.00290548	21	1	4.7619	1.85992	1.90196	1.88094	0.983591	0.983591	158.738	98.26	98.21	0	0	0	0.05	0	0.12	0.25	0.05	0	0	0.05	0	0	0.12	1.12
	116	2664	60	1209	60	1190	A	C	3886	NULL	NULL	0.0817542	0.077686	27	3	11.1111	1.85992	1.79906	1.82949	0.994598	0.994598	101.284	0.35	0.3	0	0	0.05	0	0	0.02	98.2	0.07	0	0.05	0	0	0	0.05	1.23
	116	3146	60	1498	60	1475	A	U	1902	NULL	NULL	0.0044127	0.00364784	17	1	5.88235	1.85992	1.80637	1.83315	0.982894	0.982894	93.059	98.32	98.22	0	0	0	0.1	0	0.31	0.26	0.05	0.05	0	0	0	0	0	0.99
	116	3150	60	1501	60	1478	A	C	1813	NULL	NULL	0.00526399	0.0050234	7	1	14.2857	1.85992	1.81584	1.83788	0.987695	0.987695	92.7088	0.1	0	0	0	0.1	0	0	0.1	98.68	0	0.05	0	0	0	0	1.03	0
	118	364	61	106	61	99	G	C	3871	B	Secondary	0.0326726	0.0297042	47	3	6.38298	1.85944	1.80889	1.83416	0.991495	0.991495	2.85945	99.26	0.43	0	0	98.68	0.15	0	0	0.07	0	0	0.18	0	0.02	0.33	0.1	0
	118	1141	61	388	61	383	G	G	3695	NULL	NULL	0.0297502	0.0276604	32	1	3.125	1.85944	1.48926	1.67435	0.992297	0.992297	23.8301	0.8	0.37	0	0.18	0.1	0.05	0.1	0	0	0.16	0	0	0	0.18	98.81	0	0
	118	1432	61	575	61	558	G	G	3896	NULL	NULL	0.0257847	0.0237398	25	1	4	1.85944	1.91182	1.88563	0.994599	0.994599	78.3638	0.27	0	0	0.17	0	0	0.1	0.35	0	0.15	0	0	0	0.12	99.07	0	0
	118	1561	61	667	61	650	G	G	3901	NULL	NULL	0.0143097	0.0108541	33	1	3.0303	1.85944	1.72598	1.79271	0.961986	0.961986	104.189	0.34	0	0	0.17	0.07	0	0.1	0.38	0	0.12	0	0	0	3.34	95.78	0	0
	118	1648	61	739	61	722	G	C	3893	NULL	NULL	0.0143615	0.0112295	35	1	2.85714	1.85944	1.72281	1.79112	0.962682	0.995896	105.953	99.55	0.38	0	0	95.85	3.32	0	0	0.12	0	0	0.17	0	0	0.02	0.1	0
	118	1808	61	821	61	804	G	G	3897	NULL	NULL	0.0181267	0.0163702	34	1	2.94118	1.85944	1.8702	1.86482	0.990198	0.990198	79.395	0.52	0	0	0.17	0.2	0.05	0.1	0	0.28	0.23	0	0	0	0.23	98.72	0	0
	118	1980	61	879	61	856	G	C	3873	NULL	NULL	0.0185443	0.017257	31	1	3.22581	1.85944	1.83715	1.84829	0.990797	0.990797	77.4686	99.02	0	0	0	98.79	0.23	0	0	0.23	0.28	0	0.18	0	0	0.18	0.1	0
	118	1981	61	880	61	857	G	C	3766	NULL	NULL	0.0238335	0.0215221	36	1	2.77778	1.85944	1.63697	1.7482	0.991695	0.994796	76.8951	99.43	0.37	0	0	98.75	0.31	0	0	0.15	0	0	0.18	0	0.02	0.07	0.1	0
	118	2000	61	894	61	871	G	G	3888	NULL	NULL	0.01871	0.016353	28	1	3.57143	1.85944	1.83036	1.8449	0.985894	0.985894	68.6652	0.29	0	0	0.17	0.02	0	0.1	0.35	0	0.15	0	0	0	0.97	98.2	0	0
	118	2096	61	962	61	939	G	C	3832	NULL	NULL	0.0188109	0.0158455	30	1	3.33333	1.85944	1.70001	1.77972	0.982797	0.992898	121.806	99.26	0.36	0	0	97.89	1.01	0	0	0.15	0	0	0.18	0	0.02	0.26	0.1	0
	118	2592	61	1162	61	1144	G	C	3880	NULL	NULL	0.0165713	0.0117527	44	2	4.54545	1.85944	1.77968	1.81956	0.97819	0.995096	150.957	99.47	0.35	0	0	97.43	1.69	0	0	0.15	0	0	0.15	0.02	0.02	0.05	0.1	0
	118	2613	61	1174	61	1155	G	G	3889	NULL	NULL	0.0181947	0.0138826	38	2	5.26316	1.85944	1.8116	1.83552	0.981795	0.981795	149.765	0.45	0	0	0.15	0.15	0.05	0.1	0.35	0	0.15	0.02	0	0	1.2	97.79	0	0
	118	2816	61	1320	61	1301	G	C	3898	NULL	NULL	0.0174667	0.0128137	40	1	2.5	1.85944	1.86421	1.86183	0.982389	0.995095	140.659	99.47	0.35	0	0	97.85	1.27	0	0	0.15	0	0	0.17	0	0.02	0.05	0.1	0
	118	2846	61	1343	61	1324	G	G	3894	NULL	NULL	0.0162441	0.0128359	46	3	6.52174	1.85944	1.74906	1.80425	0.961585	0.961585	138.691	0.35	0	0	0.15	0.05	0.05	0.1	0.4	0	0.1	0.02	0	0	3.37	95.72	0	0
	118	2883	61	1372	61	1354	G	U	3822	NULL	NULL	0.00666484	0.00604953	27	0	0	1.85944	1.9353	1.89737	0.991899	0.996	152.134	99.47	0.41	0	0	0	99.06	0	0	0	0.1	0	0	0.18	0.07	0.05	0	0.1
	118	2887	61	1375	61	1357	G	A	3817	NULL	NULL	0.00602757	0.00560444	31	0	0	1.85944	1.93577	1.8976	0.991195	0.991195	143.129	0.32	0.1	0.1	0	0.02	0.1	0	0.41	0	0	0.18	0	0	98.98	0.07	0	0
	118	2928	61	1406	61	1388	G	U	3606	NULL	NULL	0.0111466	0.0108921	25	2	8	1.85944	1.90549	1.88246	0.992201	0.996602	92.7332	99.49	0.44	0	0	0.02	99.03	0	0	0.11	0	0.05	0	0.13	0.08	0	0	0.11
	118	2941	61	1412	61	1394	G	C	3583	NULL	NULL	0.0235293	0.0204853	31	1	3.22581	1.85944	1.81601	1.83772	0.987494	0.994096	73.5984	99.34	0.38	0	0	98.3	0.66	0	0	0.16	0	0.02	0.16	0	0.08	0.08	0.11	0
	118	2972	61	1434	61	1416	G	A	3466	NULL	NULL	0.00712882	0.00570207	40	2	5	1.85944	1.80482	1.83213	0.975182	0.975182	32.0604	1.81	0	0.08	0.05	1.49	0.17	0.02	0.57	0	0	0.11	0.02	0	97.41	0.02	0	0
	118	3131	61	1488	61	1465	G	G	2628	NULL	NULL	0.0280895	0.0212682	32	2	6.25	1.85944	1.70959	1.78451	0.983192	0.983192	74.8116	0.63	0	0	0.26	0.11	0.15	0.11	0.52	0	0.22	0	0	0	0.83	97.76	0	0
	118	3146	61	1498	61	1475	G	U	1894	NULL	NULL	0.00622988	0.00551678	27	2	7.40741	1.85944	1.80637	1.8329	0.985189	0.993995	98.8653	99.25	0.62	0	0	0.26	98.37	0	0	0	0	0.1	0	0.2	0.2	0.05	0	0.15
	119	127	62	68	62	68	U	G	3891	NULL	NULL	0.00400259	0.0036777	30	2	6.66667	1.91091	1.80099	1.85595	0.987695	0.987695	14.5254	99.19	0	0.23	0.25	0	0.02	98.69	0	0	0	0	0.02	0	0.02	0.02	0.38	0.33
	119	363	62	105	62	98	U	G	3879	B	Secondary	0.00165583	0.00138787	40	1	2.5	1.91091	1.81773	1.86432	0.988693	0.988693	3.25616	99.36	0	0.23	0.3	0	0.02	98.81	0	0	0	0	0	0	0	0.05	0.38	0.17
	119	376	62	113	62	106	U	G	3892	NULL	NULL	0.00286151	0.00233732	20	2	10	1.91091	1.88147	1.89619	0.9929	0.9929	26.6161	99.53	0	0	0.28	0	0.02	99.23	0	0	0	0	0.02	0	0	0.05	0.33	0.05
	119	382	62	118	62	111	U	U	3893	NULL	NULL	0.00433021	0.00408878	42	2	4.7619	1.91091	1.80026	1.85558	0.981093	0.981093	40.0671	1.65	0	0.02	0.1	0	0.05	1.48	0	0	0	0	0	0.2	0	0.02	0.12	97.97
	119	386	62	119	62	112	U	A	3852	NULL	NULL	0.00275565	0.00270639	18	1	5.55556	1.91091	1.81031	1.86061	0.995701	0.995701	47.6667	99.53	0	99.53	0	0	0	0	0	0	0	0.31	0	0	0.05	0.02	0.02	0.05
	119	411	62	136	62	130	U	C	3893	NULL	NULL	0.00275636	0.00263961	24	1	4.16667	1.91091	1.87518	1.89304	0.990299	0.990299	23.7031	0.05	0	0	0	0.05	0	0	0	0	0	0	0.28	0	0.02	0	99	0.64
	119	434	62	151	62	145	U	A	3903	NULL	NULL	0.00272579	0.00260108	15	1	6.66667	1.91091	1.93351	1.92221	0.995497	0.995497	16.6511	99.51	0	99.51	0	0	0	0	0	0	0	0.3	0	0	0.05	0.02	0.05	0.05
	119	1036	62	308	62	303	U	C	3907	NULL	NULL	0.00273799	0.00256792	15	1	6.66667	1.91091	1.92789	1.9194	0.992799	0.992799	37.0061	0.07	0	0.02	0	0.05	0	0	0	0	0	0	0.3	0	0	0.02	99.23	0.35
	119	1070	62	334	62	329	U	C	3910	NULL	NULL	0.00273881	0.0026253	19	1	5.26316	1.91091	1.92597	1.91844	0.992299	0.992299	26.6876	0.07	0	0	0	0.05	0	0.02	0	0	0	0	0.3	0	0.02	0	99.18	0.4
	119	1082	62	343	62	338	U	U	3879	NULL	NULL	0.00222614	0.00208037	15	1	6.66667	1.91091	1.88146	1.89618	0.995395	0.995395	37.4087	0.16	0	0.07	0	0.02	0.05	0.02	0	0	0	0	0	0.3	0	0	0.02	99.48
	119	1116	62	368	62	363	U	U	3909	NULL	NULL	0.00272084	0.00267614	13	1	7.69231	1.91091	1.96189	1.9364	0.995797	0.995797	30.3641	0.05	0	0	0	0	0.05	0	0	0	0	0	0	0.3	0.02	0	0.07	99.54
	119	1121	62	373	62	368	U	A	3858	NULL	NULL	0.0020406	0.00193138	15	1	6.66667	1.91091	1.82833	1.86962	0.994995	0.994995	26.8817	99.52	0	99.45	0	0.02	0	0.05	0	0	0	0.3	0	0	0.05	0	0.05	0.05
	119	1126	62	376	62	371	U	G	3909	NULL	NULL	0.00271951	0.00260806	13	1	7.69231	1.91091	1.95849	1.9347	0.9961	0.999102	17.6714	99.9	0	0.02	0.3	0.02	0	99.56	0	0	0	0	0	0	0	0.05	0	0.02
	119	1133	62	382	62	377	U	A	3898	NULL	NULL	0.00732063	0.00683798	38	2	5.26316	1.91091	1.80189	1.8564	0.983293	0.996297	13.7595	99.6	0	98.15	0.15	0	0	1.3	0	0	0	0.15	0	0	0.05	0.02	0	0.15
	119	1200	62	432	62	427	U	A	3913	NULL	NULL	0.00271843	0.00253728	13	1	7.69231	1.91091	1.97478	1.94284	0.995799	0.995799	84.9391	99.61	0	99.54	0	0	0.02	0.05	0	0	0	0.3	0	0	0.05	0	0.02	0
	119	1352	62	509	62	492	U	A	3801	NULL	NULL	0.00227047	0.00209988	21	1	4.7619	1.91091	1.69684	1.80387	0.9941	0.9941	72.446	99.52	0	99.37	0	0	0.02	0.13	0	0	0	0.26	0	0	0.05	0	0.13	0.02
	119	1962	62	865	62	842	U	A	3904	NULL	NULL	0.0021562	0.00206994	13	1	7.69231	1.91091	1.95933	1.93512	0.995999	0.995999	92.1623	99.58	0	99.56	0.02	0	0	0	0	0	0	0.28	0	0	0.07	0	0.05	0
	119	2650	62	1199	62	1180	U	U	3909	NULL	NULL	0.00295303	0.00274765	14	2	14.2857	1.91091	1.96278	1.93685	0.995302	0.995302	116.23	0.09	0	0.02	0	0.02	0.05	0	0	0	0	0	0.02	0.28	0	0	0.1	99.49
	119	2827	62	1328	62	1309	U	C	3887	NULL	NULL	0.00788398	0.00733433	43	2	4.65116	1.91091	1.79152	1.85121	0.978691	0.978691	161.033	0.09	0	0	0	0.05	0.02	0.02	0	0	0	0	0.12	0.17	0	0	97.66	1.92
	119	2886	62	1374	62	1356	U	A	3824	NULL	NULL	0.00225148	0.00224197	14	1	7.14286	1.91091	1.94823	1.92957	0.995498	0.995498	147.85	99.59	0	99.5	0	0	0.02	0.07	0	0	0	0.31	0	0	0.05	0	0	0.02
	119	2927	62	1405	62	1387	U	G	3600	NULL	NULL	0.00236618	0.00225407	13	1	7.69231	1.91091	1.8762	1.89355	0.995497	0.998798	97.0052	99.9	0	0.05	0.33	0.02	0	99.5	0	0	0	0	0	0	0	0.05	0.02	0
	119	3150	62	1501	62	1478	U	C	1809	NULL	NULL	0.00525792	0.00520907	7	1	14.2857	1.91091	1.81584	1.86337	0.9974	0.9974	101.54	0.16	0	0.16	0	0	0	0	0	0	0	0	0.1	0	0.05	0	99.67	0
	120	123	63	65	63	65	C	U	3852	NULL	NULL	0.0253706	0.0115936	127	4	3.14961	1.74735	1.3844	1.56588	0.926145	0.926145	14.5596	3.45	0	0.87	2.56	0	0	0.02	0.43	0.02	0	91.79	1.29	2.01	0.1	0.02	0.1	0.72
	120	361	63	104	63	97	C	G	3873	B	Secondary	0.131517	0.126756	42	14	33.3333	1.74735	1.72804	1.7377	0.993799	0.995799	2.79805	99.55	0.41	1.49	97.45	0	0	0.2	0	0	0.05	0.1	0.07	0.05	0	0.15	0	0
	120	948	63	255	63	250	C	G	3906	NULL	NULL	0.0497792	0.046132	28	2	7.14286	1.74735	1.91044	1.8289	0.985194	0.994098	55.1549	98.56	0	0	97.67	0	0	0.89	0	0	0.45	0	0	0.02	0	0.12	0	0.81
	120	954	63	259	63	254	C	G	3908	NULL	NULL	0.0398384	0.0291191	73	4	5.47945	1.74735	1.78179	1.76457	0.968083	0.968083	41.1431	97.48	0	0.84	95.91	0	0	0.73	0	0	0.45	0.86	0.07	0.81	0	0.15	0	0.12
	120	965	63	267	63	262	C	C	3904	NULL	NULL	0.0495107	0.0400777	54	3	5.55556	1.74735	1.83451	1.79093	0.976092	0.976092	41.5609	0.24	0	0.12	0	0.12	0	0	0	0.45	0	0.84	96.78	0.07	0	0	0.79	0.79
	120	969	63	271	63	266	C	C	3908	NULL	NULL	0.0468009	0.0433292	32	2	6.25	1.74735	1.91867	1.83301	0.983897	0.983897	54.4162	0.98	0	0.81	0.02	0.15	0	0	0	0.45	0	0.1	97.55	0	0	0	0.89	0
	120	1017	63	297	63	292	C	G	3895	NULL	NULL	0.0352015	0.0282266	52	4	7.69231	1.74735	1.82986	1.78861	0.976493	0.985695	60.8451	98.09	0	0.17	97	0	0	0.92	0	0	0.46	0.2	0.05	0.4	0	0.15	0	0.61
	120	1079	63	341	63	336	C	C	3836	NULL	NULL	0.0362883	0.0319458	60	2	3.33333	1.74735	1.70384	1.7256	0.976489	0.976489	35.8553	0.24	0.02	0	0.07	0.15	0	0	0	0.44	0	0	96.77	0.77	0	0	0.9	0.83
	120	1080	63	342	63	337	C	C	3832	NULL	NULL	0.0317572	0.0275152	61	4	6.55738	1.74735	1.73407	1.74071	0.981194	0.981194	36.644	0.18	0	0	0.05	0.13	0	0	0	0.41	0.02	0	97.47	0.2	0	0	1.09	0.59
	120	1084	63	345	63	340	C	C	3896	NULL	NULL	0.0470344	0.0432039	36	2	5.55556	1.74735	1.8763	1.81183	0.983202	0.983202	42.9446	0.99	0	0.79	0.05	0.15	0	0	0	0.46	0	0.05	97.51	0.05	0	0	0.92	0
	120	1089	63	348	63	343	C	G	3895	NULL	NULL	0.0381677	0.0343043	41	3	7.31707	1.74735	1.8429	1.79512	0.978994	0.987897	34.367	98.75	0	0.81	97.05	0	0	0.89	0	0	0.46	0.56	0.02	0.05	0	0.12	0	0
	120	1127	63	377	63	372	C	G	3903	NULL	NULL	0.0576221	0.0519832	38	4	10.5263	1.74735	1.84044	1.7939	0.980891	0.980891	16.2802	98.61	0	1.14	96.91	0	0	0.56	0	0	0.45	0.68	0.1	0	0	0.12	0	0
	120	1138	63	386	63	381	C	C	3863	NULL	NULL	0.0537194	0.0455635	68	4	5.88235	1.74735	1.68284	1.7151	0.973692	0.973692	14.6766	0.53	0	0	0.41	0.12	0	0	0	0.46	0	0	96.18	1.08	0	0	0.56	1.16
	120	1228	63	451	63	445	C	A	3772	NULL	NULL	0.045572	0.0400358	40	2	5	1.74735	1.59827	1.67281	0.97839	0.97839	31.6217	1.94	0	0.89	0.21	0	0	0.84	0.47	0	0	96.96	0.44	0	0.15	0	0	0
	120	1389	63	539	63	522	C	A	3873	NULL	NULL	0.0238675	0.0151548	78	2	2.5641	1.74735	1.66399	1.70567	0.955577	0.955577	87.0336	4.62	0	0.9	2.9	0	0	0.82	0.46	0	0	94.69	0.02	0.02	0.12	0.02	0	0
	120	1448	63	587	63	570	C	G	3832	NULL	NULL	0.0361944	0.0267618	72	3	4.16667	1.74735	1.57052	1.65894	0.957979	0.957979	84.0571	95.46	0	0	94.74	0	0	0.72	0	0	0.46	0.02	0.62	2.23	0	0.15	0	1.01
	120	1488	63	617	63	600	C	G	3882	NULL	NULL	0.0396754	0.0357705	43	2	4.65116	1.74735	1.80722	1.77729	0.978694	0.987598	48.5168	98.73	0	0.82	97.02	0	0	0.89	0	0	0.46	0.46	0.07	0.1	0	0.15	0	0
	120	1489	63	618	63	601	C	C	3887	NULL	NULL	0.0461901	0.0414974	44	3	6.81818	1.74735	1.848	1.79768	0.981591	0.981591	49.0702	1.13	0	0.76	0.17	0.15	0	0.05	0	0.46	0	0.07	97.35	0.05	0	0	0.89	0
	120	1497	63	622	63	605	C	A	3892	NULL	NULL	0.0422029	0.0382143	41	3	7.31707	1.74735	1.86565	1.8065	0.980993	0.980993	48.07	1.07	0	0.97	0.1	0	0	0	0.46	0	0	97.38	0.12	0.05	0.15	0	0.05	0.69
	120	1499	63	623	63	606	C	C	3899	NULL	NULL	0.0411488	0.0369471	37	2	5.40541	1.74735	1.86643	1.80689	0.979989	0.979989	48.4365	0.2	0	0	0.05	0.15	0	0	0	0.46	0	0.07	97.16	0.38	0	0	0.89	0.81
	120	1580	63	684	63	667	C	A	3903	NULL	NULL	0.0264759	0.0205784	46	2	4.34783	1.74735	1.82622	1.78679	0.969291	0.969291	146.58	1.41	0.45	0.74	0.07	0	0.15	0	0	0	0	1.43	0	96.16	0	0	0	0.97
	120	1623	63	720	63	703	C	C	3891	NULL	NULL	0.0287535	0.0243275	42	2	4.7619	1.74735	1.77277	1.76006	0.966588	0.966588	124.362	0.25	0	0	0.1	0.15	0	0	0	0.46	0	0	95.82	1.74	0	0	0.89	0.81
	120	1995	63	890	63	867	C	G	3895	NULL	NULL	0.0507997	0.0399757	51	2	3.92157	1.74735	1.7094	1.72837	0.961087	0.961087	79.6997	95.89	0	0	95.13	0	0	0.76	0	0	0.46	0.05	2.17	0.3	0	0.15	0	0.94
	120	2101	63	966	63	943	C	G	3584	NULL	NULL	0.039466	0.0314442	63	2	3.1746	1.74735	1.23775	1.49255	0.96599	0.96599	122.343	97.43	0	0.88	95.69	0	0	0.86	0	0	0.5	0.8	0.97	0.16	0	0.11	0	0
	120	2118	63	979	63	956	C	C	3899	NULL	NULL	0.0286934	0.0246605	38	3	7.89474	1.74735	1.90749	1.82742	0.980694	0.980694	144.99	0.17	0	0	0.02	0.15	0	0	0	0.46	0	0	97.49	0.15	0	0	1.15	0.56
	120	2478	63	1132	63	1114	C	C	3835	NULL	NULL	0.0372125	0.0228938	72	4	5.55556	1.74735	1.66485	1.7061	0.969982	0.969982	189.316	0.89	0	0.64	0.1	0.15	0	0	0	0.46	0	0.36	96.3	0.88	0	0	0.85	0.2
	120	2563	63	1142	63	1124	C	G	3834	NULL	NULL	0.0360343	0.0233975	65	3	4.61538	1.74735	1.69776	1.72256	0.974484	0.983791	188.263	97.72	0	0.07	96.72	0	0	0.93	0	0	0.46	0.62	0.07	0.25	0	0.15	0	0.67
	120	2708	63	1242	63	1223	C	C	3896	NULL	NULL	0.0390459	0.0311302	58	2	3.44828	1.74735	1.79476	1.77106	0.966692	0.966692	170.651	97.61	0	0.74	95.9	0	0	0.97	0	0	0.46	0.25	1.35	0.15	0	0.15	0	0
	120	2902	63	1386	63	1368	C	G	3665	NULL	NULL	0.0370285	0.0288478	35	2	5.71429	1.74735	1.78783	1.76759	0.975086	0.98459	128.01	98.41	0	0.87	96.59	0	0	0.95	0	0	0.48	0.89	0.02	0.02	0	0.13	0	0
	120	3161	63	1510	63	1487	C	U	1507	NULL	NULL	0.0723655	0.0631798	35	2	5.71429	1.74735	1.12742	1.43738	0.940584	0.940584	102.191	0.98	0	0	0.98	0	0	0	0	0.52	0	0.19	91.87	3.4	0	0	0.85	2.16
	122	127	64	68	64	68	G	G	3881	NULL	NULL	0.0119569	0.0101857	52	4	7.69231	1.6877	1.80099	1.74435	0.96648	0.96648	4.94212	0.9	0.05	0.02	0.28	0.28	0.15	0.12	0.05	0.07	2.23	0	0	0	0.17	96.4	0	0.12
	122	357	64	101	64	94	G	A	3861	NULL	NULL	0.0269579	0.0242081	74	6	8.10811	1.6877	1.70141	1.69455	0.961884	0.961884	5.38541	1.15	0	0.05	0.18	0.54	0.23	0.15	2.16	0.18	0.05	0.1	0	0	95.79	0.46	0.07	0
	122	464	64	170	64	164	G	U	3891	NULL	NULL	0.0128829	0.0104981	49	4	8.16327	1.6877	1.89126	1.78948	0.967786	0.993598	15.1083	99.14	2.25	0	0	0.33	96.56	0	0	0.17	0	0	0.15	0.12	0.07	0.02	0	0.28
	122	962	64	265	64	260	G	G	3894	NULL	NULL	0.0554624	0.0442792	160	5	3.125	1.6877	1.48853	1.58811	0.911964	0.911964	47.9209	2.24	1.15	0	0.23	0.05	0.56	0.25	0.28	0	0.99	0.05	0	0	6.42	89.96	0	0.02
	122	1005	64	289	64	284	G	G	3893	NULL	NULL	0.0462751	0.0273593	91	3	3.2967	1.6877	1.50602	1.59686	0.924163	0.924163	47.2991	3.09	0	0.02	0.25	0.58	1.99	0.25	1.51	0	0.89	0.02	0	0	3.58	90.86	0	0
	122	1104	64	358	64	353	G	U	3895	NULL	NULL	0.0533487	0.0460277	50	2	4	1.6877	1.71813	1.70292	0.959478	0.983992	43.4165	97.81	0.94	0	0	2.45	94.42	0	0	1.48	0	0	0.02	0.25	0.05	0.07	0.02	0.25
	122	1108	64	361	64	356	G	G	3891	NULL	NULL	0.0741348	0.0670483	44	2	4.54545	1.6877	1.64886	1.66828	0.95578	0.95578	52.3684	0.62	0	0.02	0.25	0.05	0.05	0.25	1.99	0	0.43	0.02	0	0	3.35	93.54	0	0
	122	1153	64	399	64	394	G	G	3869	NULL	NULL	0.0514454	0.0398898	132	5	3.78788	1.6877	1.36508	1.52639	0.913457	0.913457	55.4213	2.06	0.05	0.02	0.15	1.13	0.66	0.05	1.44	0.05	0.85	0.05	0.05	0	5.64	89.61	0	0.2
	122	1155	64	401	64	396	G	C	3847	NULL	NULL	0.0904341	0.078793	57	3	5.26316	1.6877	1.53706	1.61238	0.958084	0.958084	60.2686	96.21	1.55	0	0	94.22	0.44	0	0	0.88	0	0	0.25	0.02	2.3	0.02	0.05	0.23
	122	1158	64	403	64	398	G	C	3854	NULL	NULL	0.0104886	0.00612674	62	1	1.6129	1.6877	1.64433	1.66601	0.946774	0.946774	64.7691	95.75	0.05	0	0	94.41	1.29	0	0.02	2.37	0	0	0.28	0	1.24	0.02	0.07	0.2
	122	1184	64	420	64	415	G	U	3867	NULL	NULL	0.0701359	0.0607378	133	5	3.7594	1.6877	1.39463	1.54116	0.910243	0.975181	106.404	96.88	0.87	0	0.02	6.49	89.48	0.02	0	0.07	1.49	0	0	0.25	0.1	0.9	0	0.25
	122	1188	64	423	64	418	G	G	3725	NULL	NULL	0.0720398	0.0668107	48	3	6.25	1.6877	1.41275	1.55022	0.964281	0.964281	109.838	1.67	0	0.02	0.24	0	1.15	0.26	1.55	0	0.98	0.02	0	0	0.9	94.83	0	0
	122	1354	64	511	64	494	G	C	3893	NULL	NULL	0.0664096	0.0566951	81	5	6.17284	1.6877	1.51832	1.60301	0.939673	0.961683	93.1648	96.12	1.48	0.2	0	92.24	2.2	0	0.07	0.87	0	0	0.25	0.02	1.53	1.02	0.05	0.02
	122	1390	64	540	64	523	G	G	3867	NULL	NULL	0.0873026	0.0775837	76	6	7.89474	1.6877	1.45238	1.57004	0.943665	0.943665	92.8488	3.22	0.56	0.02	0.25	0.9	1.44	0.05	1.46	0	0.38	0.02	0	0	2.01	92.65	0	0.2
	122	1415	64	559	64	542	G	A	3888	NULL	NULL	0.0836893	0.0792359	39	2	5.12821	1.6877	1.82644	1.75707	0.981893	0.981893	81.5162	0.54	0	0.25	0.02	0	0.25	0.02	0.97	0	1.43	0.25	0	0	96.71	0.05	0	0
	122	1439	64	581	64	564	G	G	3887	NULL	NULL	0.0148627	0.0134803	38	1	2.63158	1.6877	1.87418	1.78094	0.969288	0.969288	93.1651	0.67	0	0	0.28	0.25	0.07	0.07	0	0.05	2.35	0	0	0	0	96.69	0.2	0
	122	1473	64	604	64	587	G	G	3891	NULL	NULL	0.0451936	0.0380899	68	4	5.88235	1.6877	1.72691	1.7073	0.961182	0.961182	60.9696	1.74	0.02	0.02	0.28	0.28	0.89	0.25	1.1	0	1.3	0	0	0	0.84	94.97	0	0
	122	1515	64	634	64	617	G	C	3891	NULL	NULL	0.0664281	0.05665	80	3	3.75	1.6877	1.67291	1.6803	0.958378	0.958378	62.1326	96.71	1.48	0	0	94.31	0.92	0	0	0.92	0.02	0	0.25	0.02	0.15	1.61	0.25	0.02
	122	1586	64	688	64	671	G	G	3878	NULL	NULL	0.0742872	0.0715727	45	3	6.66667	1.6877	1.74805	1.71787	0.976282	0.976282	146.065	0.69	0	0.02	0.25	0.05	0.12	0.25	1.61	0	0.82	0.02	0	0	0.84	95.96	0	0
	122	1599	64	699	64	682	G	C	3889	NULL	NULL	0.063715	0.0591517	54	4	7.40741	1.6877	1.69645	1.69208	0.963977	0.98649	143.77	98.6	1.66	0	0	94.69	2.25	0	0	0.76	0	0	0.25	0.02	0	0.05	0.25	0.02
	122	1603	64	702	64	685	G	A	3882	NULL	NULL	0.0670628	0.0603573	45	2	4.44444	1.6877	1.77297	1.73033	0.974484	0.974484	146.104	2.75	1.48	0.25	0	0.05	0.97	0	0.94	0	0	0.25	0	0.02	95.91	0.05	0	0.02
	122	1633	64	726	64	709	G	C	3888	NULL	NULL	0.0123784	0.00996085	50	2	4	1.6877	1.84574	1.76672	0.963687	0.963687	116.785	96.45	0	0.02	0	96.23	0.1	0.1	0	2.38	0.05	0	0.28	0	0.15	0.51	0.07	0.07
	122	1638	64	731	64	714	G	G	3886	NULL	NULL	0.0122809	0.00973634	51	1	1.96078	1.6877	1.83537	1.76153	0.963774	0.963774	115.583	1	0	0.07	0.25	0.46	0.15	0.07	0	0.05	2.38	0	0	0	0.17	96.22	0.1	0.02
	122	1708	64	761	64	744	G	G	3893	NULL	NULL	0.0672598	0.0555368	94	6	6.38298	1.6877	1.39427	1.54098	0.895818	0.895818	94.4083	3.09	1.48	0	0.07	0.07	1.22	0.25	0.17	0	0.76	0.17	0	0.02	7.83	87.86	0	0.02
	122	1737	64	773	64	756	G	G	3875	NULL	NULL	0.0785975	0.0759779	44	2	4.54545	1.6877	1.781	1.73435	0.981189	0.981189	116.931	0.64	0	0.02	0.25	0.02	0.1	0.25	1.49	0	0.92	0.02	0	0	0.3	96.58	0	0
	122	1744	64	779	64	762	G	C	3889	NULL	NULL	0.01895	0.0152303	42	3	7.14286	1.6877	1.89623	1.79196	0.972288	0.972288	124.297	97.36	0.48	0	0	96.71	0.17	0	0	1.94	0	0	0.28	0	0.05	0.05	0.28	0
	122	1780	64	803	64	786	G	G	3892	NULL	NULL	0.0193886	0.0175923	39	3	7.69231	1.6877	1.88671	1.7872	0.972993	0.972993	121.778	0.61	0	0	0.28	0.05	0	0.28	0.48	0	1.94	0	0	0	0.15	96.79	0	0
	122	1787	64	806	64	789	G	C	3889	NULL	NULL	0.0755538	0.0732416	41	2	4.87805	1.6877	1.81213	1.74992	0.980687	0.980687	117.576	98.43	1.48	0	0	96.54	0.41	0	0	0.94	0	0	0.25	0.02	0.02	0.02	0.25	0.02
	122	1999	64	893	64	870	G	C	3884	NULL	NULL	0.0563129	0.0475867	52	2	3.84615	1.6877	1.59368	1.64069	0.93827	0.988295	82.281	98.78	1.79	0	0	91.99	5	0	0	0.61	0	0	0.25	0.02	0	0.02	0.25	0.02
	122	2075	64	946	64	923	G	A	3816	NULL	NULL	0.0108878	0.00810199	40	2	5	1.6877	1.77574	1.73172	0.969985	0.969985	156.543	0.32	0	0.28	0	0.02	0.02	0	2.37	0	0	0.13	0	0.13	96.83	0.18	0	0
	122	2121	64	982	64	959	G	U	3859	NULL	NULL	0.0116997	0.00805466	44	2	4.54545	1.6877	1.79612	1.74191	0.968986	0.993696	141.528	99	2.11	0	0	0.36	96.53	0	0	0.33	0	0	0	0.25	0.05	0.05	0	0.28
	122	2416	64	1092	64	1074	G	A	3795	NULL	NULL	0.0113671	0.0108993	39	2	5.12821	1.6877	1.72327	1.70549	0.969381	0.969381	147.434	0.48	0	0.28	0	0.15	0.05	0	2.46	0	0	0.1	0.15	0	96.74	0.02	0	0
	122	2604	64	1169	64	1150	G	A	3776	NULL	NULL	0.0101437	0.00385765	61	1	1.63934	1.6877	1.5618	1.62475	0.954477	0.954477	147.291	0.45	0	0.07	0	0.13	0.07	0.18	2.45	0	0.05	0.26	0	0	95.22	1.5	0.02	0
	122	2701	64	1235	64	1216	G	U	3889	NULL	NULL	0.0152442	0.0136305	34	2	5.88235	1.6877	1.94707	1.81738	0.971191	0.995498	157.849	99.35	2.43	0	0	0	96.92	0	0	0	0	0.17	0	0.1	0.02	0.05	0	0.28
	122	2903	64	1387	64	1369	G	G	3643	NULL	NULL	0.0139123	0.0101112	52	3	5.76923	1.6877	1.76682	1.72726	0.963286	0.963286	135.003	0.86	0	0	0.27	0.24	0.08	0.27	0.51	0	1.99	0	0	0	0.82	95.78	0	0
	122	2945	64	1415	64	1397	G	G	3579	NULL	NULL	0.0781866	0.070591	50	4	8	1.6877	1.61694	1.65232	0.958579	0.958579	86.4119	3.44	0	0	0.22	2.84	0.13	0.25	0	2	0.44	0	0.05	0	0.19	93.81	0.02	0
	122	3103	64	1466	64	1443	G	C	3193	NULL	NULL	0.03314	0.0255101	95	6	6.31579	1.6877	1.5501	1.6189	0.929173	0.977493	45.9914	97.71	1.4	0	0	91.48	4.83	0	0	1.21	0	0	0.28	0	0.24	0.21	0.28	0.03
	122	3125	64	1483	64	1460	G	A	2863	NULL	NULL	0.0118024	0.0110235	40	2	5	1.6877	1.81632	1.75201	0.969881	0.969881	84.3532	0.6	0	0.34	0	0.13	0.13	0	2.22	0.03	0.03	0.1	0	0.13	96.76	0.06	0	0
	122	3127	64	1485	64	1462	G	U	2628	NULL	NULL	0.0914454	0.0838423	55	6	10.9091	1.6877	1.2666	1.47715	0.95317	0.95317	86.8362	94.19	0.37	0	0.07	0.49	93.23	0.03	0	0.07	1.85	0.18	0	0	0.3	3.13	0	0.22
	122	3130	64	1487	64	1464	G	G	2675	NULL	NULL	0.0192609	0.018679	28	2	7.14286	1.6877	1.83397	1.76083	0.973185	0.973185	87.9509	0.39	0.03	0	0.07	0	0	0.29	0.03	0	2.26	0	0	0.18	0.03	97.06	0	0
	123	361	65	104	65	97	U	G	3838	NULL	NULL	0.024548	0.013414	129	3	2.32558	1.3844	1.72804	1.55622	0.925561	0.925561	15.7301	4.6	0.49	0.72	1.37	0	0	2.02	0.85	0.07	91.79	0.02	0	0	0	2.62	0	0
	123	468	65	174	65	168	U	C	3860	NULL	NULL	0.0321197	0.000370528	186	15	8.06452	1.3844	1.53351	1.45895	0.890713	0.890713	23.0918	2.35	0.33	1.75	0.02	0.18	0	0.07	88.4	1.21	3.22	1.26	0.05	0.07	2.42	0.02	0.51	0.41
	123	954	65	259	65	254	U	G	3871	NULL	NULL	0.0249643	-6.36218e-06	147	4	2.72109	1.3844	1.78179	1.58309	0.921851	0.921851	50.039	4.91	0.82	0.74	1.33	0	0.02	2	0.95	0.07	91.34	0.02	0	0.05	0	2.6	0	0
	123	1084	65	345	65	340	U	C	3860	NULL	NULL	0.0326267	0.0237006	112	2	1.78571	1.3844	1.8763	1.63035	0.93657	0.93657	57.1978	3.37	0.05	0.69	0	2.63	0	0	0.12	92.92	0.07	0.02	1.39	0	0	0	2.06	0
	123	1089	65	348	65	343	U	G	3860	NULL	NULL	0.031063	0.0220637	120	3	2.5	1.3844	1.8429	1.61365	0.934468	0.934468	48.729	4.09	0.05	0.77	1.31	0	0	1.96	0.54	0.02	92.61	0.07	0	0.02	0	2.6	0	0
	123	1488	65	617	65	600	U	G	3845	NULL	NULL	0.0271992	0.0181012	118	2	1.69492	1.3844	1.80722	1.59581	0.932371	0.932371	49.3267	4.24	0.1	0.72	1.4	0	0	2.02	0.54	0.07	92.48	0.02	0	0	0	2.61	0	0
	123	1489	65	618	65	601	U	C	3850	NULL	NULL	0.0312767	0.0203423	116	5	4.31034	1.3844	1.848	1.6162	0.935167	0.935167	50.2088	3.37	0.05	0.64	0	2.61	0	0.07	0.15	92.82	0.15	0.02	1.37	0	0.02	0	2.04	0
	123	1497	65	622	65	605	U	A	3855	NULL	NULL	0.0318558	0.0225633	117	3	2.5641	1.3844	1.86565	1.62502	0.935265	0.935265	50.5028	2.16	0.1	2.06	0	0	0	0	92.86	0.1	0.1	1.39	0	0.02	2.63	0	0.07	0.62
	123	1499	65	623	65	606	U	C	3862	NULL	NULL	0.0282583	0.0184688	112	2	1.78571	1.3844	1.86643	1.62542	0.93386	0.93386	50.1114	3.05	0.43	0	0	2.6	0.02	0	0.07	92.61	0.05	0	1.39	0.02	0	0	2.03	0.72
	123	1529	65	645	65	628	U	C	3845	NULL	NULL	0.0508021	-0.0376469	222	26	11.7117	1.3844	1.2852	1.3348	0.850748	0.850748	78.8413	3.62	0.64	0.85	0.51	0.1	0	1.52	8.39	0.75	83.35	0.18	0.02	0.69	0.38	2.15	0.25	0.12
	123	1831	65	832	65	815	U	C	3844	NULL	NULL	0.0468592	0.0207714	152	14	9.21053	1.3844	1.564	1.4742	0.905036	0.905036	122.304	3.99	0.49	0.67	1.29	0.12	0	1.42	2.9	0.2	89.55	0	0.02	0.1	0.25	2.25	0.57	0.1
	123	1995	65	890	65	867	U	G	3857	NULL	NULL	0.0362938	0.0110767	124	6	4.83871	1.3844	1.7094	1.5469	0.916449	0.916449	89.7421	3.39	0.33	0	1.21	0	0.02	1.83	0.05	2.09	90.77	0	0.05	0.15	0	2.6	0.07	0.77
	123	2101	65	966	65	943	U	G	3563	NULL	NULL	0.0274002	0.00871342	133	2	1.50376	1.3844	1.23775	1.31107	0.922151	0.922151	131.537	4.22	0.13	0.78	1.39	0	0	1.92	0.89	0.97	91.38	0.02	0	0	0	2.46	0	0
	123	2478	65	1132	65	1114	U	C	3798	NULL	NULL	0.0256109	-0.00774108	143	5	3.4965	1.3844	1.66485	1.52462	0.924165	0.924165	195.866	4.11	0.94	0.6	0	2.57	0	0	0.39	91.73	0.07	0.02	1.39	0.02	0	0.02	2.07	0.13
	123	2563	65	1142	65	1124	U	G	3797	NULL	NULL	0.0256074	-0.00382622	137	5	3.64964	1.3844	1.69776	1.54108	0.928955	0.928955	194.816	3.86	0.31	0.05	1.39	0.02	0	2.09	0.62	0.05	92.2	0.02	0	0.02	0	2.57	0	0.6
	123	2708	65	1242	65	1223	U	C	3859	NULL	NULL	0.0458255	0.0273933	130	9	6.92308	1.3844	1.79476	1.58958	0.928867	0.928867	180.333	3.86	0.15	0.67	1.34	0.1	0	1.6	0.25	0.72	92.07	0.02	0.05	0	0.02	2.47	0.49	0
	123	2991	65	1447	65	1427	U	G	3174	NULL	NULL	0.0247986	0.0193243	124	6	4.83871	1.3844	1.29557	1.33998	0.924858	0.924858	47.7445	2.59	0.53	1.47	0.06	0	0	0.53	91.87	0.4	0.78	1.28	0.03	0.03	2.69	0.12	0.15	0
	123	3161	65	1510	65	1487	U	U	1500	NULL	NULL	0.102157	0.0807689	71	6	8.4507	1.3844	1.12742	1.25591	0.904952	0.904952	112.32	4.92	2.1	0	0	2.56	0.26	0	0.19	87.43	0.98	0	1.64	0.06	0	0	1.71	3.02
	125	359	66	103	66	96	G	C	3873	B	Secondary	0.90314	0.767612	193	127	65.8031	0.868135	0.893891	0.881013	0.982392	0.992397	2.76839	99.19	55.18	0.33	0	42.68	1	0	0.05	0.41	0.02	0	0.02	0.05	0.02	0.07	0.07	0.05
	126	358	67	102	67	95	C	G	3879	B	Secondary	0.2119	0.205479	78	24	30.7692	1.63798	1.57379	1.60589	0.98559	0.98559	2.80732	98.68	0.07	0.28	94.78	3.36	0.12	0.07	0	0	0.12	0.53	0.15	0.12	0	0.33	0	0
	126	380	67	116	67	109	C	A	3901	NULL	NULL	0.0535619	0.0485885	90	2	2.22222	1.63798	1.65451	1.64625	0.944578	0.944578	44.32	2.46	0	0.35	0.2	1.91	0	0	0.2	0	0	92.51	2.83	0.05	1.91	0	0	0
	126	472	67	177	67	171	C	C	3879	NULL	NULL	0.0631428	0.0249066	197	17	8.62944	1.63798	1.16676	1.40237	0.875149	0.875149	24.0897	88.47	0	0.05	85.66	1.72	0.84	0.2	0.05	0	0.15	3.08	4.75	2.08	0.15	1.13	0.05	0.05
	126	1007	67	290	67	285	C	C	3916	NULL	NULL	0.129112	0.120218	72	7	9.72222	1.63798	1.64258	1.64028	0.961084	0.961084	48.7647	2.2	0	0	1.39	0.81	0	0	0	0.2	0	0	93.07	1.14	0	3	0.35	0
	126	1038	67	310	67	305	C	G	3898	NULL	NULL	0.126633	0.116908	82	7	8.53659	1.63798	1.59406	1.61602	0.959182	0.959182	47.2538	96.22	0	0	92.86	3.01	0	0.35	0	0	0.2	1.12	1.58	0.02	0	0.81	0	0
	126	1107	67	360	67	355	C	A	3904	NULL	NULL	0.0839835	0.070542	91	9	9.89011	1.63798	1.4742	1.55609	0.916777	0.916777	50.139	88.94	0	0.02	88.59	0	0	0.33	0.1	0	0.1	6.94	0.02	0.07	3.06	0.74	0	0
	126	1154	67	400	67	395	C	C	3905	NULL	NULL	0.0389684	0.0323537	64	1	1.5625	1.63798	1.75835	1.69817	0.95228	0.95228	59.4439	3.71	0	0	0	2.34	1.37	0	0	0.2	0	0	93.82	1.88	0	0	0.35	0
	126	1178	67	416	67	411	C	G	3907	NULL	NULL	0.0385362	0.0189525	84	3	3.57143	1.63798	1.75561	1.69679	0.948582	0.948582	95.8516	95.17	0	0	93.8	0	1.02	0.35	0	0	0.2	1.47	0	0.35	0.05	2.72	0	0
	126	1185	67	421	67	416	C	U	3861	NULL	NULL	0.0944981	0.0788358	112	10	8.92857	1.63798	1.2715	1.45474	0.909743	0.909743	112.127	4.72	0.2	0.02	3.3	0.33	0.85	0.02	0	0	0	3.35	0.67	88.38	2.52	0	0	0.3
	126	1227	67	450	67	444	C	G	3911	NULL	NULL	0.0524917	0.0390609	109	8	7.33945	1.63798	1.53845	1.58822	0.923651	0.923651	43.8469	92.66	0	0	90.77	0.02	1.52	0.35	0.02	0	0.17	2.19	1.27	1.4	0.15	2.08	0	0
	126	1306	67	482	67	466	C	A	3851	NULL	NULL	0.0522108	0.0454773	76	2	2.63158	1.63798	1.70069	1.66934	0.961388	0.961388	40.8314	1.75	0	0.36	0.1	1.06	0.23	0	0.2	0	0	95.05	0.31	0.1	2.56	0	0	0
	126	1308	67	483	67	467	C	C	3911	NULL	NULL	0.0603469	0.0492689	102	8	7.84314	1.63798	1.58147	1.60973	0.933655	0.933655	43.1704	3.93	0.02	0	1.7	2.06	0.15	0	0	0.17	0	0.94	91.74	1.24	1.55	0.02	0.35	0
	126	1343	67	501	67	484	C	C	3909	NULL	NULL	0.0360133	0.0198269	129	8	6.20155	1.63798	1.39935	1.51867	0.89504	0.89504	78.7964	6.74	0.02	0	4.43	1.91	0.38	0	0	0.15	0.02	0.02	87.91	3.23	0	1.52	0.35	0
	126	1395	67	544	67	527	C	G	3869	NULL	NULL	0.0442641	0.0324999	124	7	5.64516	1.63798	1.43016	1.53407	0.919161	0.919161	79.8482	92.31	0	0	90.41	1.44	0.1	0.36	0.02	0.02	0.15	0.61	4.43	0.1	0.38	1.93	0	0
	126	1426	67	569	67	552	C	C	3900	NULL	NULL	0.115112	0.100105	72	5	6.94444	1.63798	1.59276	1.61537	0.954173	0.954173	91.215	3.86	0.05	0	0.02	0.63	3.16	0	0	0.15	0	0.02	92.2	3.34	0.02	0	0.35	0
	126	1427	67	570	67	553	C	G	3906	NULL	NULL	0.147093	0.136717	62	5	8.06452	1.63798	1.68297	1.66047	0.973694	0.973694	104.817	97.61	0.05	0.05	94.08	0	3.21	0.22	0	0	0.15	0	0	1.53	0	0.61	0	0.07
	126	1555	67	663	67	646	C	A	3896	NULL	NULL	0.109853	0.103525	88	9	10.2273	1.63798	1.63167	1.63483	0.955283	0.955283	118.739	2.49	0	0.35	0.2	0.61	1.33	0	0.2	0	0	94.16	0.23	1.02	1.12	0.74	0	0
	126	1560	67	666	67	649	C	G	3910	NULL	NULL	0.0691693	0.0585907	86	6	6.97674	1.63798	1.70768	1.67283	0.952178	0.952178	114.864	94.47	0	0.02	93.62	0.43	0.07	0.33	0	0	0.2	1.91	0.05	0.02	1.55	1.75	0	0
	126	1573	67	678	67	661	C	U	3909	NULL	NULL	0.0781531	0.0725754	79	9	11.3924	1.63798	1.7686	1.70329	0.962784	0.962784	135.545	2.44	0.2	0	0.28	0	1.96	0	0	0	0	0.38	0.07	94.87	0.48	1.37	0	0.35
	126	1576	67	680	67	663	C	C	3888	NULL	NULL	0.119051	0.103953	109	9	8.25688	1.63798	1.37281	1.5054	0.922344	0.922344	141.79	2.49	0	0	1.66	0.76	0.07	0	0.05	0.15	0	0.53	89.54	3.86	0.38	2.58	0.35	0
	126	1601	67	700	67	683	C	G	3911	NULL	NULL	0.105487	0.0956176	87	7	8.04598	1.63798	1.576	1.60699	0.939173	0.939173	146.855	94.23	0	0	92.15	0	1.73	0.35	0	0	0.2	1.12	0.07	2.26	1.27	0.81	0	0
	126	1613	67	710	67	693	C	G	3909	NULL	NULL	0.117812	0.102819	104	10	9.61538	1.63798	1.4371	1.53754	0.926279	0.926279	143.286	93.33	0.05	0	89.98	2.57	0.38	0.35	0	0	0.15	3.39	1.63	0.61	0.07	0.79	0	0
	126	1615	67	712	67	695	C	A	3906	NULL	NULL	0.0795043	0.0710425	83	10	12.0482	1.63798	1.75884	1.69841	0.961786	0.961786	136.18	2.29	0	0.33	0.1	1.3	0.56	0	0.17	0	0.02	94.82	0.25	0.43	1.96	0	0.02	0
	126	1621	67	718	67	701	C	G	3895	NULL	NULL	0.0651059	0.0575721	79	4	5.06329	1.63798	1.61816	1.62807	0.945365	0.945365	137.57	3.81	0	0.23	2.14	0.15	1.17	0.12	0.2	0	0	93.19	0.2	0.07	2.3	0.17	0	0
	126	1630	67	724	67	707	C	G	3899	NULL	NULL	0.100584	0.0872698	111	13	11.7117	1.63798	1.38362	1.5108	0.914546	0.914546	122.387	92.08	0	0	89.08	0.33	2.32	0.35	0	0	0.2	2.81	0.07	3.62	0.53	0.63	0	0
	126	1682	67	742	67	725	C	G	3910	NULL	NULL	0.0672953	0.0580974	94	8	8.51064	1.63798	1.66323	1.65061	0.945461	0.945461	115.791	94.31	0	0	93.24	0.5	0.22	0.35	0	0	0.2	1.19	0.12	1.04	1.24	1.83	0	0
	126	1743	67	778	67	761	C	G	3904	NULL	NULL	0.044979	0.0408106	85	7	8.23529	1.63798	1.74273	1.69035	0.951377	0.951377	122.886	95.46	0	0	93.59	0.02	1.5	0.35	0	0	0.2	0.07	0.1	1.83	0	2.29	0	0
	126	1946	67	858	67	835	C	G	3869	NULL	NULL	0.112172	0.0823555	132	9	6.81818	1.63798	1.31181	1.4749	0.917342	0.917342	114.482	93	0	0	89.72	0.97	1.95	0.36	0	0	0.2	3.39	1.33	1.15	0.12	0.74	0	0
	126	1960	67	863	67	840	C	U	3874	NULL	NULL	0.13405	0.113038	164	9	5.4878	1.63798	1.17536	1.40667	0.894551	0.894551	106.521	2.88	0.15	0.12	1.95	0.02	0.64	0	0	0	0.05	5.47	1.98	86.18	0.05	3.11	0	0.23
	126	1965	67	866	67	843	C	C	3905	NULL	NULL	0.146079	0.134888	66	5	7.57576	1.63798	1.67566	1.65682	0.973189	0.973189	106.381	0.73	0	0.07	0.05	0.61	0	0	0.05	0.15	0	1.53	94.05	0	3.18	0	0.22	0.05
	126	1982	67	881	67	858	C	G	3889	NULL	NULL	0.114667	0.0983254	85	5	5.88235	1.63798	1.54164	1.58981	0.951084	0.951084	90.4939	92.28	0	0.02	91.93	0	0	0.33	0.05	0	0.15	3.22	0.46	0.02	3.15	0.64	0	0
	126	2004	67	897	67	874	C	C	3869	NULL	NULL	0.0617413	0.0577699	70	5	7.14286	1.63798	1.73503	1.68651	0.965485	0.965485	89.2514	2.77	0	0	0.43	2.34	0	0	0	0.2	0	0.02	95.02	0.1	0	1.49	0.36	0
	126	2015	67	902	67	879	C	G	3873	NULL	NULL	0.0596592	0.0564867	77	5	6.49351	1.63798	1.73522	1.6866	0.963896	0.963896	91.5154	96.73	0	0	94.88	1.49	0	0.36	0	0	0.2	0.12	0.54	0.05	0	2.34	0	0
	126	2076	67	947	67	924	C	G	3818	NULL	NULL	0.0710491	0.0558121	76	4	5.26316	1.63798	1.32007	1.47903	0.910262	0.910262	155.547	89.97	0.05	0	89.48	0	0.13	0.31	0	0	0.15	0.13	0.15	5.84	1.46	2.21	0	0.05
	126	2113	67	975	67	952	C	A	3903	NULL	NULL	0.117125	0.108458	62	7	11.2903	1.63798	1.59397	1.61597	0.952684	0.952684	150.962	3.77	0	0.15	3.47	0	0	0.15	0.2	0	0	92.11	0.02	0	0.74	3.08	0.05	0
	126	2135	67	993	67	970	C	G	3898	NULL	NULL	0.0669908	0.061662	67	8	11.9403	1.63798	1.79845	1.71822	0.96849	0.96849	130.241	95.6	0	0	95.27	0	0	0.33	0	0	0.2	0.3	0.05	0.1	1.53	2.17	0	0.02
	126	2137	67	995	67	972	C	C	3903	NULL	NULL	0.122485	0.094486	76	8	10.5263	1.63798	1.559	1.59849	0.952777	0.952777	134.282	1.05	0.05	0.07	0.15	0.68	0.1	0	0	0.15	0	2.22	92.16	1.07	3.03	0	0.28	0
	126	2139	67	996	67	973	C	A	3894	NULL	NULL	0.100125	0.0920919	71	9	12.6761	1.63798	1.64559	1.64178	0.962481	0.962481	130.933	2.98	0	0.28	0.12	0.15	2.43	0	0.2	0	0	93.7	0.25	1.5	1.25	0	0.07	0
	126	2141	67	997	67	974	C	U	3908	NULL	NULL	0.0693308	0.0625522	69	6	8.69565	1.63798	1.76846	1.70322	0.963082	0.963082	131.732	2.99	0.2	0.02	0.71	0.05	2.01	0	0	0	0	0.3	0.07	94.54	0.02	1.7	0	0.33
	126	2344	67	1044	67	1026	C	A	3896	NULL	NULL	0.103603	0.0939845	85	8	9.41176	1.63798	1.46866	1.55332	0.924454	0.924454	129.337	5.96	0	0.35	3.91	1.63	0.07	0	0.2	0	0	90.76	0.63	0.3	0.84	1.25	0	0
	126	2348	67	1045	67	1027	C	C	3901	NULL	NULL	0.131275	0.124271	71	9	12.6761	1.63798	1.62296	1.63047	0.961782	0.961782	127.329	1.41	0	0	0.15	0.81	0.4	0.05	0	0.2	0	0.61	93.66	1.2	2.42	0.15	0.3	0
	126	2393	67	1075	67	1057	C	C	3900	NULL	NULL	0.0882616	0.0763379	86	9	10.4651	1.63798	1.49614	1.56706	0.919174	0.919174	120.231	4.02	0.2	0	0	3.11	0.71	0	0	0	0	0.05	6.77	88.78	0	0	0.02	0.33
	126	2403	67	1082	67	1064	C	G	3900	NULL	NULL	0.0886826	0.0766545	82	8	9.7561	1.63798	1.50038	1.56918	0.920267	0.920267	119.458	7.04	0	0.33	6.69	0	0	0.02	0.2	0	0	88.88	0	0.02	0.71	3.11	0	0
	126	2408	67	1086	67	1068	C	U	3896	NULL	NULL	0.1115	0.100451	77	6	7.79221	1.63798	1.70977	1.67387	0.971383	0.971383	131.24	3.92	0.15	0	0.05	2.45	1.27	0	0	0.05	0	0.25	0.74	94.65	0	0	0	0.35
	126	2412	67	1089	67	1071	C	G	3883	NULL	NULL	0.0599613	0.05542	65	1	1.53846	1.63798	1.80357	1.72078	0.966987	0.966987	142.643	97.01	0	0	95.38	1.28	0	0.35	0	0	0.2	0.02	0.1	0.07	0	2.56	0	0
	126	2422	67	1096	67	1078	C	C	3896	NULL	NULL	0.060889	0.0562494	58	1	1.72414	1.63798	1.81877	1.72838	0.965984	0.965984	142.171	2.62	0	0	0.07	2.55	0	0	0	0.2	0	0	95.29	0.23	0	1.27	0.35	0
	126	2425	67	1099	67	1081	C	G	3830	NULL	NULL	0.10617	0.0901323	84	7	8.33333	1.63798	1.46373	1.55086	0.955578	0.955578	133.728	93.71	0.05	0	93	0.02	0.31	0.33	0	0	0.15	2.05	0.18	0.49	2.47	0.91	0	0
	126	2654	67	1202	67	1183	C	G	3906	NULL	NULL	0.0348218	0.0229572	79	2	2.53165	1.63798	1.69608	1.66703	0.939777	0.939777	135.705	5.6	0.2	0	3.06	0	2.34	0	0	0	0	0.05	0.02	92.52	0	1.42	0	0.35
	126	2657	67	1205	67	1186	C	U	3904	NULL	NULL	0.120488	0.114892	68	7	10.2941	1.63798	1.75078	1.69438	0.975192	0.975192	125.065	4.01	0.2	0	0.02	2.67	1.12	0	0	0	0	0	0.79	94.81	0	0	0	0.35
	126	2700	67	1234	67	1215	C	C	3909	NULL	NULL	0.0750531	0.0611529	65	4	6.15385	1.63798	1.53181	1.5849	0.913959	0.913959	155.218	3.76	0	0.05	0.02	2.24	1.45	0	0.05	0.15	0	5.7	89.85	0.02	0.12	0	0.3	0
	126	2933	67	1409	67	1391	C	C	3592	NULL	NULL	0.0968031	0.0744721	109	6	5.50459	1.63798	1.26756	1.45277	0.88934	0.88934	97.5269	1.34	0	0.08	0.77	0.49	0	0	0.11	0.11	0	8.9	85.29	0.3	3.6	0	0.3	0
	126	2990	67	1446	67	1426	C	A	3175	NULL	NULL	0.0944865	0.0897431	96	9	9.375	1.63798	1.18039	1.40919	0.955271	0.955271	45.6288	2.17	0.06	0.43	0.72	0.43	0.53	0	0.12	0	0	93.88	0.15	0.31	1.78	1.53	0	0
	126	3114	67	1475	67	1452	C	G	3117	NULL	NULL	0.0896271	0.0727023	119	7	5.88235	1.63798	1.22666	1.43232	0.876134	0.876134	64.4626	84.92	0	0.06	84.13	0.03	0.35	0.35	0.06	0	0.12	9.7	0.51	0.47	3.44	0.73	0	0
	127	357	68	101	68	94	G	A	3869	B	Secondary	0.0244425	0.0231154	61	6	9.83607	1.80099	1.70141	1.7512	0.978892	0.978892	3.33472	1.37	0	0.05	0.05	0.74	0.23	0.3	0.2	0	0.05	0.33	0.02	0	97.52	0.46	0	0
	127	1131	68	380	68	375	G	G	3896	NULL	NULL	0.0186513	0.0179528	38	2	5.26316	1.80099	1.87526	1.83813	0.98699	0.98699	24.0636	1.15	0	0.2	0.4	0.38	0.07	0.1	0	0	0.25	0	0	0	0.05	98.46	0.05	0
	127	1158	68	403	68	398	G	C	3860	NULL	NULL	0.0173116	0.0152072	52	1	1.92308	1.80099	1.64433	1.72266	0.96839	0.96839	67.5696	97.72	0	0	0	96.51	1.21	0	0	0.23	0	0	0.36	0	1.29	0.02	0.05	0.3
	127	1439	68	581	68	564	G	G	3893	NULL	NULL	0.0230646	0.0223979	30	1	3.33333	1.80099	1.87418	1.83759	0.990298	0.990298	93.2188	0.72	0	0	0.4	0.2	0.07	0.05	0	0	0.25	0	0	0	0	98.69	0.3	0
	127	1594	68	695	68	678	G	A	3875	NULL	NULL	0.00453142	0.00430665	27	1	3.7037	1.80099	1.89354	1.84727	0.989699	0.989699	134.339	0.4	0	0.35	0	0	0.05	0	0.2	0.05	0	0.41	0	0	98.89	0.02	0	0
	127	1633	68	726	68	709	G	C	3894	NULL	NULL	0.0206724	0.0195063	39	2	5.12821	1.80099	1.84574	1.82336	0.986096	0.986096	116.836	98.75	0	0.02	0	98.28	0.17	0.28	0	0.25	0	0	0.4	0	0.15	0.35	0.05	0
	127	1638	68	731	68	714	G	G	3893	NULL	NULL	0.0211315	0.0199042	40	2	5	1.80099	1.83537	1.81818	0.985793	0.985793	115.563	0.9	0	0	0.4	0.3	0.15	0.05	0	0	0.25	0	0	0	0.25	98.25	0.28	0.02
	127	1744	68	779	68	762	G	C	3896	NULL	NULL	0.00294793	0.00115088	35	0	0	1.80099	1.89623	1.84861	0.983889	0.99019	123.417	98.86	0	0	0	98.23	0.63	0	0	0.25	0	0	0.28	0.12	0.05	0.05	0.35	0
	127	1780	68	803	68	786	G	G	3897	NULL	NULL	0.00298011	0.0021119	32	0	0	1.80099	1.88671	1.84385	0.984593	0.984593	120.862	0.68	0	0	0.28	0.05	0	0.35	0	0	0.25	0.12	0	0	0.61	98.31	0	0
	127	2604	68	1169	68	1150	G	A	3782	NULL	NULL	0.0144863	0.0114529	53	1	1.88679	1.80099	1.5618	1.6814	0.975886	0.975886	148.547	0.5	0	0.07	0	0.1	0.07	0.26	0.26	0	0	0.39	0	0	97.28	1.5	0.02	0
	127	2655	68	1203	68	1184	G	C	3853	NULL	NULL	0.00389368	0.00186743	42	4	9.52381	1.80099	1.78842	1.79471	0.983296	0.988399	132.133	98.79	0.05	0	0.02	98.21	0.51	0	0	0.18	0.02	0	0.33	0.02	0.05	0.2	0.36	0
	127	3140	68	1493	68	1470	G	A	1884	NULL	NULL	0.00450942	0.00412392	23	1	4.34783	1.80099	1.56566	1.68333	0.988693	0.988693	101.48	0.46	0	0.31	0	0.15	0	0	0.26	0	0	0.26	0	0.05	98.79	0.15	0	0
	127	3146	68	1498	68	1475	G	U	1893	NULL	NULL	0.00629531	0.00588643	28	1	3.57143	1.80099	1.80637	1.80368	0.985597	0.985597	112.89	98.84	0.15	0	0	0.26	98.43	0	0.1	0	0	0	0	0.36	0.26	0.05	0	0.36
	130	353	69	99	69	93	G	C	3516	B	Secondary	0.651004	0.433151	346	116	33.526	0.253989	-0.000486591	0.126751	0.79522	0.957365	2.74057	95.84	21.92	0.42	8.01	49.1	16.2	0.19	0.31	0.28	1.53	0.05	0.11	0.73	0.25	0.79	0.02	0
	131	351	70	98	70	92	G	U	3468	B	Secondary	1.339	0.982912	417	246	58.9928	-0.381975	-0.354925	-0.36845	0.888612	0.954666	3.04515	96.57	36.41	27.46	16.07	8.85	6.6	1.18	1.26	0.17	0.23	0.11	0.17	0.02	0.54	0.23	0.05	0.57
	207	268	NULL	NULL	71	91	C	G	469	B	Tertiary	0.889964	0.829651	149	57	38.255	-0.527995	-0.516328	-0.522161	0.707259	0.707259	2.7408	81.49	23.56	11.88	24.41	10.82	7	3.82	1.27	0.63	14.64	0.63	0	0	0.63	0	0.21	0.42
	208	267	NULL	NULL	72	90	C	G	856	B	Tertiary	0.805052	0.702435	268	104	38.806	-0.753308	-0.72271	-0.738009	0.527563	0.702283	2.81838	81.94	17.46	18.97	13.62	6.28	19.79	5.82	0.34	0.46	13.85	0.23	0.11	0.81	1.04	0.34	0	0.81
	208	1486	NULL	NULL	72	598	C	C	875	NULL	NULL	0.204057	0.0462287	288	50	17.3611	-0.753308	0.352092	-0.200608	0.389609	0.389609	67.8561	34.25	1.82	10.36	4.66	3.98	7.51	5.92	7.97	4.89	17.76	1.36	3.3	5.35	1.02	14.8	7.97	1.25
	209	266	76	93	73	89	G	U	1498	B	Secondary	0.646956	0.377471	443	179	40.4063	-0.91639	-0.894105	-0.905247	0.568056	0.747797	3.6102	77.45	21.37	13.09	12.15	10.15	17.96	2.73	0.8	0.46	14.29	0.06	0.06	0.33	2.27	2.2	0.33	1.67
	210	265	77	92	74	88	C	G	1948	B	Secondary	0.786763	0.639556	545	233	42.7523	-0.941182	-0.93944	-0.940311	0.661626	0.80274	2.77076	86.03	27.18	15.48	9.45	14	14.1	5.82	0.45	0.35	8.22	0.1	0.05	0.25	1.27	0.2	1.32	1.68
	211	264	78	91	75	87	G	C	2385	B	Secondary	1.05593	0.590124	604	288	47.6821	-0.917359	-0.927019	-0.922189	0.77982	0.906421	2.87483	90.57	29.36	16.12	14.32	18.12	7.56	5.09	0.25	0.41	4.55	0.04	0.12	0.2	2.63	0.66	0.12	0.37
	212	263	79	90	76	86	G	C	3004	B	Secondary	1.16472	0.855063	673	360	53.4918	-0.677974	-0.717684	-0.697829	0.786432	0.959769	2.74164	95.9	16.16	11.13	21.9	29.39	13.35	3.97	0.99	0.39	1.49	0.06	0.09	0.19	0.29	0.16	0	0.36
	213	215	80	81	77	78	G	G	3553	NULL	NULL	0.197259	-0.177364	893	281	31.467	-0.370306	-0.133677	-0.251991	0.309379	0.309379	4.12955	34.66	2.57	12.98	1.51	2.69	14.13	0.78	9.19	3.05	1.12	5.52	12.75	3.58	14.41	7.62	5.38	2.63
	213	262	80	89	77	85	G	U	3504	B	Secondary	1.49725	1.11664	691	442	63.9653	-0.370306	-0.438033	-0.404169	0.907016	0.974876	3.56142	97.4	14.24	20.35	22.74	33.29	5.31	1.47	0.17	0.28	1.27	0.11	0.02	0.14	0.05	0.22	0	0.25
	215	216	81	82	78	79	G	U	3774	NULL	NULL	0.520911	0.20203	753	253	33.5989	-0.133677	0.133012	-0.000332786	0.632708	0.632708	5.44327	20.56	0.39	6.39	0.29	4.41	1.53	7.55	1.53	3.06	35.01	1.1	20.29	4.33	0.92	4.17	7.82	1.13
	215	220	81	83	78	80	G	U	3758	NULL	NULL	0.489273	0.118551	692	224	32.3699	-0.133677	0.313555	0.0899387	0.629304	0.629304	12.8998	22.05	4.77	0.29	3.13	1.51	6.12	6.23	0.29	34.38	0.45	0.21	0.58	22.12	0.15	3.36	7.98	8.35
	215	255	81	85	78	82	G	U	3744	NULL	NULL	0.452253	0.107534	693	210	30.303	-0.133677	0.288897	0.0776102	0.632303	0.632303	8.33401	50.52	35.86	6.62	0.42	4.63	2.68	0.31	0.53	3.14	0.18	3.3	20.55	2.05	3.51	0.15	7.37	8.62
	215	259	81	87	78	83	G	A	3774	NULL	NULL	0.52511	0.238176	696	230	33.046	-0.133677	0.270765	0.0685441	0.657928	0.657928	5.07991	39.41	1.61	0.63	23.66	4.09	1	8.42	0.15	34.75	3.19	1.24	0.29	1.16	0.89	5.04	7.36	6.44
	215	260	81	88	78	84	G	C	3746	B	Secondary	1.56198	1.19158	586	428	73.0375	-0.133677	-0.0524038	-0.0930404	0.946358	0.993195	2.99424	99.24	39.29	21.76	26.07	7.44	3.51	1.17	0.02	0.1	0.15	0.07	0.1	0.05	0.07	0.07	0	0.05
	215	262	81	89	78	85	G	U	3506	NULL	NULL	0.208484	-0.156051	917	289	31.5158	-0.133677	-0.438033	-0.285855	0.425154	0.425154	3.84921	39.61	10.51	2.38	14.26	6.16	2.3	4	12.67	12.41	5.59	4.8	2.04	2.95	0.65	2.07	13.26	3.89
	216	220	82	83	79	80	U	U	3809	NULL	NULL	0.862706	0.531447	505	226	44.7525	0.133012	0.313555	0.223283	0.827949	0.827949	10.0411	47.28	0.31	0.2	2.74	41.66	2.14	0.23	0.28	1.67	7.61	0.13	0.44	33.25	0.39	2.43	0.23	6.2
	216	255	82	85	79	82	U	U	3789	NULL	NULL	0.841155	0.533171	507	222	43.787	0.133012	0.288897	0.210955	0.828558	0.828558	7.4269	46.98	2.02	0.81	0.36	0.21	43.32	0.26	7.6	0.26	0.07	3	31.61	1.39	2.47	0.39	4.13	2.02
	216	259	82	87	79	83	U	A	3821	B	Secondary	1.3689	1.11322	428	291	67.9907	0.133012	0.270765	0.201888	0.944955	0.990586	7.16807	99.19	9.76	2.61	36.07	45.99	0.2	4.56	0.05	0.02	0.1	0.02	0.05	0.05	0.23	0.02	0.05	0.15
	216	260	82	88	79	84	U	C	3778	NULL	NULL	0.536319	0.203238	729	248	34.0192	0.133012	-0.0524038	0.0403039	0.663932	0.663932	6.2056	67.46	1.47	1.13	21.69	1.74	36.97	4.46	6.36	0.87	1.24	7.15	3.56	3.72	7.15	0.6	1.34	0.5
	220	255	83	85	80	82	U	U	3826	NULL	NULL	1.03969	0.681968	424	238	56.1321	0.313555	0.288897	0.301226	0.911533	0.911533	7.78919	2.84	0.44	1.22	0.23	0.15	0.26	0.54	0.31	0.15	0.2	0.13	0.62	42.44	12.58	0.13	35.87	4.66
	220	259	83	87	80	83	U	A	3825	NULL	NULL	0.865713	0.567669	446	221	49.5516	0.313555	0.270765	0.29216	0.87221	0.87221	10.6907	50.81	0.31	1.92	0.65	2.5	7.58	37.85	0.36	0.18	0.13	0.13	41.37	1.74	0.07	2.68	2	0.46
	220	260	83	88	80	84	U	C	3777	NULL	NULL	0.455981	0.0686674	682	211	30.9384	0.313555	-0.0524038	0.130575	0.648885	0.648885	13.4111	36.54	0.31	7.81	0.89	2.08	1.68	23.77	0.15	0.13	0.39	7.62	0.42	34.81	6.12	3.03	4.98	5.72
	221	408	84	134	81	128	U	A	3848	NULL	NULL	0.072365	-0.0859549	406	44	10.8374	1.14967	0.826063	0.987864	0.728035	0.915648	65.9904	88.17	0	18.75	4.37	0	0.02	65.03	0.56	0	0.54	7.71	0	0.62	0.31	0.33	1.08	0.62
	221	1108	84	361	81	356	U	G	3901	NULL	NULL	0.074516	0.0264068	160	4	2.5	1.14967	1.64886	1.39926	0.876561	0.965188	83.7023	94.21	0	1.6	8.86	0	0	83.75	0.05	0	1.07	3.88	0	0	0	0.66	0.05	0.05
	221	1184	84	420	81	415	U	U	3881	NULL	NULL	0.0651771	0.00137522	242	29	11.9835	1.14967	1.39463	1.27215	0.835666	0.835666	134.863	4.15	1.02	0.07	1.79	0.07	0.56	0.64	0	0.07	0.02	0.02	2.56	8.39	0	0	3.79	80.92
	221	1708	84	761	81	744	U	G	3904	NULL	NULL	0.0691193	-0.0104547	209	16	7.6555	1.14967	1.39427	1.27197	0.814789	0.972985	129.738	94.49	0.02	6.5	9.31	0	0.05	78.61	0.43	0	0.66	1.04	0	2.39	0.07	0.51	0.07	0.28
	221	1999	84	893	81	870	U	C	3896	NULL	NULL	0.0593692	0.000150497	168	7	4.16667	1.14967	1.59368	1.37167	0.864746	0.864746	115.681	0.7	0.05	0	0	0.63	0	0.02	0	1.07	0	0	8.84	3.91	0	0	82.53	2.91
	221	2945	84	1415	81	1397	U	G	3601	NULL	NULL	0.0716479	0.0200734	153	4	2.61438	1.14967	1.61694	1.3833	0.875523	0.964578	117.057	92.95	0	0.16	8.9	0	0	83.89	0.02	0.05	1.1	0	3.59	0	0	0.69	1.41	0.13
	221	3127	84	1485	81	1462	U	U	2653	NULL	NULL	0.0718214	0.0201732	142	6	4.22535	1.14967	1.2666	1.20813	0.858501	0.858501	116.664	7.5	1.31	0.29	3.7	0.03	0.71	1.46	0	0	0.07	0.18	0.14	9.65	0	0	0.33	82.06
	255	259	85	87	82	83	U	A	3813	NULL	NULL	0.891546	0.614509	442	221	50	0.288897	0.270765	0.279831	0.869211	0.869211	4.28764	47.25	7.65	1.88	35.91	0.15	0.18	1.48	0.44	2.43	3.21	0.28	0.18	0.23	0.26	0.52	43.04	2.09
	255	260	85	88	82	84	U	C	3770	NULL	NULL	0.430367	0.0702382	679	204	30.0442	0.288897	-0.0524038	0.118247	0.654689	0.654689	7.25132	34.91	1.63	8.24	22.25	0.1	0.34	2.35	6.52	2.4	3.22	6.81	3.77	3.77	0.13	0.55	1.29	36.54
	259	260	87	88	83	84	A	C	3814	NULL	NULL	0.541513	0.241804	677	229	33.8257	0.270765	-0.0524038	0.109181	0.688519	0.688519	4.04594	16.37	0.33	6.32	0.49	4.2	3.81	1.22	0.47	0.7	1.43	7.1	1.69	36.49	7.75	25.28	0.99	1.64
	260	262	88	89	84	85	C	U	3558	NULL	NULL	0.190706	-0.190108	892	283	31.7265	-0.0524038	-0.438033	-0.245218	0.329231	0.329231	3.65957	29.98	3.61	12.59	0.61	2.6	3.63	6.94	2.35	12.45	3.66	0.53	4.7	1.95	5.09	15.05	13.71	10.46
	262	263	89	90	85	86	U	C	3021	NULL	NULL	0.180921	-0.166727	884	268	30.3167	-0.438033	-0.717684	-0.577858	0.372961	0.372961	5.09674	19.44	3.42	1.87	2.47	1.81	6.09	3.78	3.95	6.35	8.99	3.75	13.63	13.57	2.86	13.17	7.7	6.52
	263	264	90	91	86	87	C	C	2414	NULL	NULL	0.222945	-0.167866	764	235	30.7592	-0.717684	-0.927019	-0.822351	0.42514	0.42514	4.28502	23.33	5.15	3.09	2.02	1.11	4.37	7.59	3.17	1.56	3.92	3.05	7.55	19.35	9.49	11.26	8.7	8.54
	353	582	99	200	93	206	C	G	1963	NULL	NULL	0.289784	0.0267781	313	62	19.8083	-0.000486591	-0.948543	-0.474515	0.537038	0.537038	27.9464	57.6	0.5	15.83	32.63	1.52	5.09	2.03	0.4	0.1	0.45	15.42	2.74	6.1	1.06	0.91	8.96	6.16
	353	2100	99	965	93	942	C	A	3453	NULL	NULL	0.234553	-0.0341022	345	43	12.4638	-0.000486591	0.264476	0.131995	0.610026	0.610026	128.23	24.09	0.31	20.49	1.01	0.81	1.24	0.23	0.57	0.28	0	5.99	3.27	39.66	8.68	0.2	3.59	13.6
	353	2208	99	1026	93	1004	C	G	2243	NULL	NULL	0.38783	0.161545	314	34	10.828	-0.000486591	-0.572573	-0.28653	0.661198	0.661198	147.833	60.74	0.17	0.44	42.07	10.35	0.71	7	0.04	0.75	0.66	0.26	5.89	0.62	0	1.74	23.24	5.97
	353	2330	99	1035	93	1017	C	A	2264	NULL	NULL	0.293429	0.101152	244	24	9.83607	-0.000486591	-0.429484	-0.214985	0.662465	0.662465	142.998	42.09	0.08	11.63	6.28	0.04	0	24.06	0.53	0.17	0.75	41.97	0.3	0.08	2.16	11.14	0.17	0.57
	353	2806	99	1310	93	1291	C	G	3604	NULL	NULL	0.267594	-0.116208	450	80	17.7778	-0.000486591	0.18108	0.0902969	0.568554	0.568554	166.7	58.73	0.3	5.63	35.22	5.38	3.38	8.82	0.24	0.52	0.13	3.13	8.57	2.46	0.08	1.8	8.29	15.97
	353	2955	99	1421	93	1403	C	G	3321	NULL	NULL	0.331749	0.0502173	327	51	15.5963	-0.000486591	0.331079	0.165296	0.537717	0.537717	66.4281	36.6	0.69	1.11	24.69	0.87	8.73	0.51	0	0.36	0.21	0.21	12.95	10.36	0.15	0.66	10.27	28.19
	357	358	101	102	94	95	A	G	3987	NULL	NULL	0.0318588	0.0284717	84	13	15.4762	1.70141	1.57379	1.6376	0.943359	0.943359	4.43245	0.59	0.07	0.04	0.37	0.02	0.02	0.07	0.47	3.22	93.93	0.24	0	0.22	0.07	1.09	0.07	0.02
	357	363	101	105	94	98	A	G	3983	NULL	NULL	0.0116674	0.0105724	72	8	11.1111	1.70141	1.81773	1.75957	0.973087	0.973087	13.859	1.23	0.17	0.05	0.87	0.02	0	0.12	0.07	0.3	97.12	0	0	0	0.12	1.07	0.02	0.02
	357	364	101	106	94	99	A	C	3984	NULL	NULL	0.0114749	0.00882783	66	8	12.1212	1.70141	1.80889	1.75515	0.972982	0.972982	16.392	1.6	0.49	0	0	1.07	0	0.04	0	97.05	0.14	0	0.77	0.04	0.02	0.14	0.17	0
	357	375	101	112	94	105	A	G	3994	NULL	NULL	0.00803616	0.00778993	54	4	7.40741	1.70141	1.9048	1.80311	0.977094	0.977094	33.1484	1.25	0.04	0	0.87	0.12	0	0.22	0.04	0	97.55	0	0	0	0	1.12	0	0
	357	406	101	133	94	127	A	U	3989	NULL	NULL	0.00872446	0.00745891	62	5	8.06452	1.70141	1.87312	1.78727	0.974291	0.985496	38.6764	98.37	97.25	0	0	0	1.12	0	0.17	0.22	0	0	0.02	0.84	0	0.12	0	0.22
	357	464	101	170	94	164	A	U	3996	NULL	NULL	0.0355992	0.0338134	56	12	21.4286	1.70141	1.89126	1.79634	0.979589	0.989294	13.3065	98.71	97.5	0	0	0.24	0.97	0	0.07	0.07	0	0	0.39	0.47	0	0.02	0	0.22
	357	1047	101	317	94	312	A	G	3999	NULL	NULL	0.0272891	0.0225828	83	4	4.81928	1.70141	1.72152	1.71147	0.954574	0.954574	38.7806	95.5	94.77	0	0.14	0.02	0.57	0	0.04	1.17	1.66	0	0	0.72	0	0.64	0	0.22
	357	1073	101	336	94	331	A	C	3666	NULL	NULL	0.0290389	0.0247544	69	4	5.7971	1.70141	1.16893	1.43517	0.957275	0.957275	37.7944	0.55	0.02	0.21	0	0	0.32	0	95.33	1.59	1	0.73	0.02	0.16	0.56	0	0	0
	357	1131	101	380	94	375	A	G	3989	NULL	NULL	0.0284522	0.0273676	64	2	3.125	1.70141	1.87526	1.78834	0.976691	0.976691	22.9668	1.15	0.07	0	0.82	0.04	0	0.22	0.02	0.37	97.2	0.02	0	0	0.42	0.77	0	0
	357	1153	101	399	94	394	A	G	3969	NULL	NULL	0.0390165	0.0303491	147	8	5.44218	1.70141	1.36508	1.53325	0.898251	0.898251	55.1826	1.97	0.47	0	0.6	0.05	0.65	0.2	7.07	1.17	89.01	0.12	0	0.12	0.02	0.47	0	0
	357	1158	101	403	94	398	A	C	3953	NULL	NULL	0.0300724	0.0268045	80	2	2.5	1.70141	1.64433	1.67287	0.95878	0.95878	64.7701	2.4	1.18	0	0	0.57	0.65	0	1.28	95.18	0.02	0	0.73	0.12	0	0	0.22	0
	357	1378	101	532	94	515	A	A	3786	NULL	NULL	0.00879401	0.00685988	56	1	1.78571	1.70141	1.50859	1.605	0.974189	0.974189	104.57	0.38	0	0.15	0.23	0	0	0	97.15	0.02	0.47	0.68	0	0	1.26	0	0	0
	357	1439	101	581	94	564	A	G	3986	NULL	NULL	0.0466895	0.0456557	55	4	7.27273	1.70141	1.87418	1.78779	0.982192	0.982192	92.0142	1.67	0.07	0	0.74	0.67	0	0.19	0	0.07	97.5	0	0.12	0	0	0.57	0.02	0
	357	1621	101	718	94	701	A	G	3977	NULL	NULL	0.0427086	0.0387567	83	7	8.43373	1.70141	1.61816	1.65978	0.953386	0.953386	137.713	1.67	1.15	0.2	0.32	0	0	0	94.51	0.35	1.67	0.55	0	0	0.42	0.8	0	0
	357	1632	101	725	94	708	A	G	3973	NULL	NULL	0.00843217	0.00743807	78	4	5.12821	1.70141	1.84545	1.77343	0.972187	0.972187	118.617	1.34	0.37	0	0.75	0	0.02	0.2	0.07	0.17	97.01	0.12	0	0	0	1.22	0.02	0
	357	1633	101	726	94	709	A	C	3986	NULL	NULL	0.0413391	0.0395295	64	5	7.8125	1.70141	1.84574	1.77357	0.979384	0.979384	115.41	0.7	0.07	0	0.04	0.59	0	0	0.12	97.15	0.29	0.02	0.69	0.09	0.02	0.62	0.22	0
	357	1638	101	731	94	714	A	G	3985	NULL	NULL	0.0420839	0.0401791	64	5	7.8125	1.70141	1.83537	1.76839	0.979389	0.979389	114.103	1.67	0.12	0	0.69	0.62	0.02	0.22	0.14	0.24	97.15	0.09	0.04	0.02	0	0.57	0	0
	357	1639	101	732	94	715	A	C	3983	NULL	NULL	0.00784354	0.00693915	57	1	1.75439	1.70141	1.92181	1.81161	0.976193	0.976193	117.304	1.27	0.02	0	0	1.25	0	0	0.02	97.47	0.12	0	0.75	0.12	0	0	0.22	0
	357	1728	101	767	94	750	A	A	3987	NULL	NULL	0.0104471	0.00929194	68	6	8.82353	1.70141	1.89382	1.79761	0.972389	0.972389	103.773	0.34	0	0.22	0	0.12	0	0	97.07	0.02	0.59	0.77	0.07	0	1.09	0	0	0
	357	2376	101	1065	94	1047	A	U	3981	NULL	NULL	0.00887508	0.00794741	61	1	1.63934	1.70141	1.90921	1.80531	0.974592	0.987096	139.147	98.57	97.32	0	0	0	1.25	0	0	0.3	0.02	0.12	0	0.75	0	0	0	0.22
	357	2416	101	1092	94	1074	A	A	3890	NULL	NULL	0.00802562	0.00767451	56	5	8.92857	1.70141	1.72327	1.71234	0.976993	0.976993	146.162	0.43	0.05	0.23	0	0.15	0	0	97.51	0.1	0.02	0.81	0.02	0	1.07	0	0	0
	357	2604	101	1169	94	1150	A	A	3873	NULL	NULL	0.0334355	0.028726	78	5	6.41026	1.70141	1.5618	1.63161	0.969483	0.969483	146.329	0.41	0.07	0.2	0.12	0.02	0	0	96.19	0.05	1.31	0.69	0.07	0	0.59	0.64	0	0
	357	2701	101	1235	94	1216	A	U	3987	NULL	NULL	0.0102082	0.00899761	52	2	3.84615	1.70141	1.94707	1.82424	0.977793	0.988497	155.212	98.64	97.57	0	0	0	1.07	0	0.02	0	0.04	0	0	0.87	0.17	0	0	0.22
	357	2738	101	1258	94	1239	A	G	3905	NULL	NULL	0.00907862	0.0076282	71	1	1.40845	1.70141	1.71121	1.70631	0.973086	0.973086	169.682	0.9	0.07	0	0.61	0	0	0.22	0.38	0.12	97.04	0.22	0.02	0	0	1.27	0	0
	357	2740	101	1259	94	1240	A	C	3913	NULL	NULL	0.0129263	0.0111954	68	1	1.47059	1.70141	1.71691	1.70916	0.969484	0.969484	170.759	1.52	0.25	0	0	1.27	0	0	0.05	96.69	0.63	0.22	0.63	0	0	0	0.22	0
	357	2766	101	1277	94	1258	A	C	3913	NULL	NULL	0.00703828	0.0060415	82	1	1.21951	1.70141	1.71131	1.70636	0.969189	0.969189	171.715	1.84	0.45	0	0.12	1.27	0	0	0.05	96.76	0.33	0	0.66	0.1	0	0	0.22	0
	357	2890	101	1378	94	1360	A	C	3859	NULL	NULL	0.00683705	0.00307154	64	2	3.125	1.70141	1.83982	1.77062	0.96749	0.96749	149.67	2.23	0.98	0	0	1.23	0.02	0	0.1	96.49	0.02	0	0.67	0.23	0	0	0.23	0
	357	3130	101	1487	94	1464	A	G	2730	NULL	NULL	0.0112912	0.0108543	42	2	4.7619	1.70141	1.83397	1.76769	0.981087	0.981087	84.977	1.25	0.03	0	0.94	0	0.18	0.1	0.07	0.03	97.89	0	0	0	0	0.72	0	0
	358	380	102	116	95	109	G	A	4004	NULL	NULL	0.0556026	0.051319	100	3	3	1.57379	1.65451	1.61415	0.941874	0.941874	42.9807	3.22	0	0.37	0	2.81	0.04	0	0.84	0	0	1.56	1.86	0	92.29	0.19	0	0
	358	472	102	177	95	171	G	C	3971	NULL	NULL	0.0693109	0.0363803	209	18	8.61244	1.57379	1.16676	1.37028	0.873151	0.873151	25.5004	8.23	0.05	0.2	0.9	4.71	2.2	0.17	0.05	0.1	0.65	0.05	1.68	0.82	3.03	85.35	0	0
	358	1007	102	290	95	285	G	C	4000	NULL	NULL	0.133455	0.125797	83	8	9.63855	1.57379	1.64258	1.60819	0.957685	0.957685	48.0297	96.87	0	0	2.93	92.8	1.14	0	0	0.82	0.02	0	0.49	0	0	1.39	0.37	0
	358	1038	102	310	95	305	G	G	3983	NULL	NULL	0.131055	0.122681	93	8	8.60215	1.57379	1.59406	1.58393	0.955787	0.955787	46.6458	2.46	0	0	0.5	1.57	0.02	0.37	0	0.02	0.82	0	2.95	0	1.12	92.6	0	0
	358	1178	102	416	95	411	G	G	3992	NULL	NULL	0.0389884	0.022119	100	3	3	1.57379	1.75561	1.6647	0.945475	0.945475	94.7367	3.1	0	0	2.36	0	0.37	0.37	0	0	0.84	0.04	0	0.99	1.47	93.51	0	0
	358	1185	102	421	95	416	G	U	3947	NULL	NULL	0.0985045	0.0850161	127	13	10.2362	1.57379	1.2715	1.42265	0.905846	0.905846	111.029	89.54	0.8	0	0	0.65	88.09	0	0.05	0	0	2.44	0.32	0.55	3.32	3.35	0	0.37
	358	1227	102	450	95	444	G	G	3996	NULL	NULL	0.0526382	0.0410692	122	8	6.55738	1.57379	1.53845	1.55612	0.920862	0.920862	43.7805	4.81	0	0.02	1.81	1.22	1.42	0.34	0.02	0	0.82	0.07	0.02	1.49	2.19	90.53	0	0
	358	1306	102	482	95	466	G	A	3935	NULL	NULL	0.0536176	0.0478178	91	2	2.1978	1.57379	1.70069	1.63724	0.95858	0.95858	40.5547	0.74	0	0.37	0	0.3	0.07	0	0.86	0	0	2.22	1.03	0.22	94.78	0.1	0	0
	358	1308	102	483	95	467	G	C	3995	NULL	NULL	0.0602123	0.0506702	118	8	6.77966	1.57379	1.58147	1.57763	0.930659	0.930659	42.9579	92.78	0.02	0	0.02	91.47	1.27	0	0	0.82	0	1.52	1.81	0.07	0.92	1.66	0.34	0.02
	358	1395	102	544	95	527	G	G	3955	NULL	NULL	0.0390406	0.0289055	136	9	6.61765	1.57379	1.43016	1.50198	0.911367	0.911367	78.7885	6.71	0	0	1.71	4.53	0.1	0.37	0	0.1	0.75	0.35	1.3	0.1	0.85	89.8	0	0
	358	1426	102	569	95	552	G	C	3986	NULL	NULL	0.115346	0.102422	86	4	4.65116	1.57379	1.59276	1.58328	0.94927	0.98269	90.3316	95.27	0	0	0	91.93	3.34	0	0	0.84	0	0	0.49	2.94	0.04	0	0.14	0.22
	358	1427	102	570	95	553	G	G	3992	NULL	NULL	0.146173	0.137238	75	6	8	1.57379	1.68297	1.62838	0.969386	0.969386	103.883	2.37	0.09	0	0.34	0	1.57	0.37	0.04	0	0.69	0	0	3.09	0	93.76	0	0
	358	1555	102	663	95	646	G	A	3982	NULL	NULL	0.111548	0.106098	102	10	9.80392	1.57379	1.63167	1.60273	0.950983	0.950983	118.035	2.41	0	0.37	0.72	0.22	1.1	0	0.85	0	0	0.82	0.6	1.3	93.77	0.22	0	0
	358	1560	102	666	95	649	G	G	3994	NULL	NULL	0.0715427	0.0624316	101	6	5.94059	1.57379	1.70768	1.64074	0.949274	0.949274	114.007	1.85	0	0	1.42	0.04	0.02	0.37	0	0	0.84	1.52	0.42	0.07	1.89	93.36	0	0
	358	1573	102	678	95	661	G	U	3992	NULL	NULL	0.0793594	0.0745555	92	10	10.8696	1.57379	1.7686	1.6712	0.959678	0.959678	134.072	96.83	0.84	0	1.34	0.07	94.58	0	0	0	0	0.47	0	1.62	0.37	0.29	0	0.37
	358	1576	102	680	95	663	G	C	3971	NULL	NULL	0.120958	0.107956	120	11	9.16667	1.57379	1.37281	1.4733	0.921558	0.958377	140.282	95.79	0.12	0	2.53	89.46	3.68	0	0	0.67	0	0.35	0.5	0.07	0.6	1.62	0.35	0
	358	1601	102	700	95	683	G	G	3995	NULL	NULL	0.111102	0.102603	99	8	8.08081	1.57379	1.576	1.57489	0.936967	0.936967	145.08	3.17	0	0	0.49	0.07	2.24	0.37	0.02	0	0.82	1.24	0	1.69	1.07	91.94	0	0
	358	1613	102	710	95	693	G	G	3992	NULL	NULL	0.120439	0.107528	116	12	10.3448	1.57379	1.4371	1.50545	0.925151	0.925151	141.813	3.14	0	0	0.49	1.59	0.69	0.37	0.12	0	0.72	0.07	2.51	0.34	3.21	89.82	0	0
	358	1615	102	712	95	695	G	A	3990	NULL	NULL	0.0795322	0.0722439	95	10	10.5263	1.57379	1.75884	1.66632	0.958477	0.958477	134.736	1.03	0	0.37	0	0.24	0.42	0	0.82	0.02	0	1.62	1.27	0.54	94.53	0.12	0	0
	358	1621	102	718	95	701	G	G	3979	NULL	NULL	0.0643635	0.0578741	94	4	4.25532	1.57379	1.61816	1.59598	0.938977	0.938977	136.428	0.81	0	0.37	0.17	0.2	0.07	0	0.72	0	0.12	1.92	0.15	1.15	92.59	2.5	0	0
	358	1630	102	724	95	707	G	G	3984	NULL	NULL	0.106725	0.0952599	123	15	12.1951	1.57379	1.38362	1.47871	0.913439	0.913439	121.429	4.42	0	0	0.34	0.07	3.64	0.37	0.12	0	0.72	0.52	0.32	2.24	2.67	88.92	0	0
	358	1682	102	742	95	725	G	G	3995	NULL	NULL	0.0692502	0.0613281	107	9	8.41121	1.57379	1.66323	1.61851	0.942278	0.942278	115.074	3	0	0	1.49	0.12	1.02	0.37	0	0	0.84	1.22	0.49	0.22	1.22	92.97	0	0
	358	1743	102	778	95	761	G	G	3989	NULL	NULL	0.0469945	0.0434041	96	9	9.375	1.57379	1.74273	1.65826	0.948974	0.948974	121.406	4.17	0	0	1.94	0.09	1.77	0.37	0	0	0.84	0	0.02	1.47	0.07	93.38	0	0
	358	1946	102	858	95	835	G	G	3954	NULL	NULL	0.112915	0.0872359	148	10	6.75676	1.57379	1.31181	1.4428	0.911953	0.911953	113.854	3.63	0	0	0.47	1.66	1.15	0.35	0.02	0	0.83	0.12	0.93	1.91	3.29	89.22	0	0
	358	1960	102	863	95	840	G	U	3958	NULL	NULL	0.137248	0.119153	174	15	8.62069	1.57379	1.17536	1.37458	0.893018	0.893018	105.763	91.62	0.62	0	3.01	1.93	86.06	0	0.17	0.02	0.02	0.07	0.02	0.3	5.38	2.01	0	0.32
	358	1965	102	866	95	843	G	C	3988	NULL	NULL	0.145223	0.135585	79	6	7.59494	1.57379	1.67566	1.62473	0.969279	0.969279	105.468	93.79	0.04	0	0	93.75	0	0	0.09	0.69	0	3.07	0.34	0	1.57	0.04	0.34	0
	358	1982	102	881	95	858	G	G	3973	NULL	NULL	0.116362	0.102289	98	5	5.10204	1.57379	1.54164	1.55772	0.946471	0.946471	89.6103	1.28	0	0.22	0.5	0.42	0.02	0.12	0	0.02	0.82	2.93	0	0	3.25	91.65	0	0
	358	2004	102	897	95	874	G	C	3953	NULL	NULL	0.0630479	0.0596273	84	5	5.95238	1.57379	1.73503	1.65441	0.962989	0.962989	87.7697	96.37	0	0	1.46	94.81	0.1	0	0	0.83	0	0	1.98	0	0.02	0.42	0.35	0
	358	2015	102	902	95	879	G	G	3958	NULL	NULL	0.0611314	0.0583989	89	6	6.74157	1.57379	1.73522	1.65451	0.961683	0.961683	89.9986	2.9	0	0	2.01	0.55	0.02	0.32	0.02	0	0.83	0	1.45	0	0.1	94.66	0	0
	358	2076	102	947	95	924	G	G	3904	NULL	NULL	0.0781917	0.0650699	90	5	5.55556	1.57379	1.32007	1.44693	0.905946	0.905946	153.697	8.44	0.02	0	1.98	0.17	6.12	0.15	0	0	0.84	1.42	0	0	0.12	88.9	0	0.22
	358	2113	102	975	95	952	G	A	3988	NULL	NULL	0.112427	0.104962	77	7	9.09091	1.57379	1.59397	1.58388	0.945173	0.945173	149.43	3.43	0	0.37	2.99	0.07	0	0	0.69	0	0.14	0.44	0	0	91.48	3.77	0	0
	358	2135	102	993	95	970	G	G	3982	NULL	NULL	0.0671246	0.0625348	79	8	10.1266	1.57379	1.79845	1.68612	0.964892	0.964892	128.651	2.36	0	0	1.82	0.05	0.12	0.37	0	0	0.85	1.5	0	0	0.3	94.97	0	0
	358	2137	102	995	95	972	G	C	3988	NULL	NULL	0.132391	0.108283	88	9	10.2273	1.57379	1.559	1.5664	0.952164	0.952164	132.736	93.13	0	0.04	0	92.05	1.04	0	0.17	0.67	0	2.92	0.49	0.02	2.07	0.14	0.14	0.17
	358	2139	102	996	95	973	G	A	3978	NULL	NULL	0.105725	0.0988074	81	11	13.5802	1.57379	1.64559	1.60969	0.961484	0.961484	129.458	2.08	0.12	0.35	0.02	0.27	1.32	0	0.65	0.05	0	0.87	0.15	2.37	93.69	0.1	0	0
	358	2141	102	997	95	974	G	U	3993	NULL	NULL	0.0703681	0.0645297	82	6	7.31707	1.57379	1.76846	1.67113	0.959675	0.959675	130.317	96.83	0.84	0	1.64	0.07	94.26	0.02	0	0	0	0.02	0.04	1.69	0.32	0.69	0	0.34
	358	2344	102	1044	95	1026	G	A	3980	NULL	NULL	0.109369	0.101086	100	9	9	1.57379	1.46866	1.52123	0.921972	0.921972	127.891	2.51	0	0.37	1.22	0.62	0.3	0	0.85	0	0	0.52	1.6	0.07	90.56	3.85	0	0
	358	2348	102	1045	95	1027	G	C	3986	NULL	NULL	0.140227	0.134197	81	12	14.8148	1.57379	1.62296	1.59838	0.961469	0.961469	125.769	94.87	0.12	0	0.14	93.57	1.04	0	0	0.64	0.07	2.37	0.49	0.39	0.59	0.12	0.37	0
	358	2393	102	1075	95	1057	G	C	3985	NULL	NULL	0.0929245	0.0826559	98	12	12.2449	1.57379	1.49614	1.53497	0.916157	0.98339	119.462	96.06	0.79	0	0	6.72	88.55	0	0	0.04	0	0	3.02	0.42	0.04	0	0	0.37
	358	2403	102	1082	95	1064	G	G	3984	NULL	NULL	0.0932031	0.0828445	95	11	11.5789	1.57379	1.50038	1.53709	0.916859	0.916859	118.633	3.41	0	0.37	3.02	0	0.02	0	0.79	0	0.04	0.42	0	0	88.62	6.67	0	0
	358	2408	102	1086	95	1068	G	U	3979	NULL	NULL	0.110516	0.100999	90	7	7.77778	1.57379	1.70977	1.64178	0.967485	0.967485	130.322	95.93	0.82	0	0	0.77	94.34	0	0	0.02	0	0	2.37	0.97	0.25	0.05	0	0.37
	358	2412	102	1089	95	1071	G	G	3967	NULL	NULL	0.0608443	0.0569328	79	1	1.26582	1.57379	1.80357	1.68868	0.963886	0.963886	141.644	2.74	0	0	2.2	0.1	0.07	0.37	0	0	0.85	0	1.25	0	0.02	95.1	0	0
	358	2422	102	1096	95	1078	G	C	3978	NULL	NULL	0.0623833	0.0583872	71	2	2.8169	1.57379	1.81877	1.69628	0.963685	0.963685	141.169	96.5	0.02	0	1.25	95.06	0.17	0	0	0.82	0	0	2.2	0	0	0.07	0.37	0
	358	2425	102	1099	95	1081	G	G	3912	NULL	NULL	0.107489	0.093677	97	8	8.24742	1.57379	1.46373	1.51876	0.951977	0.951977	132.851	1.71	0.02	0	0.61	0.17	0.53	0.38	0	0	0.81	2.41	0.02	0.27	2.01	92.72	0	0
	358	2654	102	1202	95	1183	G	G	3991	NULL	NULL	0.0353555	0.0251353	95	3	3.15789	1.57379	1.69608	1.63494	0.935968	0.935968	134.267	94.39	0.82	0	1.39	0.02	92.16	0	0	0	0.02	0	0	2.04	0.04	3.09	0	0.37
	358	2657	102	1205	95	1186	G	U	3989	NULL	NULL	0.123631	0.118813	82	8	9.7561	1.57379	1.75078	1.66229	0.971791	0.971791	123.589	96.14	0.84	0	0	0.77	94.53	0	0	0	0	0	2.62	0.82	0	0.02	0	0.37
	358	2700	102	1234	95	1215	G	C	3993	NULL	NULL	0.0819675	0.069997	78	5	6.41026	1.57379	1.53181	1.5528	0.909649	0.909649	153.404	89.51	0	0.22	0	89.27	0.02	0	0.02	0.82	0	0	2.01	1.42	6	0.02	0.14	0
	358	2740	102	1259	95	1240	G	C	3917	NULL	NULL	0.0367108	0.0338708	78	1	1.28205	1.57379	1.71691	1.64535	0.956578	0.956578	172.094	95.81	0	0.22	0.48	94.91	0.2	0	0	0.83	0	0.02	2.92	0.05	0.02	0.15	0.15	0
	358	2933	102	1409	95	1391	G	C	3668	NULL	NULL	0.0957	0.0764662	124	6	4.83871	1.57379	1.26756	1.42068	0.886243	0.886243	95.5748	85.74	0	0.19	0	85.2	0.35	0	0.1	0.78	0.02	3.36	0.38	0	8.65	0.76	0.16	0
	358	2990	102	1446	95	1426	G	A	3242	NULL	NULL	0.0956689	0.0915837	109	9	8.25688	1.57379	1.18039	1.37709	0.951578	0.951578	44.199	2.1	0	0.12	1.5	0.15	0.33	0	1.04	0	0	1.53	0.42	0.52	93.58	0.73	0	0.03
	358	3114	102	1475	95	1452	G	G	3161	NULL	NULL	0.0926874	0.0781112	130	8	6.15385	1.57379	1.22666	1.40023	0.872559	0.872559	62.6587	1.72	0	0.09	0.47	0.5	0.44	0.22	0.12	0	0.91	3.3	0.03	0.34	9.62	83.93	0	0
	361	948	104	255	97	250	G	G	4005	NULL	NULL	0.0489581	0.0460109	30	2	6.66667	1.72804	1.91044	1.81924	0.985894	0.985894	53.5058	1.44	0.79	0	0.07	0	0.04	0.54	0	0	0.74	0	0	0	0.02	97.76	0	0
	361	954	104	259	97	254	G	G	4007	NULL	NULL	0.0375853	0.0289225	73	4	5.47945	1.72804	1.78179	1.75492	0.968881	0.968881	39.5415	1.58	0.04	0	0.07	0.07	0.86	0.54	0.82	0	0.67	0	0	0	0.86	96.02	0	0
	361	965	104	267	97	262	G	C	4004	NULL	NULL	0.0471885	0.0395655	55	3	5.45455	1.72804	1.83451	1.78128	0.976693	0.976693	40.1145	97.7	0.77	0	0	96.86	0.07	0	0.04	0.72	0	0	0.07	0	0.89	0	0.54	0
	361	969	104	271	97	266	G	C	4008	NULL	NULL	0.0471578	0.0443525	31	2	6.45161	1.72804	1.91867	1.82336	0.985391	0.985391	52.6884	97.71	0	0	0	97.71	0	0	0.79	0.74	0	0	0.07	0	0.09	0.02	0.54	0
[truncated: 12,279 more rows]
