# Supplementary material for: Structural Constraints Identified with Covariation Analysis in Ribosomal RNA
Source: PLoS One. 2012 Jun 19;7(6):e39383. doi: 10.1371/journal.pone.0039383 (PMC3378556; doi:10.1371/journal.pone.0039383)
Supplement: Table S4 — The complete list of nucleation pairs and extended pairs involved in the Helix Extension analysis on the 16S, 5S and 23S rRNA data sets. (XLS) [file pone.0039383.s012.xls]

## Sheet: 16S
	Table S4 (a). The complete list of nucleation pairs and extended pairs involved in the Helix Extension analysis (16S rRNA)
	Nucleation pairs				Extended Pairs
	All pairs (both true positives and false positives) identified in MI/JN-Best and PEC/JN-Best are used as nucleation pairs
	ThermNT1	ThermNT2	BasePair	SecondaryOrTertiary	ThermNT1	ThermNT2	BasePair	SecondaryOrTertiary
	18	894	B	Secondary	17	895	B	Secondary
	29	537	B	Secondary	19	893	B	Secondary
	30	536	B	Secondary	27	539	B	Secondary
	36	531	B	Secondary	28	538	B	Secondary
	40	397	B	Secondary	32	535	B	Secondary
	41	396	B	Secondary	33	534	B	Secondary
	43	394	B	Secondary	34	533	B	Secondary
	44	393	B	Secondary	35	532	B	Secondary
	52	354	B	Secondary	39	398	B	Secondary
	53	353	B	Secondary	42	395	B	Secondary
	63	97	B	Secondary	54	352	B	Secondary
	66	96	B	Secondary	61	99	B	Secondary
	70	92	B	Secondary	62	98	B	Secondary
	76	86	B	Secondary	67	95	B	Secondary
	77	85	B	Secondary	69	93	B	Secondary
	78	84	B	Secondary	75	87	B	Secondary
	106	309	B	Secondary	79	83	B	Secondary
	107	308	B	Secondary	118	231	B	Secondary
	108	307	B	Secondary	130	222	B	Secondary
	116	233	B	Secondary	133	219	B	Secondary
	117	232	B	Secondary	147	162	B	Secondary
	119	230	B	Secondary	182	195	B	Secondary
	120	229	B	Secondary	204	214	B	Secondary
	121	228	B	Secondary	242	272	B	Secondary
	125	226	B	Secondary	244	270	B	Secondary
	126	225	B	Secondary	249	267	B	Secondary
	131	221	B	Secondary	250	266	B	Secondary
	132	220	B	Secondary	251	265	B	Secondary
	134	218	B	Secondary	252	264	B	Secondary
	135	217	B	Secondary	287	303	B	Secondary
	136	216	B	Secondary	288	299	B	Secondary
	140	170	B	Secondary	291	296	B	Secondary
	141	169	B	Secondary	313	330	B	Secondary
	148	161	B	Secondary	314	329	B	Secondary
	149	160	B	Secondary	371	382	B	Secondary
	150	159	B	Secondary	401	431	B	Secondary
	151	158	B	Secondary	411	422	B	Secondary
	152	157	B	Secondary	414	419	B	Secondary
	178	199	B	Secondary	450	460	B	Secondary
	179	198	B	Secondary	452	458	B	Secondary
	180	197	B	Secondary	483	528	B	Secondary
	181	196	B	Secondary	495	522	B	Secondary
	183	194	B	Secondary	498	519	B	Secondary
	184	193	B	Secondary	550	860	B	Secondary
	185	192	B	Secondary	551	859	B	Secondary
	186	191	B	Secondary	554	842	B	Secondary
	205	213	B	Secondary	567	740	B	Secondary
	206	212	B	Secondary	571	634	B	Secondary
	207	211	B	Secondary	573	632	B	Secondary
	235	281	B	Secondary	574	631	B	Secondary
	236	280	B	Secondary	580	626	B	Secondary
	237	279	B	Secondary	588	616	B	Secondary
	240	278	B	Secondary	595	611	B	Secondary
	243	271	B	Secondary	600	606	B	Secondary
	247	269	B	Secondary	638	734	B	Secondary
	248	268	B	Secondary	649	723	B	Secondary
	253	263	B	Secondary	660	696	B	Secondary
	254	262	B	Secondary	666	690	B	Secondary
	284	306	B	Secondary	667	689	B	Secondary
	285	305	B	Secondary	671	682	B	Secondary
	286	304	B	Secondary	673	680	B	Secondary
	289	298	B	Secondary	708	715	B	Secondary
	290	297	B	Secondary	752	793	B	Secondary
	311	332	B	Secondary	757	788	B	Secondary
	312	331	B	Secondary	761	787	B	Secondary
	315	328	B	Secondary	768	780	B	Secondary
	362	388	B	Secondary	769	779	B	Secondary
	364	387	B	Secondary	814	832	B	Secondary
	365	386	B	Secondary	815	831	B	Secondary
	366	385	B	Secondary	819	827	B	Secondary
	372	381	B	Secondary	820	826	B	Secondary
	373	380	B	Secondary	838	845	B	Secondary
	374	379	B	Secondary	871	882	B	Secondary
	402	430	B	Secondary	904	1372	B	Secondary
	403	429	B	Secondary	905	1371	B	Secondary
	404	428	B	Secondary	907	1369	B	Secondary
	412	421	B	Secondary	908	1368	B	Secondary
	413	420	B	Secondary	909	1367	B	Secondary
	436	476	B	Secondary	910	1366	B	Secondary
	437	475	B	Secondary	916	1325	B	Secondary
	438	474	B	Secondary	919	1322	B	Secondary
	439	473	B	Secondary	923	1216	B	Secondary
	440	472	B	Secondary	926	1213	B	Secondary
	444	467	B	Secondary	927	1212	B	Secondary
	451	459	B	Secondary	928	1211	B	Secondary
	484	527	B	Secondary	931	1207	B	Secondary
	485	526	B	Secondary	961	1202	B	Secondary
	486	525	B	Secondary	962	1201	B	Secondary
	487	524	B	Secondary	967	1196	B	Secondary
	494	523	B	Secondary	974	1026	B	Secondary
	496	521	B	Secondary	1005	1016	B	Secondary
	497	520	B	Secondary	1040	1180	B	Secondary
	552	858	B	Secondary	1050	1089	B	Secondary
	553	843	B	Secondary	1052	1087	B	Secondary
	560	747	B	Secondary	1053	1086	B	Secondary
	561	746	B	Secondary	1054	1085	B	Secondary
	562	745	B	Secondary	1055	1084	B	Secondary
	563	744	B	Secondary	1056	1065	B	Secondary
	568	739	B	Secondary	1068	1081	B	Secondary
	569	738	B	Secondary	1071	1078	B	Secondary
	572	633	B	Secondary	1103	1134	B	Secondary
	575	630	B	Secondary	1143	1156	B	Secondary
	576	629	B	Secondary	1144	1155	B	Secondary
	577	628	B	Secondary	1222	1277	B	Secondary
	579	627	B	Secondary	1223	1276	B	Secondary
	581	623	B	Secondary	1228	1271	B	Secondary
	582	622	B	Secondary	1234	1265	B	Secondary
	583	621	B	Secondary	1236	1263	B	Secondary
	584	620	B	Secondary	1240	1257	B	Secondary
	585	619	B	Secondary	1290	1309	B	Secondary
	586	618	B	Secondary	1295	1304	B	Secondary
	587	617	B	Secondary	1331	1354	B	Secondary
	596	610	B	Secondary	1332	1353	B	Secondary
	597	609	B	Secondary	1392	1467	B	Secondary
	598	608	B	Secondary	1393	1466	B	Secondary
	599	607	B	Secondary	1394	1465	B	Secondary
	639	733	B	Secondary	1396	1463	B	Secondary
	640	732	B	Secondary	1397	1462	B	Secondary
	642	729	B	Secondary	1401	1458	B	Secondary
	643	728	B	Secondary	1402	1457	B	Secondary
	644	727	B	Secondary	1404	1455	B	Secondary
	645	726	B	Secondary	1405	1454	B	Secondary
	650	722	B	Secondary	1411	1448	B	Secondary
	651	721	B	Secondary	1412	1447	B	Secondary
	652	720	B	Secondary	1417	1443	B	Secondary
	653	719	B	Secondary	1421	1439	B	Secondary
	654	718	B	Secondary	1422	1438	B	Secondary
	655	717	B	Secondary	20	892	B	Tertiary
	661	695	B	Secondary	415	418	B	Tertiary
	662	694	B	Secondary	31	535	NULL	NULL
	663	693	B	Secondary	32	534	NULL	NULL
	664	692	B	Secondary	37	530	NULL	NULL
	665	691	B	Secondary	64	96	NULL	NULL
	672	681	B	Secondary	362	389	NULL	NULL
	709	714	B	Secondary	363	388	NULL	NULL
	753	792	B	Secondary	370	383	NULL	NULL
	754	791	B	Secondary	383	382	NULL	NULL
	755	790	B	Secondary	433	479	NULL	NULL
	756	789	B	Secondary	433	482	NULL	NULL
	762	786	B	Secondary	499	518	NULL	NULL
	766	782	B	Secondary	500	517	NULL	NULL
	767	781	B	Secondary	547	863	NULL	NULL
	804	856	B	Secondary	548	862	NULL	NULL
	805	855	B	Secondary	549	861	NULL	NULL
	806	854	B	Secondary	551	845	NULL	NULL
	807	853	B	Secondary	552	844	NULL	NULL
	808	852	B	Secondary	553	857	NULL	NULL
	809	851	B	Secondary	566	740	NULL	NULL
	812	834	B	Secondary	567	739	NULL	NULL
	813	833	B	Secondary	570	635	NULL	NULL
	816	830	B	Secondary	570	737	NULL	NULL
	817	829	B	Secondary	581	625	NULL	NULL
	818	828	B	Secondary	758	787	NULL	NULL
	821	825	B	Secondary	810	850	NULL	NULL
	839	844	B	Secondary	903	1373	NULL	NULL
	872	881	B	Secondary	915	1326	NULL	NULL
	873	880	B	Secondary	1039	1181	NULL	NULL
	874	879	B	Secondary	1054	1067	NULL	NULL
	906	1370	B	Secondary	1055	1066	NULL	NULL
	917	1324	B	Secondary	1110	1126	NULL	FALSE
	918	1323	B	Secondary
	920	1321	B	Secondary
	924	1215	B	Secondary
	925	1214	B	Secondary
	929	1210	B	Secondary
	930	1209	B	Secondary
	932	1206	B	Secondary
	963	1200	B	Secondary
	964	1199	B	Secondary
	965	1198	B	Secondary
	966	1197	B	Secondary
	975	1025	B	Secondary
	976	1024	B	Secondary
	977	1023	B	Secondary
	978	1022	B	Secondary
	979	1021	B	Secondary
	980	1020	B	Secondary
	984	1001	B	Secondary
	985	1000	B	Secondary
	986	999	B	Secondary
	987	998	B	Secondary
	988	997	B	Secondary
	989	996	B	Secondary
	990	995	B	Secondary
	1006	1015	B	Secondary
	1007	1014	B	Secondary
	1008	1013	B	Secondary
	1041	1179	B	Secondary
	1042	1178	B	Secondary
	1051	1088	B	Secondary
	1057	1064	B	Secondary
	1058	1063	B	Secondary
	1069	1080	B	Secondary
	1070	1079	B	Secondary
	1100	1137	B	Secondary
	1101	1136	B	Secondary
	1102	1135	B	Secondary
	1104	1133	B	Secondary
	1105	1132	B	Secondary
	1106	1131	B	Secondary
	1114	1124	B	Secondary
	1115	1123	B	Secondary
	1116	1122	B	Secondary
	1145	1154	B	Secondary
	1146	1153	B	Secondary
	1147	1152	B	Secondary
	1224	1275	B	Secondary
	1225	1274	B	Secondary
	1226	1273	B	Secondary
	1227	1272	B	Secondary
	1235	1264	B	Secondary
	1239	1258	B	Secondary
	1244	1253	B	Secondary
	1245	1252	B	Secondary
	1246	1251	B	Secondary
	1284	1315	B	Secondary
	1288	1311	B	Secondary
	1289	1310	B	Secondary
	1291	1308	B	Secondary
	1292	1307	B	Secondary
	1293	1306	B	Secondary
	1294	1305	B	Secondary
	1333	1352	B	Secondary
	1334	1351	B	Secondary
	1335	1350	B	Secondary
	1336	1349	B	Secondary
	1337	1348	B	Secondary
	1338	1347	B	Secondary
	1391	1468	B	Secondary
	1398	1461	B	Secondary
	1403	1456	B	Secondary
	1406	1453	B	Secondary
	1409	1450	B	Secondary
	1410	1449	B	Secondary
	1418	1442	B	Secondary
	1419	1441	B	Secondary
	1420	1440	B	Secondary
	1428	1435	B	Secondary
	1429	1434	B	Secondary
	71	91	B	Secondary
	424	426	B	Tertiary
	991	994	B	Tertiary
	1233	1266	B	Tertiary
	5	6	NULL	NULL
	209	210	NULL	NULL
	320	321	NULL	NULL
	382	383	NULL	NULL
	625	626	NULL	NULL
	641	731	NULL	NULL
	432	480	NULL	FALSE
	434	481	NULL	FALSE
	565	741	NULL	FALSE
	981	1019	NULL	FALSE
	1111	1125	NULL	FALSE
	1425	1436	NULL	FALSE

## Sheet: 5S
	Table 4S (b).The complete list of nucleation pairs and extended pairs involved in the Helix Extension analysis (5S rRNA)
	Nucleation pairs			Extended Pairs
	All pairs (both true positives and false positives) identified in MI/JN-Best and PEC/JN-Best are used as nucleation pairs
	EcoliNT1	EcoliNT2	BasePair	EcoliNT1	EcoliNT2	BasePair
	6	114	B	3	117	NULL
	7	113	B	8	112	B
	10	110	B	9	111	B
	16	68	B	23	60	B
	17	67	B	30	54	B
	18	65	B	31	51	B
	19	64	B	77	99	B
	20	63	B	80	96	B
	21	62	B
	22	61	B
	29	55	B
	32	50	B
	33	49	B
	34	48	B
	70	106	B
	71	105	B
	76	100	B
	79	97	B
	82	94	B
	83	93	B
	84	92	B
	85	91	B
	86	90	B
	2	118	NULL
	4	116	NULL
	5	115	NULL

## Sheet: 23S
	Table 4S (c).The complete list of nucleation pairs and extended pairs involved in the Helix Extension analysis (23S rRNA)
	Nucleation pairs			Extended Pairs
	All pairs (both true positives and false positives) identified in MI/JN-Best and PEC/JN-Best are used as nucleation pairs
	EcoliNT1	EcoliNT2	BasePair	EcoliNT1	EcoliNT2	BasePair
	20	520	B	15	525	B
	21	519	B	16	524	B
	36	444	B	17	523	B
	38	441	B	18	522	B
	39	440	B	19	521	B
	40	439	B	22	518	B
	41	438	B	23	517	B
	42	437	B	24	516	B
	44	434	B	25	515	B
	45	433	B	35	445	B
	46	179	B	37	442	B
	54	116	B	47	178	B
	56	114	B	55	115	B
	61	93	B	80	106	B
	62	92	B	82	104	B
	65	89	B	121	130	B
	66	88	B	122	129	B
	76	110	B	237	260	B
	77	109	B	266	426	B
	78	108	B	268	424	B
	79	107	B	271	366	B
	81	105	B	290	350	B
	85	97	B	291	349	B
	86	96	B	293	347	B
	87	95	B	295	343	B
	123	128	B	305	312	B
	131	148	B	327	335	B
	150	176	B	375	399	B
	151	175	B	378	396	B
	152	174	B	379	395	B
	153	173	B	380	394	B
	154	172	B	406	421	B
	184	212	B	408	419	B
	185	211	B	413	2410	B
	186	210	B	414	2409	B
	187	209	B	416	2407	B
	188	208	B	461	468	B
	198	248	B	484	496	B
	224	231	B	534	559	B
	225	230	B	539	554	B
	235	262	B	580	1260	B
	236	261	B	581	1259	B
	238	259	B	584	1256	B
	267	425	B	593	664	B
	272	365	B	594	663	B
	273	364	B	600	657	B
	274	363	B	604	624	B
	288	352	B	606	622	B
	292	348	B	607	621	B
	296	342	B	628	635	B
	297	341	B	638	650	B
	301	316	B	639	649	B
	302	315	B	641	647	B
	303	314	B	671	809	B
	304	313	B	678	799	B
	317	334	B	681	796	B
	318	333	B	689	773	B
	319	323	B	692	770	B
	325	337	B	693	769	B
	326	336	B	694	768	B
	376	398	B	695	767	B
	377	397	B	707	724	B
	381	393	B	736	760	B
	407	420	B	812	1195	B
	409	418	B	813	1194	B
	410	417	B	814	1193	B
	415	2408	B	816	1191	B
	462	467	B	817	1190	B
	485	495	B	826	831	B
	486	494	B	831	826	B
	487	493	B	832	825	B
	531	2018	B	833	824	B
	533	560	B	834	823	B
	535	558	B	835	822	B
	536	557	B	839	939	B
	540	553	B	868	909	B
	541	552	B	869	908	B
	542	551	B	872	905	B
	579	1261	B	874	903	B
	582	1258	B	950	967	B
	583	1257	B	952	965	B
	589	668	B	976	987	B
	590	667	B	977	986	B
	591	666	B	991	1163	B
	592	665	B	1002	1153	B
	595	662	B	1003	1152	B
	596	661	B	1031	1123	B
	597	660	B	1034	1121	B
	598	659	B	1035	1120	B
	599	658	B	1036	1119	B
	601	656	B	1041	1114	B
	605	623	B	1042	1113	B
	610	618	B	1051	1108	B
	611	617	B	1055	1104	B
	629	634	B	1057	1081	B
	640	648	B	1059	1079	B
	672	808	B	1198	1247	B
	679	798	B	1215	1234	B
	680	797	B	1295	1645	B
	682	795	B	1306	1622	B
	683	794	B	1315	1337	B
	690	772	B	1318	1334	B
	691	771	B	1324	1330	B
	696	766	B	1343	1404	B
	697	765	B	1345	1601	B
	700	732	B	1351	1380	B
	701	731	B	1355	1376	B
	702	730	B	1357	1374	B
	708	723	B	1390	1395	B
	709	722	B	1429	1564	B
	710	721	B	1436	1556	B
	711	720	B	1440	1551	B
	712	719	B	1441	1550	B
	713	718	B	1445	1466	B
	737	759	B	1450	1461	B
	738	758	B	1471	1520	B
	741	756	B	1478	1513	B
	742	755	B	1489	1500	B
	743	754	B	1611	1620	B
	744	753	B	1628	1638	B
	815	1192	B	1648	2009	B
	822	835	B	1649	2008	B
	823	834	B	1661	1999	B
	824	833	B	1663	1997	B
	825	832	B	1686	1702	B
	838	940	B	1692	1695	B
	840	938	B	1707	1751	B
	841	937	B	1708	1750	B
	842	936	B	1767	1985	B
	843	935	B	1768	1984	B
	849	929	B	1770	1982	B
	850	928	B	1792	1827	B
	851	926	B	1794	1825	B
	852	925	B	1796	1823	B
	853	924	B	1798	1821	B
	854	923	B	1806	1811	B
	855	922	B	1829	1976	B
	856	921	B	1830	1975	B
	870	907	B	1832	1973	B
	873	904	B	1833	1972	B
	946	971	B	1842	1898	B
	947	970	B	1846	1894	B
	948	969	B	1851	1891	B
	949	968	B	1852	1890	B
	951	966	B	1860	1882	B
	978	985	B	1862	1880	B
	992	1162	B	1864	1878	B
	993	1161	B	1945	1961	B
	994	1160	B	1946	1960	B
	996	1159	B	1947	1959	B
	997	1158	B	1949	1957	B
	998	1157	B	1950	1956	B
	1004	1151	B	2027	2036	B
	1011	1150	B	2045	2623	B
	1013	1149	B	2046	2622	B
	1014	1148	B	2050	2618	B
	1015	1147	B	2056	2612	B
	1016	1146	B	2064	2446	B
	1017	1145	B	2065	2445	B
	1018	1144	B	2066	2444	B
	1030	1124	B	2083	2236	B
	1037	1118	B	2085	2234	B
	1038	1117	B	2089	2230	B
	1043	1112	B	2091	2228	B
	1052	1107	B	2092	2227	B
	1053	1106	B	2093	2196	B
	1054	1105	B	2094	2195	B
	1058	1080	B	2285	2383	B
	1082	1086	B	2289	2343	B
	1087	1102	B	2291	2341	B
	1164	1185	B	2328	2387	B
	1165	1184	B	2397	2419	B
	1166	1183	B	2399	2417	B
	1167	1182	B	2401	2415	B
	1168	1181	B	2455	2496	B
	1169	1180	B	2457	2494	B
	1170	1179	B	2460	2490	B
	1171	1178	B	2466	2484	B
	1199	1246	B	2470	2480	B
	1200	1245	B	2508	2580	B
	1201	1244	B	2510	2578	B
	1202	1243	B	2514	2570	B
	1207	1239	B	2515	2569	B
	1208	1238	B	2517	2567	B
	1216	1233	B	2524	2539	B
	1217	1232	B	2526	2537	B
	1218	1231	B	2528	2535	B
	1219	1230	B	2549	2559	B
	1221	1228	B	2550	2558	B
	1222	1227	B	2551	2557	B
	1262	2017	B	2589	2605	B
	1276	1294	B	2590	2604	B
	1277	1293	B	2591	2603	B
	1278	1292	B	2631	2787	B
	1279	1291	B	2632	2786	B
	1280	1290	B	2636	2782	B
	1281	1289	B	2641	2773	B
	1296	1644	B	2647	2673	B
	1297	1643	B	2648	2672	B
	1298	1642	B	2650	2670	B
	1303	1625	B	2652	2668	B
	1304	1624	B	2692	2717	B
	1305	1623	B	2693	2716	B
	1314	1338	B	2694	2715	B
	1316	1336	B	2695	2714	B
	1317	1335	B	2696	2711	B
	1319	1333	B	2698	2709	B
	1323	1331	B	2735	2769	B
	1344	1403	B	2744	2760	B
	1346	1600	B	2745	2759	B
	1347	1599	B	2746	2758	B
	1350	1381	B	2838	2880	B
	1356	1375	B	2839	2878	B
	1362	1369	B	2843	2874	B
	1363	1368	B	2847	2869	B
	1385	1402	B	2852	2865	B
	1386	1401	B	5	2898	NULL
	1387	1400	B	6	2897	NULL
	1388	1399	B	7	2896	NULL
	1389	1398	B	8	2895	NULL
	1405	1597	B	120	131	NULL
	1406	1596	B	134	145	NULL
	1407	1595	B	158	168	NULL
	1408	1594	B	265	427	NULL
	1409	1593	B	306	311	NULL
	1410	1592	B	382	392	NULL
	1411	1591	B	411	416	NULL
	1412	1590	B	561	567	NULL
	1423	1575	B	585	1255	NULL
	1424	1574	B	588	669	NULL
	1430	1563	B	651	650	NULL
	1431	1562	B	669	811	NULL
	1432	1561	B	670	810	NULL
	1435	1557	B	687	775	NULL
	1437	1555	B	688	774	NULL
	1442	1549	B	703	729	NULL
	1446	1465	B	827	830	NULL
	1447	1464	B	828	829	NULL
	1448	1463	B	829	828	NULL
	1449	1462	B	830	827	NULL
	1472	1519	B	879	898	NULL
	1473	1518	B	882	894	NULL
	1479	1512	B	885	891	NULL
	1480	1511	B	999	1156	NULL
	1483	1506	B	1019	1143	NULL
	1484	1505	B	1055	1083	NULL
	1485	1504	B	1056	1082	NULL
	1486	1503	B	1081	1087	NULL
	1533	1538	B	1088	1101	NULL
	1612	1619	B	1307	1621	NULL
	1629	1637	B	1313	1339	NULL
	1630	1636	B	1388	1397	NULL
	1650	2007	B	1389	1396	NULL
	1651	2006	B	1417	1581	NULL
	1656	2004	B	1421	1577	NULL
	1657	2003	B	1488	1501	NULL
	1658	2002	B	1610	1621	NULL
	1659	2001	B	1627	1639	NULL
	1660	2000	B	1783	2585	NULL
	1662	1998	B	1784	2584	NULL
	1682	1706	B	1799	1820	NULL
	1683	1705	B	1841	1899	NULL
	1684	1704	B	2028	2035	NULL
	1685	1703	B	2029	2034	NULL
	1691	1696	B	2063	2447	NULL
	1709	1749	B	2093	2226	NULL
	1710	1748	B	2098	2191	NULL
	1711	1747	B	2099	2190	NULL
	1764	1988	B	2100	2189	NULL
	1765	1987	B	2101	2188	NULL
	1766	1986	B	2103	2186	NULL
	1769	1983	B	2105	2184	NULL
	1771	1980	B	2107	2182	NULL
	1772	1979	B	2118	2171	NULL
	1782	2586	B	2120	2178	NULL
	1793	1826	B	2124	2174	NULL
	1795	1824	B	2129	2159	NULL
	1797	1822	B	2136	2155	NULL
	1804	1813	B	2143	2148	NULL
	1805	1812	B	2204	2220	NULL
	1831	1974	B	2288	2344	NULL
	1843	1897	B	2296	2336	NULL
	1844	1896	B	2305	2311	NULL
	1845	1895	B	2402	2414	NULL
	1849	1893	B	2403	2413	NULL
	1850	1892	B	2459	2491	NULL
	1861	1881	B	2506	2582	NULL
	1863	1879	B	2507	2581	NULL
	1948	1958	B	2511	2577	NULL
	2020	2034	B	2512	2576	NULL
	2023	2040	B	2522	2541	NULL
	2024	2039	B	2637	2781	NULL
	2025	2038	B	2751	2754	NULL
	2026	2037	B	2831	2836	NULL
	2043	2625	B	2850	2865	NULL
	2044	2624	B
	2047	2621	B
	2048	2620	B
	2049	2619	B
	2057	2611	B
	2067	2443	B
	2069	2442	B
	2070	2441	B
	2084	2235	B
	2087	2232	B
	2088	2231	B
	2090	2229	B
	2095	2194	B
	2207	2217	B
	2208	2216	B
	2209	2215	B
	2282	2427	B
	2284	2384	B
	2290	2342	B
	2292	2340	B
	2293	2339	B
	2294	2338	B
	2295	2337	B
	2299	2317	B
	2300	2316	B
	2301	2315	B
	2302	2314	B
	2303	2313	B
	2304	2312	B
	2329	2386	B
	2330	2385	B
	2353	2364	B
	2354	2363	B
	2355	2362	B
	2372	2381	B
	2373	2380	B
	2374	2379	B
	2395	2421	B
	2396	2420	B
	2398	2418	B
	2400	2416	B
	2456	2495	B
	2461	2489	B
	2462	2488	B
	2463	2487	B
	2464	2486	B
	2465	2485	B
	2471	2479	B
	2509	2579	B
	2513	2571	B
	2516	2568	B
	2523	2540	B
	2525	2538	B
	2527	2536	B
	2547	2561	B
	2548	2560	B
	2588	2606	B
	2633	2785	B
	2634	2784	B
	2635	2783	B
	2640	2774	B
	2642	2772	B
	2643	2771	B
	2646	2674	B
	2649	2671	B
	2651	2669	B
	2676	2731	B
	2677	2730	B
	2678	2729	B
	2679	2728	B
	2680	2727	B
	2691	2718	B
	2697	2710	B
	2699	2708	B
	2700	2707	B
	2736	2768	B
	2737	2767	B
	2742	2762	B
	2743	2761	B
	2811	2889	B
	2812	2888	B
	2813	2887	B
	2815	2831	B
	2816	2830	B
	2817	2829	B
	2818	2828	B
	2819	2827	B
	2836	2882	B
	2837	2881	B
	2840	2877	B
	2841	2876	B
	2842	2875	B
	2846	2870	B
	2853	2864	B
	2854	2863	B
	2855	2862	B
	2856	2861	B
	1	2902	NULL
	2	2901	NULL
	4	2899	NULL
	43	436	NULL
	103	2198	NULL
	132	147	NULL
	133	146	NULL
	135	144	NULL
	136	143	NULL
	137	142	NULL
	155	171	NULL
	156	170	NULL
	157	169	NULL
	385	411	NULL
	476	481	NULL
	543	550	NULL
	544	549	NULL
	562	566	NULL
	650	651	NULL
	739	740	NULL
	837	942	NULL
	847	933	NULL
	875	902	NULL
	880	897	NULL
	881	895	NULL
	883	893	NULL
	884	892	NULL
	1025	1027	NULL
	1057	1621	NULL
	1172	1177	NULL
	1361	1370	NULL
	1391	1394	NULL
	1413	1589	NULL
	1414	1588	NULL
	1416	1582	NULL
	1422	1576	NULL
	1481	1510	NULL
	1487	1502	NULL
	1516	2035	NULL
	1530	1541	NULL
	1531	1540	NULL
	1532	1539	NULL
	1724	1736	NULL
	1725	1735	NULL
	1726	1734	NULL
	1727	1733	NULL
	1867	1874	NULL
	1868	1873	NULL
	2096	2193	NULL
	2097	2192	NULL
	2102	2187	NULL
	2106	2183	NULL
	2108	2181	NULL
	2110	2179	NULL
	2117	2172	NULL
	2121	2177	NULL
	2122	2176	NULL
	2123	2175	NULL
	2127	2161	NULL
	2128	2160	NULL
	2137	2154	NULL
	2138	2153	NULL
	2139	2152	NULL
	2140	2151	NULL
	2141	2150	NULL
	2142	2149	NULL
	2201	2222	NULL
	2202	2221	NULL
	2205	2219	NULL
	2206	2218	NULL
	2368	2370	NULL
	2466	2755	NULL
	2630	2788	NULL
	2694	2746	NULL
	2701	2706	NULL
	2752	2753	NULL
	2791	2805	NULL
	2792	2804	NULL
	2793	2803	NULL
	2794	2802	NULL
	2795	2801	NULL
	2832	2835	NULL
	2849	2866	NULL
	2868	2869	NULL

## Sheet: Summary
	Table 4S (d). Summary of helix-extension on 16S, 5S, and 23S rRNA data sets.
		16S		5S		23S		Overall
		TruePositive	FalsePositive	TruePositive	FalsePositive	TruePositive	FalsePositive	TruePositive	FalsePositive
	Nucleation Pairs	243	12	23	3	392	84	658	99
	Extended Pairs	129	31	7	1	216	79	352	111
	Total Pairs	372	43	30	4	608	163	1010	210
