# Supplementary material for: Structural Constraints Identified with Covariation Analysis in Ribosomal RNA
Source: PLoS One. 2012 Jun 19;7(6):e39383. doi: 10.1371/journal.pone.0039383 (PMC3378556; doi:10.1371/journal.pone.0039383)
Supplement: Table S5 — A complete list of neighbor effects identified with our analysis. (XLS) [file pone.0039383.s013.xls]

## Sheet: 16S rRNA
Table 5S (a). A complete list of neighbor effects identified with our analysis (16S Rrna)
ThermNT1	ThermNT2	EcoliNT1	EcoliNT2	PhysicalDist (Å)	CrystalStructure	SecondaryOrTertiary
139	171	145	177	2.97816	B	Secondary
204	214	198	219	2.69517	B	Secondary
594	612	611	629	3.32628	B	Secondary
905	1371	928	1389	3.08906	B	Secondary
926	1213	949	1232	3.27502	B	Secondary
974	1026	997	1044	3.26371	B	Secondary
1068	1081	1086	1099	3.27428	B	Secondary
1491	1498	1514	1521	2.78534	B	Secondary
448	462	453	NULL	5.45858	B	Tertiary
1237	1259	1256	1278	5.17829	B	Tertiary
1243	1254	1262	1273	2.65233	B	Tertiary
1430	1433	1450	1453	4.59206	B	Tertiary
2	3	2	3	NULL	NULL	NULL
2	4	2	4	NULL	NULL	NULL
8	9	8	9	11.4498	NULL	NULL
8	10	8	10	14.4978	NULL	NULL
9	10	9	10	3.64597	NULL	NULL
9	11	9	11	7.62829	NULL	NULL
9	12	9	12	10.101	NULL	NULL
11	12	11	12	3.34262	NULL	NULL
11	16	11	16	21.0324	NULL	NULL
12	13	12	13	8.16548	NULL	NULL
13	14	13	14	11.0058	NULL	NULL
15	16	15	16	3.79918	NULL	NULL
79	80	82	83	10.0411	NULL	NULL
79	82	82	85	7.4269	NULL	NULL
80	82	83	85	7.78919	NULL	NULL
80	83	83	87	10.6907	NULL	NULL
82	83	85	87	4.28764	NULL	NULL
114	117	121	124	6.25303	NULL	Base triples
114	231	121	236	6.30928	NULL	Base triples
114	232	121	237	5.7323	NULL	Base triples
138	139	144	145	4.18954	NULL	NULL
167	204	173	198	6.61661	NULL	NULL
187	190	187	190	16.2335	NULL	NULL
188	189	188	189	12.5145	NULL	NULL
188	190	188	190	16.9918	NULL	NULL
189	190	189	190	10.059	NULL	NULL
208	209	209	210	13.021	NULL	NULL
209	210	210	211	10.1684	NULL	NULL
448	463	453	479	4.99658	NULL	NULL
612	613	629	630	3.77787	NULL	NULL
646	649	663	666	10.076	NULL	NULL
649	725	666	742	8.44872	NULL	NULL
686	905	703	928	60.9921	NULL	NULL
686	930	703	953	73.9369	NULL	NULL
686	1209	703	1228	74.0129	NULL	NULL
686	1371	703	1389	63.9268	NULL	NULL
911	912	934	935	9.09051	NULL	NULL
911	913	934	936	7.64402	NULL	NULL
912	913	935	936	3.4083	NULL	NULL
912	915	935	938	10.3115	NULL	NULL
913	915	936	938	7.81078	NULL	NULL
926	950	949	973	19.3886	NULL	NULL
970	974	993	997	9.711	NULL	NULL
970	1186	993	1205	22.7443	NULL	NULL
973	974	996	997	3.95698	NULL	NULL
1009	1010	1029	1030	10.2462	NULL	NULL
1009	1012	1029	1032	10.0156	NULL	NULL	Overlap with HaussellGroup
1010	1012	1030	1032	7.78955	NULL	NULL
1011	1012	1031	1032	3.36213	NULL	NULL
1081	1082	1099	1100	3.48256	NULL	NULL
1237	1238	1256	1257	10.1874	NULL	NULL
1243	1244	1262	1263	3.84139	NULL	NULL
1254	1255	1273	1274	4.74422	NULL	NULL
1430	1431	1450	1451	11.8781	NULL	NULL
1430	1432	1450	1452	3.14514	NULL	NULL
1431	1432	1451	1452	12.1836	NULL	NULL
1431	1433	1451	1453	9.43867	NULL	NULL
1432	1433	1452	1453	4.84883	NULL	NULL
1490	1503	1513	1526	12.5178	NULL	NULL
1491	1492	1514	1515	3.96501	NULL	NULL
1491	1497	1514	1520	5.80294	NULL	NULL
1492	1498	1515	1521	3.487	NULL	NULL	Overlap with HaussellGroup
1494	1495	1517	1518	4.42184	NULL	NULL
1494	1496	1517	1519	7.5893	NULL	NULL
1494	1500	1517	1523	24.6878	NULL	NULL
1494	1503	1517	1526	27.6803	NULL	NULL
1495	1496	1518	1519	3.53637	NULL	NULL
1495	1499	1518	1522	15.8919	NULL	NULL
1495	1500	1518	1523	21.298	NULL	NULL
1495	1505	1518	1528	26.273	NULL	NULL
1496	1499	1519	1522	14.1571	NULL	NULL
1496	1500	1519	1523	19.4969	NULL	NULL
1497	1498	1520	1521	3.92251	NULL	NULL	Overlap with GaltierGroup
1499	1500	1522	1523	5.79514	NULL	NULL
1499	1502	1522	1525	10.8612	NULL	NULL
1500	1502	1523	1525	7.52287	NULL	NULL
1500	1503	1523	1526	11.1132	NULL	NULL

## Sheet: 5S rRNA
Table 5S (b). A complete list of neighbor effects identified with our analysis (5S rRNA)
Column1	Column2	EcoliNT1	EcoliNT2	PhysicalDistance (Å)	BasePair
151	220	23	73	41.6826	NULL
157	199	27	56	5.57817	NULL
157	202	27	59	9.06991	NULL
205	259	61	97	52.9374	NULL
220	268	73	104	4.46806	NULL
222	265	75	101	5.10203	B
234	245	84	89	20.5314	NULL
234	259	84	97	15.3034	NULL
252	259	92	97	14.8049	NULL
254	259	94	97	10.5703	NULL
265	266	101	102	4.32504	NULL
267	268	103	104	5.28657	NULL

## Sheet: 23S rRNA
	Table 5S (c). A complete list of neighbor effects identified with our analysis (23S rRNA)
	Column1	Column2	EcoliNT1	EcoliNT2	HbondDist (Å)	BasePair
	307	335	83	102	7.56836	NULL
	330	335	98	102	18.3414	NULL
	2411	3225	580	943	44.3943	NULL
	5823	5826	1869	1871	8.96904	NULL
	5823	5827	1869	1872	6.97821	NULL
	5826	5827	1871	1872	3.59701	NULL
	5968	6322	1984	2281	70.6416	NULL
	6113	6183	2112	2169	NULL	NULL

## Sheet: Summary
	Table 5S (d). Summary of neighbor effect identified in 16S, 5S and 23S rRNA data sets
	16S rRNA		5S rRNA		23S rRNA
	BasePair	NonBasePair	BasePair	NonBasePair	BasePair	NonBasePair
	12	77	1	11	0	8
Average Physical Distance	8.82		15.805		22.9271
STDEV of Physical Distance	5.91		15.768		25.2233
