# Supplementary material for: Structural Constraints Identified with Covariation Analysis in Ribosomal RNA
Source: PLoS One. 2012 Jun 19;7(6):e39383. doi: 10.1371/journal.pone.0039383 (PMC3378556; doi:10.1371/journal.pone.0039383)
Supplement: Dataset S1 — The bacterial 16S rRNA sequence alignment. (FASTA) [file pone.0039383.s015.fasta]

>Accession:M59156::SeqID:74::TaxID:255
---------------------------------NAACUGAAGAG-UUU-G-AU-CAU-GGCU-CAG-AUU-G-AAC-G-C--UG-GC-GGC-A-GGC-CU--AAC-AC-AUG-CAA-GUC-GA-GCG--GA----------UGAG-----------------------------------------------------------------UGG-AG---CU---------------------------------UG--CU-CCA--------------------------------------------------------------------------UGAU--------U-C---AGC-G-GC-GG--A-CG-GG-UGAGU---AAU-GC-CUAGG-A-A--UCU-GC-CUGG--U-AGUG-G--GG-GAC-AA-CGU---UU-C-GAAA-G-GAAC-G--CUAAUACC-GCAU-ACG------------------------------------UCC--------------UA-CG-----------GGA-----------------GAAA-------GUGGGG-GA--UC----------------------------------------------------------------------------------------------------------------------------------------------------------------------------------------------------------------------------------------------------------UUCG-----------------GA---CCUCA-C-G--CUA----------UCNG--AUG---A-GCCUAG------GU----CGG--AUUA-G-CUA-G---UUGG-UG-AG-GUAAA-GG-CUCACC-AA-GGC-GA-CGA------------UC-CGU-AA-C-UGG-UCU-G-AGA-GGAU----GA-U-CAG-UCAC-ACUGG-A-ACUGA-GA-CACG--GUCC-AGN-CUCC-UACG--GGAG-GC-AG-C-A-GU-GGGG-AAUAUUGGACAAU--GGGC-GAAA-GCC-NNAUCCA-GCCAUGCC-GC-GUG-U-GU-G-AA-GAA-GGUC--UU-CG--GA-UUGUAAA--GCACUUUA-AG-UU--GG-GAG--GA-A-GG-GC--AGU-AAG--U----UAAUA-----C---------CUUG-CU-GU-----------------U-UU-GA-CG-UU-A-CCA-A-CAG-AA--UAAG---------CACCGGCU-AACUUC-GUGCCA--GCAGCCNCGGUA-AU-A-C-GAAG-GGUG-C--NAG-CGUUAAUC-GGAAUUACU-GGGCGUAAAGCGC-GCG-UA-G-GUG-GUUC-G-UU-AAGUUG-G---AUGUG-AAAGC-CCCGGGC---UC-AA-CCU-GG-G-NAC--UGCA-UCCNA-AAC-UGGCG-AGCU-A-GAGUA-----UGGCA--GAGGGUGG-UGGAAUU-UCCUGU-GUA-GCG-GUGAAA-UGC-GUAGAU-AUA-GGAAGGAACACCNG--U-G-GCGAAGGCGA--CCACCUG-------------------------------G-GCU--AAU--ACUGACA-CUGAG-G-------------UG-CNNAA-GC-GU-GGG-GAGC-AAA-CA--GGAUUA-GAUAC-CCU-----GGUA-GUC----CACG-CC-GU--AAAC-G-AUGUC-GACU---------AG-CC-GU-UGGGA-UC---------------------C------------------------------UU-GA-------------------------------GAU-CUUAG-UG-GC-G--CA------GC-UAA--CGCA-UUAA-GUCGACCG-CCU-G-GG-GAGUA-CGGC-C---GCAA---G-GUU-AAAACUC-AAA-UGAAUUG-ACGGG-G-G-C-NN--GC-A--CA-AGCGGUGG-AGCA-U-GU-GGU-UUAAUU-CG-AANNAA-CG--CGAAGAA-CCUUA-CCAGG-CC-UUGAC-A-U-G------------C---AGAG-----AA----CUU-UCC-A---GAGA--UGG-A-U-UGG---UG-----------CC-------UU--------------------------------------------------------------------------CG---------GG------------AA---CUC-UG-ACA---CA--GGU-GC-UGCAUGG-CUG--UCG-UC-A-GC-U---CG-UGU-C-GUGA-GAUGU-UGG-G-UUAA-GU-CCCGUAA--------CGAG-C--GCAACCC-UU-G-UC--NUUAG--UUAC-CAG-CA-C---------------------------G---UU---AAG----------------------------------------GUGGG-CA-CU-C-U-AAG-GA-GA-CUG-CCG--GU--GA-CAA---ACC-G--GAGG-A-AGG-UG-GGG-AUG-ACG--UC-A-AGUC-AUCAU-G-NN-CCUUAC-G-GC-NU--GGGC-U-ACA-CA-CGUG--CUACAAUGGU-C-GG-UA--CAAAGGGU-U--------G-C-UA-AGC-CG-CGAGGUG--GA-G-CUAA-UCCCAU-AAAA-CC-G-AUC-GUAGUCCGGAU-CGCAGUCUGCAAC-U-C-GACUGCG-UGAAGU-CG-GAAU-CGC-UAGUA-AUCGU-GAA-UC-AGA-AU-GUCA-CGGUG-AAUAC-GUU--CCC-GGG-CNUUGUA----CACACCGCCC-GU-C-ACA-----CCA-UGG-GA--GU-GGG-UU-GC-UCCA-GAA-G-UAGC-UAG-U-CU-AA-CC----------------------------------UUCG----------------------------------------------------GG-GGG-A-CG-GU-UA-CCA-CGGA-GNGAUU-CA-UG-ACN-GGGG--------------------------------------------------------------------------------------------------------

>Accession:D50541::SeqID:159::TaxID:46125
----------------------------------------AGAG-UUU-G-AU-CAU-GGCU-CAG-GAC-G-AAC-G-C--UG-GC-GGC-G-UGC-CU--AAU-AC-AUG-CAA-GUC-GA-ACG--AA----CC----GC---------------------------------------------------------------GACUAGG-UG---CU---------------------------------UG--CA-CUUGGUC------------------------------------------------------------------------AA-----GG-U-G---AGU-G-GC-GA--A-CG-GG-UGAGU---AAC-AC-GUGGG-UAA--CCU-AC-CUCA--U-AGUG-G--GG-GAU-AA-CAG---UC-G-GAAA-C-GACU-G--CUAAUACC-GCAUAGGAC--------------------A-UGG-N--A-U---CAC--------------AU-GA-----------UUC---AG-UG----AGG-AAA---------GGUGGC-----------------------------------------------------------------------------------------------------------------------------------------------------------------------------------------------------------------------------------------------------------------GCAA----------------------GCUAU-C-G--CUA----------AGAG--AUG---G-ACCCGC------GG----UGC--AUUA-G-CUA-G---UUGG-UA-GG-GUAAG-GN-CCUACC-AA-GGC-GA-UGA------------UG-CAU-AG-C-CGA-CCU-G-AGA-GGGU----GA-U-CGG-CCAC-AUUGG-G-ACUGA-GA-CACG--GCCC-AAA-CUCC-UACG--GGAG-GC-AG-C-A-GU-AGGG-AAUCUUCCGCAAU--GGAC-GCAA-GUC-UGACGGA-GCAACGCC-GC-GUG-A-GU-G-AA-GAA-GGUC--UU-CG--GA-UCGUAAA--GCUCUGUU-GU-UA--GA-GAA--GA-ACAG-CG--CAU-AGA--G----UAAC------U---------GCUA-UG-CG-----------------U-GU-GA-CG-GU-A-UCU-A-ACC-AG--AAAG---------CCACGGCU-AACUAC-GUGCCA--GCAGCCGCGGUA-AU-A-C-GUAG-GUGG-C--GAG-CGUUGUCC-GGAUUUAUU-GGGCGUAAAGGGA-GUG-UA-G-GCG-GUCU-U-UU-AAGUCU-G---AUGUG-AAAGC-CCACGGC---UC-AA-CCG-UG-G-AGG--GUCA-UUGGA-AAC-UGGGA-GACU-U-GAGUG-----CAGAA--GAGGAGAG-CGGAAUU-CCAUGU-GUA-GCG-GUGAAA-UGC-GUAGAU-AUA-UGGAGGAACACCAG--U-G-GCGAAGGCGG--CUCUCUG-------------------------------G-UCU--G-U-AACUGACG-CUGAG-G-------------CU-CGAAA-GC-GU-GGG-GAGC-AAA-CA--GGAUUA-GAUAC-CCU-----GGUA-GUC----CACG-CC-GU--AAAC-G-AUGAG-UGCU---------AA-GU-GU-UGGAG-GGG---------------------------------------------------UU-CC-----------------A-------------CCC-UUCAG-UG-CU-G--GA------GU-UAA--NGCA-AUAA-GCACUCCG-CCU-G-GG-GAGUA-CGGC-C---GCAA---G-GNU-GAAACUC-AAA-GGAAUUG-ACGGG-G-A-C-CC--GC-A--CA-AGCGGUGG-AGCA-U-GU-GGU-UUAAUU-CG-AAGCAA-CG--CGAAGAA-CCUUA-CCAGG-UC-UUGAC-A-U-C------------C---CGAC----GAC----CGC-UCU-A---GAGA--UAG-A-G-U-U---UU-----------UU-------UU--------------------------------------------------------------------------CG---------GA------------AC---GUC-GG-UGA---CA--GGU-GG-UGCAUGG-UUG--UCG-UC-A-GC-U---CG-UGU-C-GUGA-GAUGU-UGG-G-UUAA-GU-CCCGCAA--------CGAG-C--GCAACCC-CU-A-UA--ACUAG--UUGC-CAG-CA-----------------------------U---UN---AGA-----------------------------------------UGGG-GA-CU-C-U-AGU-UA-GA-CUG-CCG--GU--GA-CAA---ACC-G--GAGG-A-AGG-UG-GGG-AUG-ACG--UC-A-AAUC-AUCAU-G-CC-CCUUAU-G-AC-CU--GGGC-U-ACA-CA-CGUG--CUACAAUGGA-U-GG-UA--CAACGAGC-A--------G-C-GA-ACU-NG-CGAGGGU--AA-G-CGAA-UCUCUA-AAAG-CC-A-UUC-UCAGUUCGGAU-UGUAGUCUGCAAC-U-C-GACUACA-UGAAGC-CG-GAAU-CGC-UAGUA-AUCGC-GGA-UC-AGC-AC-GCCG-CGGUG-AAUAC-GUU--CCC-GGG-UCUUGUA----CACACCGCCC-GU--------------------------------------------------------------------------------------------------------------------------------------------------------------------------------------------------------------------------------------------------------------------------------------------------------------------

>Accession:M59083::SeqID:2180::TaxID:2382
------------------------------NNUAAACAAGAGAG-UUC-G-AU-CCU-GGCU-CAG-GAU-N-AAC-G-C--UG-GC-GGC-A-UGC-CU--AAC-AC-AUG-CAA-GUC-GA-ACG-GAG----UGC---UUGUAGAA-------------------------------------------------------------GCU-UU---UU---------------------------------CG--GA-AGU----------------------------------------------------------------------GGAAAUAA----GUUAC-U--UAGU-G-GC-GG--A-CG-GG-UGAGU---AAC-GC-GUGGG-CAA--CCU-GC-CCUG--U-ACAG-G--GG-GAU-AC-CUA---CC-G-GAAA-C-GGUA-G--CUAAUACC-CUAU-AAG---------------------C-GCA-C--G-AU--AUC--------------GC-AU-----------GAU--AAA-GU----GUG--AAAA-------G---------------------------------------------------------------------------------------------------------------------------------------------------------------------------------------------------------------------------------------------------------------------CCAUAA---------------------------C-G--GUA----------CAGG--AUG---G-GCCCGC------GU----CCG--AUUA-G-CCA-G---UUGG-CG-GG-GUAAC-GG-CCCACC-AA-AGC-GA-CGA------------UC-GGU-AG-C-CGG-CUU-G-AGA-GAGU----GA-A-CGG-CCAC-AUUGG-G-ACUGA-GA-CACG--GCCN-NGA-CUCC-UACG--GGAG-GC-AG-C-A-GU-GGGG-AAUAUUGCACAAU--GGGG-GAAA-CCC-UGAUGCA-GCAAUGCC-GC-GUG-A-AG-G-AA-GAA-GUAU--UU-CG--GU-AUGUAAA--CUUCUAUC-AG-CA--GG-GAA--GA-------------------------AAA----------------------------------------------U-GA-CG-GU-A-CCU-G-ACU-AA--GAAG---------CCCCGGCU-AACUAC-GUGCCA--GCAGCCNNGGUA-AU-A-C-GUAG-GGGG-N--NAG-CGUUAUCC-GGAUUUACU-GGGUGUAAAGGGA-GCG-CA-G-GCG-GCAG-G-GC-AAGUCA-G---AUGUG-AAAUC-CNGGGGC---CC-AA-CCC-CG-G-NAC--UGCA-UUUGA-AAC-UGUCC-NGCU-U-GAGUA-----CAGGA--GAGGCAGG-CGGAAUU-CCUAGU-GUA-GCG-GUGAAA-UGC-GUAGAU-AUU-AGGAGGAACACCAG--U-G-GCGAAGGCGG--CCUGCUG-------------------------------G-ACU--G-U-AACUGACG-CUGAG-G-------------CU-CGAAA-GC-GU-GGG-GAGC-AAA-CA--GGAUUA-GAUAC-CCU-----GGUA-GUC----CACG-CC-GU--AAAC-G-AUGAA-UACU---------AG-GU-GU-CGGGG-ACC---------------------------------------------------AC-U------------------G-------------GUC-UUCGG-UG-CC-G--CA------GC-UAA--CGCA-AUAA-GUAUUCCA-CCU-G-GG-GAGUA-CGUU-C---GCAA---G-AAU-GAAACUC-AAA-GGAAUUG-ANGGG-G-A-C-CN--GC-A--CA-AGCGGUGG-AGCA-U-GU-GGU-UUAAUU-CG-AAGNAA-CG--CGAAGAA-CCUUA-CCAGG-UC-UUGAC-A-U-C------------C---CAAU-G---AC----AGU-GCA-U---GUA---AUG-U-G-UAUU--C------------CC-------UU--------------------------------------------------------------------------CG---------GG-------------G--NAUU-GG-AGA---CA--GGU-GG-UGCAUGG-UUG--UCG-UC-A-GC-U---CG-UGU-C-GUGA-GAUGU-UGG-G-UUAA-GU-CCCGCNA--------CGAG-C--GCAACCC-UU-G-CC--GCCAG--UAGC-CAG-CA-G-------------------------------UU---AGG----------------------------------------CUGGN-CA-CU-C-U-GGC-GN-NA-CUG-CCG--GG--NU-CAA---CCC-G--GAGG-A-AGG-CG-GGG-AUG-ACG--UN-N-AAUC-AUCAU-G-CC-CCUUAU-G-AC-CU--GGGC-U-ACA-CA-CGUG--CUACAAUGGC-A-UG-GA--CAAAGGGA-A--------G-C-GA-CCC-UG-CGAAGGU--GA-G-CAAA-UCCCAA-AAAU-AA-U-GUC-CCAGUUCGGAU-UGCAGGCUGCAAC-C-C-GCCUGCA-UGAAGC-UG-GAAU-CGC-UAGUA-AUCGC-AGA-UC-AGA-AU-GCUG-CGGUG-AAUAC-GUU--CCC-GGG-UCUUGUA----CACACCGCCC-GU-C-ACA-----CCA-UGG-GA--GC-CGG-AA-AU-GCCC-GAA-G-UCAG-UGG-C-CC-AA-CC----------------------------------GCAA----------------------------------------------------GG-AGG-G-AG-CU-GC-CGA-AGGC-GGAGUC-GG-UG-NCN-GGG---------------------------------------------------------------------------------------------------------

>Accession:L35516::SeqID:2181::TaxID:35830
-------------------------------------------------------------------GAC-G-AAC-G-C--UG-GC-GGC-G-UGC-UU--AAC-AC-AUG-CAA-GUC-GA-GCG--GA-----------------------------------------------------------------------------GAAUA-UA---GC---------------------------------AA--UA-UAUUC------------------------------------------------------------------------------------U-U---AGC-G-GC-GG--A-CG-GG-UGAGU---AAC-GC-GUGGG-CAA--UCU-GC-CUCA--U-ACAG-G--GG-GAU-AA-CAC---UG-G-GAAA-C-UAGU-G--CUAAUACC-GCAU-AAA---------------------A-UAG-U--G-AA--GUG--------------GC-AU-----------CAC--UUU-AC----UAU--CAAA-------GGA--------------------------------------------------------------------------------------------------------------------------------------------------------------------------------------------------------------------------------------------------------------------GCAA-------------------------UC-C-G--GUG----------UGAG--AUG---A-GCCCGC------GU----CCG--AUUA-G-CUA-G---UUGG-UG-GG-GUAAC-GG-CCCACC-AA-GGC-GA-CGA------------UC-GGU-AG-C-CGA-ACU-G-AGA-GGUU----GA-U-CGG-CCAC-AUUGG-G-ACUGA-GA-CACG--GCCC-AGA-CUCC-UACG--GGAG-GC-AG-C-A-GU-GGGG-AAUAUUGCGCAAU--GGGG-GAAA-CCC-UGACGCA-GCAACGCC-GC-GUG-A-AG-G-AU-GAA-GGUU--UU-CG--GA-UUGUAAA--CUUCUUUG-AU-UG--GG-GAC--GA-------------------------UAA----------------------------------------------U-GA-CG-GU-A-CCC-A-AAA-AA--CAAG---------CCACGGCU-AACUAC-GUGCCA--GCAGCCGCGGUA-AU-A-C-GUAG-GUGG-C--AAG-CGUUGUCC-GGAUUUACU-GGGUGUAAAGGGC-GUG-UA-G-GCGGGGAU-G--C-AAGUCA-G---AUGUG-AAAUU-C-GGGGC---UC-AA-CCC-CG-G-CGC--UGCA-UCUGA-AAC-UGUAU-CUCU-U-GAGUG-----CUGGA--GAGGAAAG-CGGAAUU-CCUAGU-GUA-GCG-GUGAAA-UGC-GUAGAU-AUU-AGGAGGAACACCAG--U-G-GCGAAGGCGG--CUUUCUG-------------------------------G-ACA--G-U-AACUGACG-CUGAG-G-------------CG-CGAAA-GC-GU-GGG-GAGC-GAA-CA--GGAUUA-GAUAC-CCU-----GGUA-GUC----CACG-CC-GU--AAAC-G-AUGGA-UACU---------AG-GU-GU-AGGAG-G------U---------------A------------------------------UC-GACC------------------------------CC-UUCUG-UG-CC-G--GA------GU-UAA--CACA-AUAA-GUAUCCCA-CCU-G-GG-GAGUA-CGGC-C---GCAA---G-GUU-GAAACUC-AAA-GGAAUUG-ACGGG-G-G-C-CC--GC-A--CA-AGCAGUGG-AGUA-U-GU-GGU-UUAAUU-CG-AAGCAA-CG--CGAAGAA-CCUUA-CCAGG-GC-UUGAC-A-U-A------------C---CAUU-G---AC----GUA-YCU-A---GAGA--UAG-G-U-AU----U------------UC-------UU--------------------------------------------------------------------------CG---------GG-------------A--CAAU-GG-AUA---CA--GGU-GG-UGCAUGG-UUG--UCG-UC-A-GC-U---CG-UGU-C-GUGA-GAUGU-UGG-G-UUAA-GU-CCCGCAA--------CGAG-C--GCAACCC-CU-G-UU--GUUAG--UUGC-CAU-CA-----------------------------U---UA---AGU-----------------------------------------UGGG-CA-CU-C-U-AGC-GA-GA-CUG-CCG--GU--GA-CAA---AUC-G--GAGG-A-AGG-UG-GGG-ACG-ACG--UC-A-AAUC-AUCAU-G-CC-CCUUAU-G-UC-CU--GGGC-U-ACA-CA-CGUA--CUACAAUGGC-U-AU-UA--CAGAGGGA-A--------G-C-GA-AGC-CG-UGAGGUG--GA-G-CAAA-UCUCC--AAAA-AU-A-GUC-CCAGUUCAGAU-UGUAGGCUGAAAC-U-C-GCCUACA-UGAAGU-CG-GAAU-UGC-UAGUA-AUGGC-AGG-UC-AGC-AU-ACUG-CCGUG-AAUAC-GUU--CCC-GGG-CCUUGUA----CACACCGCCC-GU-C-ACA-----CCA-UGA-GA--GU-CUG-CA-AC-ACCC-GAA-G-UCAG-UAG-U-CU-AA-CU----------------------------------GUAA----------------------------------------------------AG-AGG-A-CG-CU-GC-CGA-AGGU-GGGGCC-GA-UG-AUU-GGGG-UG---AAGUC-GUAA-CAA-GGUAG-CC-GUAUCGGA-AGGUGC-----------------------------------------------------------

>Accession:L35515::SeqID:2182::TaxID:35830
-------------------------------------------------------------------GAC-G-AAC-G-C--UG-GC-GGC-G-UGC-UU--AAC-AC-AUG-CAA-GUC-GA-GCG--GA-----------------------------------------------------------------------------GAAUA-UA---GC---------------------------------AA--UA-UAUUC------------------------------------------------------------------------------------U-U---AGC-G-GC-GG--A-CG-GG-UGAGU---AAC-GC-GUGGG-CAA--UCU-GC-CUCA--U-ACAG-G--GG-GAU-AA-CAC---UG-G-GAAA-C-UAGU-G--CUAAUACC-GCAU-AAA---------------------A-UAG-U--G-AA--GUG--------------GC-AU-----------CAC--UUU-AC----UAU--CAAA-------GGA--------------------------------------------------------------------------------------------------------------------------------------------------------------------------------------------------------------------------------------------------------------------GCAA-------------------------UC-C-G--GUG----------UGAG--AUG---A-GCCCGC------GU----CCG--AUUA-G-CUA-G---UUGG-UG-GG-GUAAC-GG-CCCACC-AA-GGC-GA-CGA------------UC-GGU-AG-C-CGA-ACU-G-AGA-GGUU----GA-U-CGG-CCAC-AUUGG-G-ACUGA-GA-CACG--GCCC-AGA-CUCC-UACG--GGAG-GC-AG-C-A-GU-GGGG-AAUAUUGCGCAAU--GGGG-GAAA-CCC-UGACGCA-GCAACGCC-GC-GUG-A-AG-G-AU-GAA-GGUU--UU-CG--GA-UUGUAAA--CUUCUUUG-AU-UG--GG-GAC--GA-------------------------UAA----------------------------------------------U-GA-CG-GU-A-CCC-A-AAA-AA--CAAG---------CCACGGCU-AACUAC-GUGCCA--GCAGCCGCGGUA-AU-A-C-GUAG-GUGG-C--AAG-CGUUGUCC-GGAUUUACU-GGGUGUAAAGGGC-GUG-UA-G-GCGGGGAU-G--C-AAGUCA-G---AUGUG-AAAUU-C-GGGGC---UC-AA-CCC-CG-G-CGC--UGCA-UCUGA-AAC-UGUAU-CUCU-U-GAGUG-----CUGGA--GAGGAAAG-CGGAAUU-CCUAGU-GUA-GCG-GUGAAA-UGC-GUAGAU-AUU-AGGAGGAACACCAG--U-G-GCGAAGGCGG--CUUUCUG-------------------------------G-ACA--G-U-AACUGACG-CUGAG-G-------------CG-CGAAA-GC-GU-GGG-GAGC-GAA-CA--GGAUUA-GAUAC-CCU-----GGUA-GUC----CACG-CC-GU--AAAC-G-AUGGA-UACU---------AG-GU-GU-AGGAG-G------U---------------A------------------------------UC-GACC------------------------------CC-UUCUG-UG-CC-G--GA------GU-UAA--CACA-AUAA-GUAUCCCA-CCU-G-GG-GAGUA-CGGC-C---GCAA---G-GUU-GAAACUC-AAA-GGAAUUG-ACGGG-G-G-C-CC--GC-A--CA-AGCAGUGG-AGUA-U-GU-GGU-UUAAUU-CG-AAGCAA-CG--CGAAGAA-CCUUA-CCAGG-GC-UUGAC-A-U-A------------C---CAUU-G---AC----GUA-YCU-A---GAGA--UAG-G-U-AU----U------------UC-------UU--------------------------------------------------------------------------CG---------GG-------------A--CAAU-GG-AUA---CA--GGU-GG-UGCAUGG-UUG--UCG-UC-A-GC-U---CG-UGU-C-GUGA-GAUGU-UGG-G-UUAA-GU-CCCGCAA--------CGAG-C--GCAACCC-CU-G-UU--GUUAG--UUGC-CAU-CA-----------------------------U---UA---AGU-----------------------------------------UGGG-CA-CU-C-U-AGC-GA-GA-CUG-CCG--GU--GA-CAA---AUC-G--GAGG-A-AGG-UG-GGG-ACG-ACG--UC-A-AAUC-AUCAU-G-CC-CCUUAU-G-UC-CU--GGGC-U-ACA-CA-CGUA--CUACAAUGGC-U-AU-UA--CAGAGGGA-A--------G-C-GA-AGC-CG-UGAGGUG--GA-G-CAAA-UCUCC--AAAA-AU-A-GUC-CCAGUUCAGAU-UGUAGGCUGAAAC-U-C-GCCUACA-UGAAGU-CG-GAAU-UGC-UAGUA-AUGGC-AGG-UC-AGC-AU-ACUG-CCGUG-AAUAC-GUU--CCC-GGG-CCUUGUA----CACACCGCCC-GU-C-ACA-----CCA-UGA-GA--GU-CUG-CA-AC-ACCC-GAA-G-UCAG-UAG-U-CU-AA-CU----------------------------------GUAA----------------------------------------------------AG-AGG-A-CG-CU-GC-CGA-AGGU-GGGGCC-GA-UG-AUU-GGGG-UG---AAGUC-GUAA-CAA-GGUAG-CC-GUAUCGGA-AGGUGC-----------------------------------------------------------

>Accession:D30768::SeqID:2186::TaxID:435
-------------------------------------------------------------------AGC-G-AAC-G-C--UG-GC-GGC-A-UGC-UU--AAC-AC-AUG-CAA-GUC-GC-ACG--AA---------------------------------------------------------------------------------G-GC---UU---------------------------------CG--GC-C----------------------------------------------------------------------------------------U-U---AGU-G-GC-GG--A-CG-GG-UGAGU---AAC-GC-GUAGG-A-A--UCU-AU-CCAU--G-GGUG-G--GG-GAU-AA-CUC---CG-G-GAAA-C-UGGA-G--CUAAUACC-GCAU-GAU------------------------------------ACC--------------UG-AG-----------GGU-----------------CAAA-------GGC--------------------------------------------------------------------------------------------------------------------------------------------------------------------------------------------------------------------------------------------------------------------GCAA-------------------------GU-C-G--CCU----------GUGG--AGG---A-GCCUGC------GU----UUG--AUUA-G-CUU-G---UUGG-UG-GG-GUAAA-GG-CCUACC-AA-GGC-GA-UGA------------UC-AAU-AG-C-UGG-UCU-G-AGA-GGAU----GA-U-CAG-CCAC-ACUGG-G-ACUGA-GA-CACG--GCCC-AGA-CUCC-UACG--GGAG-GC-AG-C-A-GU-GGGG-AAUAUUGGACAAU--GGGG-GCAA-CCC-UGAUCCA-GCAAUGCC-GC-GUG-U-GU-G-AA-GAA-GGUU--UU-CG--GA-UUGUAAA--GCACUUUC-GG-CG--GG-GAC--GA-------------------------UGA----------------------------------------------U-GA-CG-GU-A-CCC-G-CAG-AA--GAAG---------CCCCGGCU-AACUUC-GUGCCA--GCAGCCGCGGUA-AU-A-C-GAAG-GGGG-C--UAG-CGUUGCUC-GGAAUGACU-GGGCGUAAAGGGC-GUG-UA-G-GCG-GUUU-G-UA-CAGUCA-G---AUGUG-AAAUC-CCCGGGC---UU-AA-CCU-GG-G-AGC--UGCA-UUUGA-UAC-GUGCA-GACU-A-GAGUA-----UGAGA--GAGGGUUG-UGGAAUU-CUCAGU-GUA-GAG-GUGAAA-UUC-GUAGAU-AUU-GGGAAGAACACCGG--U-G-GCGAAGGCGG--CAACCUG-------------------------------G-CUC--A-U-UACUGACG-CUGAG-G-------------CG-CGAAA-GC-GU-GGG-GAGC-AAA-CA--GGAUUA-GAUAC-CCU-----GGUA-GUC----CACG-CU-GU--AAAC-G-AUGUG-UGCU---------GG-AU-GU-UGGGU-AAC---------------------------------------------------UU-A------------------G-------------UUA-CUCAG-UG-UC-G--UA------GC-UAA--CGCG-AUAA-GCACACCG-CCU-G-GG-GAGUA-CGGC-C---GCAA---G-GUU-GAAACUC-AAA-GGAAUUG-ACGGG-G-G-C-CC--GC-A--CA-AGCGGUGG-AGCA-U-GU-GGU-UUAAUU-CG-AAGCAA-CG--CGCAGAA-CCUUA-CCAGG-GC-UUGU--A-U-G------------G---AGAG-G---CU----GUA-UUC-A---GAGA--UGG-A-U-AUU---UC-----------CC-------GC--------------------------------------------------------------------------AA---------GG------------GA--CCUC-UU-GCA---CA--GGU-GC-UGCAUGG-CUG--UCG-UC-A-GC-U---CG-UGU-C-GUGA-GAUGU-UGG-G-UUAA-GU-CCCGCAA--------CGAG-C--GCAACCC-UU-A-UC--UUUAG--UUGC-CAG-CA-U---------------------------G---UU---UGG----------------------------------------GUGGG-CA-CU-C-U-AAA-GA-GA-CUG-CCG--GU--GA-CAA---GCC-G--GAGG-A-AGG-UG-GGG-AUG-ACG--UC-A-AGUC-CUCAU-G-GC-CCUUAU-G-UC-CU--GGGC-U-ACA-CA-CGUG--CUACAAUGGC-G-GU-GA--CAGUGGGA-A--------G-C-UA-GAU-GG-CGACAUC--GU-G-CCGA-UCUCU--AAAA-AC-C-GUC-UCAGUUCGGAU-UGCACUCUGCAAC-U-C-GAGUGCA-UGAAGG-UG-GAAU-CGC-UAGUA-AUCGC-GGA-UC-AGC-AU-GCCG-CGGUG-AAUAC-GUU--CCC-GGG-CCUUGUA----CACACCGCCC-GU-C-ACA-----CCA-UGG-GA--GU-UGG-UU-UG-ACCU-UAA-G-CCGG-UGA-G-CG-AA-CC----------------------------------GCAA----------------------------------------------------GG-ACG-C-AG-CC-GA-CCA-CGGU-CGGGUC-AG-CG-ACU-GGGG-UG-----------------------------------------------------------------------------------------------------

>Accession:X74066::SeqID:2188::TaxID:435
-----------------------------------------GAG-UUU-G-AU-UCU-GGCU-CAG-AGC-G-AAC-G-C--UG-GC-GGC-A-UGC-UU--AAC-AC-AUG-CAA-GUC-GC-ACG--AA---------------------------------------------------------------------------------G-GC---UU---------------------------------CG--GC-C----------------------------------------------------------------------------------------U-U---AGU-G-GC-GG--A-CG-GG-UGAGU---AAC-GC-GUAGG-A-A--UCU-AU-CCAU--G-GGUG-G--GG-GAU-AA-CUC---CG-G-GAAA-C-UGGA-G--CUAAUACC-GCAU-GAU------------------------------------ACC--------------UG-AG-----------GGU-----------------CAAA-------GGC--------------------------------------------------------------------------------------------------------------------------------------------------------------------------------------------------------------------------------------------------------------------GCAA-------------------------GU-C-G--CCU----------GUGG--AGG---A-GUCUGC------GU----UUG--AUUA-G-CUU-G---UUGG-UG-GG-GUAAA-GG-CCUACC-AA-GGC-GA-UGA------------UC-AAU-AG-C-UGG-UCU-G-AGA-GGAU----GA-U-CAG-CCAC-ACUGG-G-ACUGA-GA-CACG--GCCC-AGA-CUCC-UACG--GGAG-GC-AG-C-A-GU-GGGG-AAUAUUGGACAAU--GGGG-GCAA-CCC-UGAUCCA-GCAAUGCC-GC-GUG-U-GU-G-AA-GAA-GGUU--UU-CG--GA-UUGUAAA--GCACUUUC-GG-CG--GG-GAC--GA-------------------------UGA----------------------------------------------U-GA-CG-GU-A-CCC-G-CAG-AA--GAAG---------CCCCGGCU-AACUUC-GUGCCA--GCAGCCGCGGUA-AU-A-C-GAAG-GGGG-C--UAG-CGUUGCUC-GGAAUGACU-GGGCGUAAAGGGC-GUG-UA-G-GCG-GUUU-G-UA-CAGUCA-G---AUGUG-AAAUC-CCCGGGC---UU-AA-CCU-GG-G-AGC--UGCA-UUUGA-UAC-GUGCA-GACU-A-GAGUA-----UGAGA--GAGGGUUG-UGGAAUU-CUCAGU-GUA-GAG-GUGAAA-UUC-GUAGAU-AUU-GGGAAGAACACCGG--U-G-GCGAAGGCGG--CAACCUG-------------------------------G-CUC--A-U-UACUGACG-CUGAG-G-------------CG-CGAAA-GC-GU-GGG-GAGC-AAA-CA--GGAUUA-GAUAC-CCU-----GGUA-GUC----CACG-CU-GU--AAAC-G-AUGUG-UGCU---------GG-AU-GU-UGGGU-AAC---------------------------------------------------UU-A------------------G-------------UUA-CUCAG-UG-UC-G--UA------GC-UAA--CGCG-AUAA-GCACACCG-CCU-G-GG-GAGUA-CGGC-C---GCAA---G-GUU-GAAACUC-AAA-GGAAUUG-ACGGG-G-G-C-CC--GC-A--CA-AGCGGUGG-AGCA-U-GU-GGU-UUAAUU-CG-AAGCAA-CG--CGCAGAA-CCUUA-CCAGG-GC-UUGU--A-U-G------------G---AGAG-G---CU----GUA-UUC-A---GAGA--UGG-A-U-AUU---UC-----------CC-------GC--------------------------------------------------------------------------AA---------GG------------GA--CCUC-UU-GCA---CA--GGU-GC-UGCAUGG-CUG--UCG-UC-A-GC-U---CG-UGU-C-GUGA-GAUGU-UGG-G-UUAA-GU-CCCGCAA--------CGAG-C--GCAACCC-UU-A-UC--UUUAG--UUGC-CAG-CA-U---------------------------G---UU---UGG----------------------------------------GUGGG-CA-CU-C-U-AAA-GA-GA-CUG-CCG--GU--GA-CAA---GCC-G--GAGG-A-AGG-UG-GGG-AUG-ACG--UC-A-AGUC-CUCAU-G-GC-CCUUAU-G-UC-CU--GGGC-U-ACA-CA-CGUG--CUACAAUGGC-G-GU-GA--CAGUGGGA-A--------G-C-UA-GAU-GG-CGACAUC--GU-G-CCGA-UCUCU--AAAA-AC-C-GUC-UCAGUUCGGAU-UGCACUCUGCAAC-U-C-GAGUGCA-UGAAGG-UG-GAAU-CGC-UAGUA-AUCGC-GGA-UC-AGC-AU-GCCG-CGGUG-AAUAC-GUU--CCC-GGG-CCUUGUA----CACACCGCCC-GU-C-ACA-----CCA-UGG-GA--GU-UGG-UU-UG-ACCU-UAA-G-CCGG-UGA-G-CG-AA-CC----------------------------------GCAA----------------------------------------------------GG-ACG-C-AG-CC-GA-CCA-CGGU-CGGGUC-AG-CG-ACU-GGGG-UG---AAGUC-GUAA-CAA-GGUAG-CC-GUAGGGGA-ACCUGCGGC---UGGAUCACCUCCUUU--------------------------------------

>Accession:X71863::SeqID:2217::TaxID:438
-----------------------------------------GAG-UUU-G-AU-UCU-GGCU-CAG-AGC-G-AAC-G-C--UG-GC-GGC-A-UGC-UU--AAC-AC-AUG-CAA-GUC-GC-ACG--AA---------------------------------------------------------------------------------G-GU---UU---------------------------------CG--GC-C----------------------------------------------------------------------------------------U-U---AGU-G-GC-GG--A-CG-GG-UGAGU---AAC-GC-GUAGG-U-A--UCU-AU-CCAU--G-GGUG-G--GG-GAU-AA-CAC---UG-G-GAAA-C-UGGU-G--CUAAUACC-GCAU-GAC------------------------------------ACC--------------UG-AG-----------GGU-----------------CAAA-------GGC--------------------------------------------------------------------------------------------------------------------------------------------------------------------------------------------------------------------------------------------------------------------GCAA-------------------------GU-C-G--CCU----------GUGG--AGG---A-GCCUGC------GU----UUG--AUUA-G-CUA-G---UUGG-UG-GG-GUAAA-GG-CCUACC-AA-GGC-GA-UGA------------UC-AAU-AG-C-UGG-UUU-G-AGA-GGAU----GA-U-CAG-CCAC-ACUGG-G-ACUGA-GA-CACG--GCCC-AGA-CUCC-UACG--GGAG-GC-AG-C-A-GU-GGGG-AAUAUUGGACAAU--GGGG-GCAA-CCC-UGAUCCA-GCAAUGCC-GC-GUG-U-GU-G-AA-GAA-GGUC--UU-CG--GA-UUGUAAA--GCACUUUC-GA-CG--GG-GAC--GA-------------------------UGA----------------------------------------------U-GA-CG-GU-A-CCC-G-UAG-AA--GAAG---------CCCCGGCU-AACUUC-GUGCCA--GCAGCCGCGGUA-AU-A-C-GAAG-GGGG-C--UAG-CGUUGCUC-GGAAUGACU-GGGCGUAAAGGGC-GUG-UA-G-GCG-GUUU-G-UA-CAGUCA-G---AUGUG-AAAUC-CCCGGGC---UU-AA-CCU-GG-G-AGC--UGCA-UUUGA-UAC-GUGCA-GACU-A-GAGUG-----UGAGA--GAGGGUUG-UGGAAUU-CCCAGU-GUA-GAG-GUGAAA-UUC-GUAGAU-AUU-GGGAAGAACACCGG--U-G-GCGAAGGCGG--CAACCUG-------------------------------G-CUC--A-U-UACUGACG-CUGAG-G-------------CG-CGAAA-GC-GU-GGG-GAGC-AAA-CA--GGAUUA-GAUAC-CCU-----GGUA-GUC----CACG-CU-GU--AAAC-G-AUGUG-UGCU---------AG-AU-GU-UGGGU-GAC---------------------------------------------------UU-A------------------G-------------UCA-UUCAG-UG-UC-G--CA------CU-UAA--CGCG-UUAA-GCACACCG-CCU-G-GG-GAGUA-CGGC-C---GCAA---G-GUU-GAAACUC-AAA-GGAAUUG-ACGGG-G-G-C-CC--GC-A--CA-AGGCGUGG-AGCA-U-GU-GGU-UUAAUU-CG-AAGCAA-CG--CGCAGAA-CCUUA-CCAGG-GC-UUGA--A-U-G------------U---AGAG-G---CU----GCA-AGC-A---GAGA--UGU-U-U-GUU---UC-----------CC-------GC--------------------------------------------------------------------------AA---------GG------------GA--CCUC-UA-ACA---CA--GGU-GC-UGCAUGG-CUG--UCG-UC-A-GC-U---CG-UGU-C-GUGA-GAUGU-UGG-G-UUAA-GU-CCCGCAA--------CGAG-C--GCAACCC-CU-A-UC--UUUAG--UUGC-CAU-CA-G---------------------------G---UU---GGG----------------------------------------CUGGG-CA-CU-C-U-AGA-GA-GA-CUG-CCG--GU--GA-CAA---GCC-G--GAGG-A-AGG-UG-GGG-AUG-ACG--UC-A-AGUC-CUCAU-G-GC-CCUUAU-G-UC-CU--GGGC-U-ACA-CA-CGUG--CUACAAUGGC-G-GU-GA--GAGUGGGA-A--------G-C-UA-GGU-GG-UGACACC--AU-G-GUGA-UCUCU--AAAA-GC-C-GUC-UCAGUUCGGAU-UGCACUCUGCAAC-U-C-GAGUGCA-UGAAGG-UG-GAAU-CGC-UAGUA-AUCGC-GGA-UC-AGC-AU-GCCG-CGGUG-AAUAC-GUU--CCC-GGG-CCUUGUA----CACACCGCCC-GU-C-ACA-----CCA-UGG-GA--GU-UGG-UU-UG-ACCU-UAA-G-CCGG-UGA-G-CG-AA-CC----------------------------------GCAA----------------------------------------------------GG-ACG-C-AG--C-GA-CCA-CGGU-CGGGUC-AG-CG-ACU-GGGG-UG---AAGUC-GUAA-CAA-GGUAG-CC-GUAGGGGA-ACCUGCGGC---UGGAUCACCUCCUUUA-UG----------------------------------

>Accession:L37422::SeqID:2265::TaxID:28187
---------------------------------NNNUCGGAGAG-UUU-G-AU-CCUUGGCU-CAG-GAC-G-AAC-G----UG-GC-GGC-G-UGC-CU--AAC-AC-AUG-CAA-GUC-GC-GCCG-AG--------------------------------------------------------------------------AA-AGC-G-CU--CUU---------------------------------UG--AG-CAGUUAGU---------------------------------------------------------------------------------A-C---CGU---GY-GG--G-CG-GG-UGAGU---AAC-GC-GUGAG-UAA--UCU-AC-CUUU--A-AGUC-U--GA-UAU-AA-CUU---CU-C-GAAA-G-GGAA-G--CUAAUUUC-GGAU-AUU---------------------A-UGC-U--G-CU--GGA--------------UA-AC-----------CAG--GCK-GG----CAU--CAAA-------GGCGGC-----------------------------------------------------------------------------------------------------------------------------------------------------------------------------------------------------------------------------------------------------------------UUUUU---------------------GCCUC-C-G--CUU----------UUAG--AUG---U-GCUCGC------GU----CCC--AUUA-G-CUU-G---UUGG-UG-AG-AUAAC-AG-CUCACU-AA-GGC-AA-CAA------------UG-GGN-AG-C-CGA-CCU-G-AGA-GGGU----GA-U-CGG-CUAC-ACUGG-G-ACUGA-GA-CACG--GCCG-UGU-CUCC-UACG--GUAG-NC-UG-C-A-GU-GGGG-UAUCUUUCGCAAU--GAUGCGCAA-GCU-UGACGAA-GCGACGCC-GY-GUG-A-GU-G-AU-GAA-GGC---UU-CG--GG-UCGUAAA--GCUCNGUC-CU-CA--GG-GAA--GA-ACAU-CU--UAG-UAG--U----GAAUA-----A---------CUGC-UU-GG-----------------C-UU-GG-CG-GU-A-CCU-G-AGA-AG--AAAG---------CUCCGGCU-AACUAC-GUGCCA--GCAGCNUCGGUA-AU-A-C-GUAG-GGAG-Y--NAG-GCUUGUCC-GGAAUCAUU-GGGCGUAAAGGGU-GCG-CA-G-GCG-GUCU-G-GC-AAGUCA-A---GUGUG-AAAUG-UAUCGGC---UU-AA-CUG-AU-A-CAC--UGCG-CUUGA-AAC-UGUCA-GGCU-U-GAGGG-----YAAGA--GAAGAGAG-CGGAAUU-CCUAGU-GUA-GCG-GUGAAA-UGC-GUAGAU-AUU-AGGAAGAACACCAG--U-G-GCGAAAGCGG--CUCUCUG-------------------------------G-CUU--GAC--CCUGACG-CUGAG-G-------------CA-CNAAA-GC-UA-GGG-UAGC-NAA-CG--GGAUUA-GAUAC-CCC-----GGUA-GUC----CUGG-CU-GU--AAAC-G-CUGGA-UACU---------AG-GU-GU-UGGGG-G------U---------------U------------------------------CA-ACU-------------------------------CC-CUCAG-UG-CU-G--CA------GU-UAA--CGCG-UUAA-GUAUCCCG-CCU-G-GG-GAUUA-CGAC-C---GCAA---G-GUU-GAAACUU-AAA-GGAAUUG-ACGGG-G-G-C-CU--GC-A--CA-AGCGGUGG-AGCA-U-GU-GGU-UUAAUU-CG-AAGCAA-CG--CGCAGAA-CCUUA-CCAGG-GC-UUGAC-A-U-C------------C---CGUG-----AC----UAU-CUG-U-C-AACA--GCA-G-A-AUU---UG---------GUCC--------U--------------------------------------------------------------------------UU---------GGAU----------CA---CAC-GG-UGA---CA--GGA-GG-AGCAUGG-CUG--UCG-UC-A-GC-U---CG-UGU-C-GUGA-GAUGU-UGG-G-UUAA-GU-CCCGCAA--------CGAG-C--GGGACCC-CU-G-AC----UAG--UUGC-UAG-CG----------------------------AU---UA---AUG---C-------------------------------------CGGG-GU-CU-C-U-AAG-GA-GA-CUG-CUA--GU--CA-AAA---ACU-G--GAGG-A-AGG-UG-GGG-AUG-ACG--UC-A-AGUC-AUUAU-G-CC-CCUUAU-G-CU-CC--GGGC-U-ACA-CA-CGUG--CUACAAUGGC-C-UG-UA--CAGAGGGC-G--------G-C-UA-UAC-CG-CAAGGUU--UA-G-CUAA-UCCUC--AAAA-CA-G-GUC-CCAGUUCGGAU-UGCUGGCUGCAAC-U-C-GCCUGCA-UGAAGC-UG-GAGU-CGC-UAGUA-AUCGC-GGA-UC-AGA-AU-GCCG-CGGUG-AAUCC-GUU--CCC-AGG-CCUUGUA----CACACCGCCC-GU-C-ACA-----CCA-CCC-GA--GU-UGG-AU-GC-ACCA-GAA-G-UCGU-C-----------------------------------------------UACG--------------------------------------------------------------G-GC-GC-CGA-AGGU-UYGUCC-GG-C------------------------------------------------------------------------------------------------------------------

>Accession:U14905::SeqID:2513::TaxID:2148
----------------------------------------AGAG-UUU-G-AU-CCU-GGCU-CAG-GAU-G-AAC-G-C--UG-GC-GGC-G-UGC-CU--AAU-AC-AUG-CAA-GUC-GA-ACG--AA-------------------------------------------------------------------------------GCA-UC---UU---------------------------------CG--GA-UGC--------------------------------------------------------------------------------------U-U---AGU-G-GC-GA--A-CG-GG-UGAGU---AAC-AC-GUAGA-UAA--CCU-AC-CUUU--A-ACUC-G--AG-GAU-AA-CUC---CG-G-GAAA-C-UGGA-G--CUAAUACU-GGAU-AGG---------------------A-UGU-G--U-G---CAU--------------GA-AA-----------AAA----A-CA----CAU-UUAAA-------GA---------------------------------------------------------------------------------------------------------------------------------------------------------------------------------------------------------------------------------------------------------------------UUUA--------------------------U-C-G--GUU----------UAAG--AGG---G-GUCUGC------GG----CGC--AUUA-G-UUA-G---UUGG-UG-GA-GUAAA-AG-CCUACC-AA-GAC-GA-UGA------------UG-CGU-AG-C-CGG-ACU-G-AGA-GGUC----UA-C-CGGCCCAC-AUUGG-G-ACUGA-GA--ACG--GCCC-AAA-CUCC-UACG--GGAG-GC-AG-C-A-GUAAGGG-AAUUUUCGGCAAU--GGGG-GAAA-CCC-UGACCGA-CCAACGCC-GC-GUG-A-AC-G-AC-GAA-GUAC--UU-CG--GU-AUGUAAA--GUUCUUUU-AU-AU--GG-GAA--GA-AAAA-U-----------------UGAA-------------------------A-----------------A-UU-GA-CG-GU-A-CCA-U-AUG-AA--UAAG---------CCCCGGCU-AACUAU-GUGCCA--GCAGCCGCGGUA-AU-A-C-AUAG-GGGG-C--GAG-CGUUAUCC-GGAUUUACU-GGGCGUAAAGGGU-GCG-UA-G-GUG-GUUA-U-AA-AAGUUU-G---UGGUG-UAAGU-GCAGUGC---UU-AA-CGC-UG-U-GA---GGCU-AUGAA-AAC-UAUAU-AACU-A-GAGUG-----AGACA--GAGGCAAG-UGGAAUU-CCAUGU-GUA-GCG-GUAAAA-UGC-GUAAAU-AUA-UGGAGGAACACCAG--U-G-GUGAAGGCGG--CUUGCUG-------------------------------G-GUC--UAU--ACUGACA-CUGAU-G-------------CA-CGAAA-GC-GU-GGG-GAGC-AAA-CA--GGAUUA-GAUAC-CCU-----GGUA-GUC----CACG-CC-GU--AAAC-G-AUGAG-AACU---------AA-GU-GU-UGGGC-------------------------------------------------------AA-AA---------------------------------G-GUCAG-UG-CU-G--CA------GU-UAA--CGCA-UUAA-GUUCUCCG-CCU-G-AG-UAGUA-CGUA-C---GCAA---G-UAU-GAAACUC-AAA-GGAAUUG-ACGGG-A-C-C-CC--GC-A--CA-AGCGGUGGGAUCA-U-GU-UGU-UUAAUU-CG-AAGAUA-CAA-CGAAAAA-CCUUA-CCAGG-UCUUUGAC-A-U-A------------C---UCUG----CAA----AAGGCUU-A---GAAA--UAA-G-U-CCG----------------------------GAGGCUUA-----------------------------------------------------------------------------------------------CAG-AU-GUA---CA--GGU-GG-UGCACGG-UUG--UCG-UC-A-GC-U---CG-UGU-C-GUGA-GAUGU-UGG-G-UUAA-GU-CCCGCAA--------CGAG-C--GCAACCC-UU-A-UU--GCUAG--UUAC-CAU-CA-----------------------------U---UA---AGU-----------------------------------------UGGG-GA-CU-C-U-AGC-GA-GA-CUG-CCA--GU--GA-UAA---AUU-G--GAGG-A-AGG-UG-GGG-AUG-ACG--UC-A-AAUC-AUCAU-G-CC-CCUUAU-GAAC-CU--GGGC-U-ACCAAA-CGUG--AUACAAUGGC-U-GG-AA--CAAAGAGA-A--------G-C-GA-UAG-GG-UGACCUG--GA-G-CGAA-ACUCAC-AAAA-AC-A-GUC-UCAGUUCGGAU-UGGAGUCUGCAAC-U-C-GACUCCA-UGAAGU-CG-GAAU-CGC-UAGUA-AUCCC-AAA-UC-AGC-AU-GUUG-CGGUG-AAUAC-GUU--CUC-GGG-GUUUGUA----CACACCGCCC-GU-C-AAA-----CCA-CGA-AA--GU-GGG-CA-AU-ACCC-AAC-G-CCGG-UGG-C-CU-AA-CCC---------------------------------GAAA---------------------------------------------------GGG-AGG-G-AG-CC-GU-CUA-AGGU-AGGGUC-CA-UG-AUU-GGGG-UU---AAGUC-GUAA-CAA-GGUAA-CC-CUA-----------------------------------------------------------------------

>Accession:M23932::SeqID:2514::TaxID:2148
-------------------------------UUUAUAUGGAGAG-UUU-G-AU-CCU-GGCU-CAG-GAU-G-AAC-G-C--UG-GC-GGC-G-UGC-CU--AAU-AC-AUG-CAA-GUC-GA-ACG--AA-------------------------------------------------------------------------------GCA-UC---UU---------------------------------CG--GA-UGC--------------------------------------------------------------------------------------U-U---AGU-G-GC-GA--A-CG-GG-UGAGU---AAC-AC-GUAGA-UAA--CCU-AC-CUUU--A-ACUC-G--AG-GAU-AA-CUC---CG-G-GAAA-C-UGGA-G--CUAAUACU-GGAU-AGG---------------------A-UGU-G--U-G---CAU--------------GA-AA-----------AAA----A-CA----CAU-UUAAA-------GA---------------------------------------------------------------------------------------------------------------------------------------------------------------------------------------------------------------------------------------------------------------------UUUA--------------------------U-C-G--GUU----------UAAG--AGG---G-GUCUGC------GG----CGC--AUUA-G-UUA-G---UUGG-UG-GG-GUAAG-AG-CCUACC-AA-GAC-GA-UGA------------NU-CGU-AG-C-CGG-ACU-G-AGA-GGUC----UA-C-CGG-CCAC-AUUGG-G-ACUGA-GA--ACG--GCCC-AAA-CUCC-UACG--GGAG-GC-AG-C-A-GU-AGGG-AAUUUUCGGCAAU--GGGG-GAAA-CCC-UGACCGA-GCAACGCC-GC-GUG-A-AC-G-AC-GAA-GUAC--UU-CG--GU-AUGUAAA--GUUCUUUU-AU-AU--GG-GAA--GA-AAAA-U-----------------UAAA-------------------------A-----------------A-UU-GA-CG-GU-A-CCA-U-AUG-AA--UAAG---------CCCCGGCU-AACUAU-GUGCCA--GCAGCCGCGGUA-AU-A-C-AUAG-GGGG-C--GAG-CGUUAUCC-GGAUUUACU-GGGCGUAAAGGGU-GCG-UA-G-GUG-GUUA-U-AA-AAGUUU-G---UGGUG-UAAGU-GCAGUGC---UU-AA-CGC-UG-U-GA---GGCU-AUGAA-AAC-UAUAU-AACU-A-GAGUG-----AGACA--GAGGCAAG-UGGAAUU-CCAUGU-GUA-GCG-GUAAAA-UGC-GUAAAU-AUA-UGGAGGAACACCAG--U-G-GCGAAGGCGG--CUUGCUG-------------------------------G-GUC--UAU--ACUGACA-CUGAU-G-------------CA-CGAAA-GC-GU-GGG-GAGC-AAA-CA--GGAUUA-GAUAC-CCU-----GGUA-GUC----CACG-CC-GU--AAAC-G-AUGAG-AACU---------AA-GU-GU-UGGCC-------------------------------------------------------AU-AA---------------------------------G-GUCAG-UG-CU-G--CA------GU-UAA--CGCA-UUAA-GUUCUCCG-CCU-G-AG-UAGUA-CGUA-C---GCAA---G-UAU-GAAACUC-AAA-GGAAUUG-ACGGG-A-C-C-CC--GC-A--CA-AGCGGUGG-AUCA-U-GU-UGU-UUAAUU-CG-AAGAUA-CA--CGAAAAA-CCUUA-CCAGG-UC-UUGAC-A-U-A------------C---UCUG----CAA----AGG-CUU-A---GAAA--UAA-G-U-UCG----------------------------GAGGCUAA-----------------------------------------------------------------------------------------------CAG-AU-GUA---CA--GGU-GG-UGCACGG-UUG--UCG-UC-A-GC-U---CG-UGU-C-GUGA-GAUGU-UGG-G-UUAA-GU-CCCGCAA--------CGAG-C--GCAACCC-UU-A-UU--GCUAG--UUAC-CAU-CA-----------------------------U---UA---AGU-----------------------------------------UGGG-GA-CU-C-U-AGC-GA-GA-CUG-CCA--GU--GA-UAA---AUU-G--GAGG-A-AGG-UG-GGG-AUG-ACG--UC-A-AAUC-AUCAU-G-CC-CCUUAU-G-AC-CU--GGGC-U-ACA-AA-CGUG--AUACAAUGGC-U-GG-AA--CAAAGAGA-A--------G-C-GA-UAG-GG-UGACCUG--GA-G-CGAA-ACUCAC-AAAA-AC-A-GUC-UCAGUUCGGAU-UGGAGUCUGCAAC-U-C-GACUCCA-UGAAGU-CG-GAAU-CGC-UAGUA-AUCGC-AAA-UC-AGC-AU-GUUG-CGGUG-AAUAC-GUU--CUC-GGG-GUUUGUA----CACACCGCCC-GU-C-AAA-----CCA-CGA-AA--GU-GGG-CA-AU-ACCC-AAC-G-CCGG-UGG-C-CU-AA-CCC---------------------------------GAAA---------------------------------------------------GGG-AGG-G-AG-CC-GU-CUA-AGGU-AGGGUC-CA-UG-AUU-GGGG-UU---AAGUC-GUAA-CAA-GGUAU-CC-CUACGGGA-ACGUGGGGA---UGGAUCACCUCCUUUC-U-----------------------------------

>Accession:M23933::SeqID:2515::TaxID:2150
--------------------------------NCAAUUGGAGAG-UUU-G-AU-CCU-GGCU-CAG-GAU-N-AAC-G-C--UG-GC-GGC-G-UGC-CU--AAU-AC-AUG-CAA-GUC-GA-ACG--AA--------------------------------------------------------------------------------GG-UA---CU---------------------------------UG--UA-CC---------------------------------------------------------------------------------------U-U---AGU-G-GC-GA--A-CG-GG-UGAGU---AAC-AC-GUAGG-UAA--CCU-GC-CCUN--G-AAUU-U--GG-AAU-AA-CAG---UU-G-GAAA-C-GAUU-G--CUAAUACY-RAAU-AGG---------------------U-AAU-A--A-U---CCG--------------GC-AU-----------CGG---AA-UA----UUA-UUAAA-------GAUCC-----------------------------------------------------------------------------------------------------------------------------------------------------------------------------------------------------------------------------------------------------------------AAUCAA----------------------GGAU-C-G--UUC----------UAGG--AGG---G-GCCUGC------GU----CGC--AUUA-G-UUA-G---UUGG-UG-AG-GUAAU-GG-CUCACC-AA-GAC-UG-UGA------------UG-CGU-AG-C-CGG-ACU-G-AGA-GGUU----GA-A-CGG-CCAC-ACUGG-G-ACUGA-GA-CACG--GCCC-AGA-CUNC-UACG--GGAG-GC-AG-C-A-GU-AGGG-AAUUUUCGGCNAU--GGGG-GAAA-CCC-UGACCGA-GCAACGCC-GC-GUG-A-AU-G-AC-GAA-GCUC--UUUUU--GA-GUGUAAA--AUUCUUUU-AU-UA--GG-GAA--GA-AUGA-CA--UAU-AAA--G----GAAA------U---------AGUA-UA-UG-----------------U-GU-GA-CG-GU-A-CUU-A-AUG-AA--UAAG---------CCCCGGCU-AACUAU-GUGCCA--GCAGCCGCGGYA-AU-A-C-AUAG-GGGG-C--NAG-CGUUAUCC-GGAAUUAUU-GGGCGUAAAGGGU-GAG-UA-G-GCG-GUAA-A-UU-AAGUUU-G---GGGUU-UAAAC-ACAGUGC---UC-AA-CGC-UG-U-GG---CGCU-UCAAA-AAC-UGAUU-UACU-A-GAGUU-----AGACA--GAGGCAAG-UGGAAUU-CCAUGU-GUA-GCG-GUAAAA-UGC-GUAAAU-AUA-UGGAGGAACACCAG--U-G-GCGAAGGCGG--CUUGCUG-------------------------------G-GUC--UGG--ACUGACG-CUGAG-G-------------CA-CGAAA-GC-GU-GGG-GAGC-AAA-CA--GGAUUA-GAUAC-CCU-----GGUA-GUC----CACG-CC-GU--AAAC-G-AUGAG-UACU---------AA-GU-GU-CGGA--------------------------------------------------------AG-AA-----------------------------------UUCGG-UG-CU-G--UA------GU-UAA--CGCA-AUAA-GUACUCCG-CCU-G-AG-UAGUA-CGUG-C---GCAA---G-CAU-GAAACUC-AAA-GGAAUUG-ACGGG-A-C-C-CN--GC-A--CA-AGCGGUGG-AUCA-U-GU-UGU-UUAAUU-CG-AAGAUA-CG--CGAAGAA-CCUUA-CCAGG-UC-UUGAC-A-U-C------------C---CCUG----CAA----AGC-UAU-A---GAGA--UAU-A-G-UG-----------------------------GAGGUUAC-----------------------------------------------------------------------------------------------CAG-GG-UGA---CA--GGU-GG-UGCAUGG-UUG--UCG-UC-A-GC-U---CG-UGU-C-GUGA-GAUGU-UGG-G-UUAA-GU-CCCGUAA--------CGAG-C--GCAACCC-UC-G-UU--GCUAG--UUGC-CAU-CA-----------------------------U---UA---AGU-----------------------------------------UGGG-GA-CU-C-U-AGC-GA-GA-CUG-CCA--GU--GA-UAA---ACU-G--GAGG-A-AGG-UG-GGG-AUG-ACG--UC-A-AAUC-AUCAU-G-CC-CCUUAU-G-AC-CU--GGGC-U-ACA-AA-CGUG--AUACAAUGGC-U-GG-AA--CAAAAGGA-A--------G-C-GA-AGG-AG-CGAUCUG--GA-G-CAAA-ACCUCU-AAAA-AC-A-GUC-UCAGUUCGGAU-UGAAGUCUGCAAC-U-C-GACUUCA-UGAAGC-UG-GAAU-CGC-UAGUA-AUCGU-GGA-UC-AGA-AC-GCCA-CGGUG-AAUAC-GUU--CUC-GGG-GUUUGUA----CACACCGCCC-GU-C-AAA-----CCA-CGA-AA--GU-UAA-CA-AU-ACCC-AAA-A-CCGG-UGG-C-CU-AA-CCA---------------------------------UUUA---------------------------------------------------UGG-AGG-G-AG-CC-GU-CUA-AGGU-AGGGUU-GA-UG-AUU-GGG---------------------------------------------------------------------------------------------------------

>Accession:U14906::SeqID:2518::TaxID:35623
----------------------------------------AGAG-UUU-G-AU-CCU-GGCU-CAG-GAU-G-AAC-G-C--UG-GC-GGC-G-UGC-CU--AAU-AC-AUG-CAA-GUC-GA-ACG--AA--------------------------------------------------------------------------------CC-AC---UU---------------------------------CG--GU-GG---------------------------------------------------------------------------------------U-U---AGU-G-GC-GA--A-CG-GG-UGAGU---AAC-AC-GUAGA-UAA--CCU-AC-CUAA--A-ACUC-G--AG-GAU-AA-CAC---CG-G-GAAA-C-UGGU-G--CUAAUACU-GGAU-AGG---------------------A-UGU-A--A-G---GAU--------------GA-UU-----------UUC----U-UA----CAU-UUAAA-------GA---------------------------------------------------------------------------------------------------------------------------------------------------------------------------------------------------------------------------------------------------------------------UUAA--------------------------U-C-G--GUU----------UUAG--AGG---G-GUCUGC------GG----CGC--AUUA-G-UUA-G---UUGG-UG-GG-GUAAA-GG-CCUACC-AA-GAC-GA-UGA------------UG-CGU-AG-C-CGG-ACU-G-AGA-GGCUC---UA-A-CGCCCCAC-AUUGGGUGACUGA-GA--ACG--GCCC-AAA-CUCC-UACG--GGAG-GC-AG-C-A-GU-AGGG-AAUUUUCGGCAAU--GGGGGGAAA-CCC-UGACCGA-CCAACACC-GC-GUG-A-AC-G-AA-GAA-GUUC--UU-CG--GA-AUGUAAA--GUUCUUUU-AU-AU--GG-GAC--GA-AAAA-A-----------------UCAA-------------------------A-----------------A-UU-GA-CG-GU-A-CCA-U-AUG-AA--UAAG---------CCCCGGCU-AACUAU-GUGCCA--GCAGCCGCGGUA-AU-A-C-AUAG-GGGG-C--GAG-CGUUAUCC-GGAUUUACU-GGGCGUAAAGGGU-GCG-UA-G-GUG-GUUA-A-AU-AAGUUU-C---UGGUG-UAAGU-GCAGUGC---UC-AA-CGC-UG-U-GA---UGCU-AGGAA-AAC-UGUUU-AGCU-A-GAGUG-----AGACAG-AGGCAAUG-UGGAAUU-CCAUGU-GUA-GCG-GUAAAA-UGC-GUAAAU-AUA-UGGAGGAACACCAG--U-G-GCGAAGGCGG--CUUGCUG-------------------------------G-GUC--UAU--ACUGACA-CUGAU-G-------------CA-CGAAA-GC-GU-GGG-GAGC-AAA-CA--GGAUUA-GAUAC-CCU-----GGUA-GUC----CACG-CC-GU--AAAC-G-AUGAG-AACU---------AA-GU-GU-UGGCC------------------------C------------------------------UC-AG---------------------------------G-GUCAGUGC-CU-G--CA------GU-UAA--CGCA-UUAA-GUUCUCCG-CCU-G-AG-UAGUA-CGUA-C---GCAA---G-UAU-GAAACUC-AAA-GGAAUUG-ACGGG-A-C-C-CC--GC-A--CA-AGCGGUGG-AUCA-U-GU-UGU-UUAAUU-CG-AAGAUA-CA--CGAAAAA-CCUUA-CCAGG-UC-UUGAC-A-U-A------------C---UCUG----CAA----UGG-CUU-A---GAAA--UAA-G-U-UCG----------------------------GAGGUUAA-----------------------------------------------------------------------------------------------CAG-AU-GUA---CA--GGU-GG-UGCACGG-UUG--UCG-UC-A-GC-U---CG-UGU-C-GUGA-GAUGU-UGG-G-UUAA-GUCCCCGCAA--------CGAG-C--GCAACCC-UU-AAUU--GCUAG--UUAC-CAU-CA-A---------------------------U---AA---AGU----------------------------------------UGGGG-GA-CU-C-U-AGCGAAGAC-UUG-CCA--GCU-GA-UAA---AUU-GG-GAGGGA-AGGGUGAGGGGAUG-ACCUC-C-A-AAUC-AUAUC-G-CC-CCUUAU-G-AC-CUC-GGGCCAACCA-AA-CGUG--AUACAAUGCC-U-GA-UA--CAAAGAGA-A--------G-C-GA-UGG-GG-UGACCCG--GA-G-CGAA-UCUCAU-AAAA-GC-A-GUC-UUAGUUCGGAU-UGAAGUCUGCAAC-U-C-GACUUCA-UGAAGU-UG-GAAU-CGC-UAGUA-AUCGC-GAA-UC-AGC-AU-GUCG-CGGUG-AAUAC-GUU--CUC-GGG-GUUUGUA----CACACCGCCC-GU-C-AAA-----CCA-CGA-AA--GU-GAG-CA-AU-ACCC-AAA-G-CCGG-UGG-C-CU-AA-CCC---------------------------------GUAA---------------------------------------------------GGG-AGG-G-AG-CC-GU-CUA-AGGU-AGGGUU-CA-UG-AUU-GGGG-UU---AAGUC-GUAA-CAA-GGUAA-CC-GUA-----------------------------------------------------------------------

>Accession:U14904::SeqID:2519::TaxID:35623
----------------------------------------AGAG-UUU-G-AU-CCU-GCCU-CAG-GAU-G-AAC-G-C--UG-GC-GGC-G-UGC-CU--AAU-AC-AUG-CAA-GUC-GA-ACG--AA--------------------------------------------------------------------------------CC-AC---UU---------------------------------CG--GU-GG---------------------------------------------------------------------------------------U-U---AGU-G-GC-GA--A-CG-GG-UGAGU---AAC-ACGUACGA-UAA--CCU-GCCCUAA--A-ACUC-G--AG-GAU-AA-CAC---CGGG-GAAA-C-UGGU-G--CUAAUACU-GGAU-AGG---------------------A-UGU-U--A-G---GAU--------------GA-UU-----------UUC----U-UA----CAU-UUAAA-------GA---------------------------------------------------------------------------------------------------------------------------------------------------------------------------------------------------------------------------------------------------------------------UUAA--------------------------U-C-G--GUU----------UUAG--AGG---G-GUCUUUC-----GG----CGC--AUUA-G-UUA-G--UUUGG-UG-GG-GUAAA-GG-CCUCCC-AACACC-GA-UGA------------UG-CGUUGGCC-CGGCUUU-G-AGA-GGUC--UUUU-U-CGG-CCAC-AUUGG-GGACUGA-GA-ACUGU-GCCC-AAA-CUCCUUACG--GGAG-GC-AG-C-A-GU-GGGG-AAUUUUCGCCAAAUUGGGG-GAAA-CCC-UGACCGA-CCAACGCC-GC-GUG-A-AC-G-AA-GAA-GUUC--UU-CG--GA-AUGUAAG--GUUCUUUU-AU-AU--GG-GAA--GA-AAAA-C-----------------UCAA-------------------------A-----------------A-UU-GG-CG-GU-A-CCA-U-AUG-AA--UAAC---------CCCCGGCU-AACUAU-GUGCCA--GCACCCGCGGUA-AU-A-C-AUAG-GGGG-C--GAG-CGUUAUCC-GGAUUUACU-GGGCGUAAAGGGU-GCG-UA-G-GUG-GUUA-A-AC-AAGUUU-C---UGGUG-UAAGU-GCAGUGC---UC-AA-CGC-UG-U-GA---UGCU-AGGAA-AAC-UGUUU-AGCU-A-GAGUG-----AGACA--GAGGCAAG-UGGAAUU-CCAUGU-GUA-GCG-GUAAAA-UGC-GUAAAU-AUA-UGGAGGAACACCAG--U-G-GCGAAGGCGG--CUUGCUG-------------------------------G-GUC--UAU--ACUGACA-CUGAU-G-------------CA-CGAAA-GC-GU-GGA-GAGC-AAA-CA--GGAUUA-GAUAC-CCU-----GGUA-GUC----CACG-CC-GU--AAAC-G-AUGAG-AACU---------AA-GU-GU-UGGCC------------------------C------------------------------UC-AG---------------------------------G-GUCAG-UG-CU-G--CA------GU-UAA--CGCA-UUAA-GUUCUCCG-CCU-G-AG-UAGUA-CGUA-C---GCAA---G-UAU-GAAACUC-AAA-GGAAUUG-ACGGG-A-C-C-CC--GC-A--CA-AGCGGUGG-AUCA-U-GU-UGU-UUAAUU-CG-AAGAUA-CA--CGAAAAA-CCUUA-CCAGG-UC-UUGAC-A-U-A------------C---UCUG----CAA----UGG-CUU-A---GAAA--UAA-G-U-UCG----------------------------GAGGUUAA-----------------------------------------------------------------------------------------------CAG-AU-GUA---CA--GGU-GG-UGCACGG-UUG--UCG-UC-A-GC-U---CG-UGU-C-GUGA-GAUGU-UGG-G-UUAA-GU-CCCGCAA--------CGAG-C--GCAACCC-UU-A-UU--GCUAG--UUAC-CAU-CA-A---------------------------U---UA---AGU-----------------------------------------UGGG-GA-CU-C-U-AGC-GA-GA-CUG-CCA--GGU-GA-UAA---AUU-UG-GAGG-A-AGG-UG-GGG-AUG-ACCG-UC-A-AUCA-AUCAU-C-CC-CCUUAU-G-AC-CU--GGCC-U-CCA-AA-CGUG--AUACAAUGUC-U-GA-UACCAAAAGAGA-A--------G-C-GA-UGG-GU-UGACCCG--GA-G-CGAA-UCUCAU-AAAG-UC-A-GUC-UCAGUUCGGAU-UGAAGUCUGCAAC-U-C-GACUUCA-UGAAGU-UG-GAAU-CGC-UAGUA-AUCGC-GAA-UC-AGC-AU-GUCG-CGGUG-AAUAC-GUU--CUC-GGG-GUUUGUA----CACACCGCCC-GU-C-AAA-----CCA-CGA-AA--GU-GAG-CA-AU-ACCC-AAA-G-CCGG-UGG-C-CU-AA-CCC---------------------------------GUAA---------------------------------------------------GGG-AGG-G-AC-CC-GU-CUA-AGGU-AGGGUU-CA-UG-AUU-GGGG-UU---AAGUC-GUAA-CAA-GGUAA-CC-GUA-----------------------------------------------------------------------

>Accession:L33734::SeqID:2520::TaxID:38986
------------------------------------------------------------------------------------------------------------------------------------------------------------------------------------------------------------------------------------------------------------------------------------------------------------------------------------------------------------------------------A--A-CG-GG-UGAGU---AAC-AC-GUAGG-UAA--CCU-GC-CCCU--A-AGAC-G--AG-GAU-AA-CAG---UU-G-GAAA-C-GACU-G--CUAAGACU-GGAU-AGG---------------------A-GUA-U--U-U---GAG--------------GC-AU-----------CUU---GA-AU----ACU-UUAAA-------AGACC------------------------------------------------------------------------------------------------------------------------------------------------------------------------------------------------------------------------------------------------------------------UUUG-----------------------GGUA-U-G--CUU----------AGGG--AGG---G-GCCUGC------GG----CGC--AUUA-G-UUA-G---UUGG-UG-AG-GUAAA-GG-CUUACC-AA-GAC-GA-UGA------------UG-CGU-AG-C-CGG-ACU-G-AGA-GGUU----GA-A-CGG-CCAC-AUUGG-G-ACUGA-GA-CACG--GCCC-AAA-CUCC-UACG--GGAG-GC-AG-C-A-GU-AGGG-AAUUUUCGUCAAU--GGGG-GAAA-CCC-UGAACGA-GCAACGCC-GC-GUG-A-AC-G-AA-GAA-GUAC--UU-CG--GU-ACGUAAA--GUUCUUUU-AU-UA--GG-GAA--GA-AUGG-CU--GGU-G---------GAAA------------------AA-CC-AG-----------------A-AU-GA-CG-GU-A-CCU-A-AUG-AA--UAAG---------CCCCGGCU-AACUAU-GUGCCA--GCAGCCGCGGUA-AU-A-C-AUAG-GGGG-C--AAG-CGUUAUCC-GGAAUUAUU-GGGCGUAAAGGGU-GCG-UA-G-GCG-GUCU-A-UA-AUGUCU-G---AGGUA-UAAGU-GCAGUGC---UC-AA-CGC-UG-U-GA---UGCU-UUAGA-AAC-UGAUA-GGCU-A-GAGUG-----AGAUA--GAGGCAAG-UGGAAUU-CCAUGU-GUA--CG-GUAAAA-UGC-GUAAAU-AUA-UGGAGGAACACCAG--U-G-GCGAAGGCGG--CUUGCUG-------------------------------G-GUC--UAU--ACUGACG-CUCAU-G-------------CA-CGAAA-GC-GU-GGG-GAGC-AAA-CA--GGAUUA-GAUAC-CCU-----GGUA-GUC----CACG-CC-GU--AAAC-G-AUGAG-UACU---------AA-GU-GU-UGG--------------------------A------------------------------GA-AAU-----------------------------------UCAG-UG-CU-G--UA------GU-UAA--CGCA-AUAA-GUACUCCG-CCU-G-AG-UAGUA-CGUA-C---GCAA---G-UAU-GAAACUU-AAA-GGAAUUG-ACGGG-A-C-C-CC--GC-A--CA-AGCGGUGG-AUCA-U-GU-UGU-UUAAUU-CG-AGGAUA-CA--CGAAAAA-CCUUA-CCAGG-UC-UUGAC-A-U-AC---------------UCUG----CAA----GUC-UAU-A---GAGA--UAU-A-G-AG-----------------------------GAGGCUAA-----------------------------------------------------------------------------------------------CAG-AU-GUA---CA--GGU-GG-UGCAUGG-UUG--UCG-UC-A-GC-U---CG-UGU-C-GUGA-GAUGU-UGG-G-UUAA-GU-CCCGCAA--------CGAG-C--GCAACCC-UU-A-UU--GCUAG--UUAC-CAU-CA-----------------------------U---UA---AGU-----------------------------------------UGGG-GA-CU-C-U-AGC-GA-GA-CUG-CCA--GU--GA-UAA---ACU-G--GAGG-A-AGG-UG-GGG-AUG-ACG--UC-A-AAUC-AUCAU-G-CC-CCUUAU-G-AC-CU--GGGC-U-ACA-AA-CGUG--AUACAAUGGC-U-GA-AA--CAAAGGGA-A--------G-C-GA-AAG-AG-UGAUCUG--GA-G-CGAA-ACCCAU-AAAA-GC-A-GUC-UCAGUUCGGAU-UGAAGUCUGCAAC-U-C-GACUUCA-UGAAGU-UG-GAAU-CGC-UAGUA-AUCGC-GAA-UC-AGC-AA-GUCG-CGGUG-AAUAC-GUU--CUC-GGG-GUUUGUA----CACACCGCCC-GU-C-AAA-----CCA-CGA-AA--GU-CAG-CA-AU-ACCC-AAA-G-CCGG-UGG-C-CU-AA-CC----------------------------------GUAA----------------------------------------------------GG-AGG-G-AG-CC-GU-UUA-AGGU-AGGGUU-GA-UG-AUU-GGGG-UU---AAGUC-GUAA-CAA-GGUAU-CC-CUACCGGA-AGGUGGGGA---UGGAU------------------------------------------------

>Accession:L42543::SeqID:2535::TaxID:44938
----------------------------------------AGAG-UUU-G-AU-CCU-GGCU-CAG-AUU-G-AAC-G-C--UG-GC-GGC-A-UGC-CU--AAC-AC-AUG-CAU-GUC-GA-ACG--CG-AAA--------------------------------------------------------------------------AGAG-GG---GC---------------------------------AA--CC-CUUU----------------------------------------------------------------------------------AG-U-A--GAGU-G-GC-GG--A-CG-GG-UGCGU---AAC-GC-GUAGG-A-A--UCU-GC-CUGA--C-AGUG-G--GG-GAU-AA-CUU---AG-G-GAAA-C-UUAA-G--CUAAUACC-GCAU-ACG------------------------------------CCC--------------UA-CG-----------GGG-----------------GAAA-------GCGGGG-GA--CU----------------------------------------------------------------------------------------------------------------------------------------------------------------------------------------------------------------------------------------------------------CUUGU----------------AG---CCUCG-C-G--CUG----------ACAG--AUG---A-GCCUGC------GU----CCG--AUUA-G-CUA-G---UUGG-CG-GG-GUAAU-AG-CCCACC-AA-GGC-GA-CGA------------UC-GGU-AG-C-UGG-UCU-G-AGA-GGAC----GA-U-CAG-CCAC-ACUGG-G-ACUGA-GA-CACG--GCCC-AGA-CUCC-UACG--GGAG-GC-AG-C-A-GU-GGGG-AAUAUUGGACAAU--GGGC-GAAA-GCC-UGAUCCA-GCAAUGCC-GC-GUG-U-GU-G-AA-GAA-GGCC--UG-CG--GG-UUGUAAA--GCACUUUC-GG-GG--GG-GAA--GA-A-AA-GU--UAG-CUG--C----UAAUA-----U---------CAGC-UA-AU-----------------C-UU-GA-CG-UU-A-CUC-C-AAU-AA--GAAG---------CACCGGCU-AACUCC-GUGUCA--GCAGCCGCGGUA-AU-A-C-GGAG-GGUG-C--AAG-CGUUAAUC-GGAAUUACU-GGGCGUAAAGGGN-AUG-UA-G-GCG-GNUU-N-AU-AAGUCG-G---UUGUG-AAAGC-CCCGGGC---UU-AA-CCU-GG-G-AAC--UGCA-AUCGA-UGC-UGUCA-AGCU-A-GAGUA-----CGAGA--GAGGGGGG-UAGAAUU-CCUGGU-GUA-GCG-GUGAAA-UGC-GUAGAN-AUC-AGGAGGAAUACCAG--U-G-NCGAAGGCGN--CCCCCUG-------------------------------G-AUC--GAU--ACUGACN-CUGAG-G-------------UA-CGNAA-GC-GU-GGG-GAGC-AAA-CA--GGAUUA-GAUAC-CCU-----GGUA-GUC----CACG-CC-GU--AAAC-U-AUGUU-GACU---------AG-CC-GU-UAGAU-UC---------------------A------------------------------UU-UAA------------------------------GAA-UCUAG-UG-GC-G--UA------GC-UAA--CGCG-AUAA-GUCAACCG-CCU-G-GG-GAGUA-CGGU-C---GCAA---G-AUU-AAAACUC-AAA-GGAAUUG-ACGGG-G-G-C-CC--GC-A--CA-ACCGGUGG-AGCA-U-GU-GGU-UUAAUU-CG-AUGCAA-CG--CGAAGAA-CCUUA-CCAGC-UC-UUGAC-A-U-C------------UC-UAGUA-----AA----CCU-UUA-A---GAGA--UUA-A-A-GGG---UC-----------GU-------UU---------------------------------------------------------------------------G---------GA------------GA----------------CA--GGU-GC-UGCAUGG-CUG--UCG-UC-A-GC-U---CG-UGU-C-GUGA-GAUGU-UGG-G-UUAA-GU-CCCGUAA--------CGAG-C--GCAACCC-UC-G-UC--CUUAG--UUGC-CAG-CA-C---------------------------G---UA---AUG----------------------------------------GUGGG-AA-CU-C-U-AGG-GA-GA-CUG-CCG--GU--GA-CAA---ACC-G--GAGG-A-AGG-UG-GGG-AUG-ACG--UC-A-AGUC-AUCAU-G-GN-CUUUAU-G-AG-CU--GGGC-U-ACA-CA-CGUG--CUACAAUGGC-C-GG-UA--CAGAGGGC-A--------G-C-CA-ACC-CG-CAAGGGG--GA-G-CCAA-UCCCAG-AAAA-CC-G-GUC-GUAGUCCGGAU-UGGAGUCUGCAAC-U-C-GACUCCA-UGAAGU-CG-GAAU-CGC-UAGUA-AUCGC-GGA-UC-AGA-AC-GCUN-CGGUG-AAUAC-GUC--CCC-GGG-CCUUGUA----CACACCGCCC-GU-C-ACA-----CCA-UGG-GA--GU-GGG-UU-GC-AAAA-GAA-G-UAGG-UAG-U-CU-AA-CCC---------------------------------GCAA---------------------------------------------------GGG-AGG-G-CG-CU-UA-CCA-CUUU-GUGAUU-CA-UG-ACU-GGGG-UG---AAGUC-GUAA-CAA-G----------------------------------------------------------------------------------

>Accession:M22509::SeqID:2616::TaxID:85698
---------------------------------NAACUGAAGAG-UUU-N-AU-CCN-GGCU-CAG-AUU-G-AAC-G-C--UA-GC-GGG-A-UGC-CU--UAC-AC-AUG-CAA-GUC-GA-ACG--GC-AG-CAC--------------------------------------------------------------------------G-GA---CUU--------------------------------CG--UC-U----------------------------------------------------------------------------------G-GUG-G-C--GAGU-G-GC-GA--A-CG-GG-UGAGU---AAU-GU-AUCGG-A-A--CGU-GC-CCAG--U-AGCG-G--GG-GAU-AA-CUA---CG-C-GAAA-N-CGUA-G--CUAAUACC-GCAU-ACG------------------------------------NCC--------------UA-CG-----------GGG-----------------GAAA-------GCNNGG-GA--UC----------------------------------------------------------------------------------------------------------------------------------------------------------------------------------------------------------------------------------------------------------GCAA-----------------GA---CCUUG-C-A--CUA----------UUGG--AGC---G-GCCGAU------AU----CGG--AUUA-G-CUA-G---UUGG-UG-GG-GUAAC-GG-CUCACC-AA-GGC-GA-CGA------------UC-CGU-AG-C-UGG-UUU-G-AGA-GGAC----GA-C-CAG-CCAC-ACUGG-G-ACUGA-GA-CACG--GCCC-AGA-CUCC-NACG--GGAG-GC-AG-C-A-GU-GGGG-AAUUUUGGACAAU--GGGG-GAAA-CCC-UGAUCCA-GCCAUCCC-GC-GUG-U-GC-G-AU-GAA-GGCC--UU-CG--GG-UUGUAAA--GCACUUUU-GG-CA--GG-AAA--GA-A-AC-GU--CGU-GGG--U----UAAUA-----C---------CCCG-CG-GC-----------------A-CU-GA-CG-GU-A-CCU-G-CAG-AA--UAAG---------CACCGGCU-AACUAC-GUGCCA--GCAGCCGCGGUN-AU-A-C-GUAG-GGUG-C--AAG-CGUUAAUC-GGAAUUACU-GGGCGUAAAGCGU-GCG-CA-G-GCG-GUUC-G-GA-AAGAAA-G---AUGUG-AAAUC-CCAGAGC---UN-AA-CUU-UG-G-AAC--UGCA-UUUUU-AAC-UACCG-GGCU-A-GAGUG-----UGUNA--GAGGGAGG-UGGAAUU-CCGCGU-GUA-GCA-GUGAAA-UGC-GUAGAU-AUG-CGGAGGAACACCGA--U-G-GCGAAGGCAG--CCUCCUG-------------------------------G-GAU--AAC--ACUGACG-CUCAU-G-------------CA-CGAAA-GC-GU-GGG-GAGC-AAA-CA--GGAUUA-GAUAC-CCU-----GGUA-GUC----CACG-CC-CU--AAAC-G-AUGUC-AACU---------AG-CU-GU-UGGGG-CC---------------------U------------------------------UC-AN-------------------------------GGC-CUUGG-UA-GC-G--CA------GC-UAA--CGCG-UGAA-GUUGACCG-CCU-G-GG-GAGUA-CGGU-C---GCAA---G-AUU-AAAACUC-AAA-GGAAUUG-ACGGG-G-A-C-CC--GC-A--CA-AGCGGUGG-AUGA-U-GU-GGA-UUAAUU-CG-AUGCAA-CG--CGAAAAA-CCUUA-CCUAC-CC-UUGAC-A-U-G------------U---CUGG-----AA----UCC-UGA-A---GAGA--UUU-A-G-GAG---UG----------CUC-------GC--------------------------------------------------------------------------AA---------GAG-----------AA---CCG-GA-ACA---CA--GGU-GC-UGCAUGG-CUG--UCG-UC-A-GC-U---CG-UGU-C-GUGA-GAUGU-UGG-G-UUAA-GU-CCCGCAA--------CGAG-C--GCAACCC-UU-G-UC--AUUAG--UUGC-UA--C----------------------------------GA---AA-------------------------------------------GGG-CA-CU-C-U-AAU-GA-GA-CUG-CCG--GU--GA-CAA---ACC-G--GAGG-A-AGG-NN-GGG-AUG-ACG--UN-A-AGUC-CUCAU-G-GC-CCUUAU-G-GG-UA--GGGC-U-UCA-CA-CGUC--AUACCAUGGU-C-GG-GA--CAGAGGGU-C--------G-C-CA-NCC-CG-CGAGGGG--GA-G-CCAA-UCCCAG-AAAC-CC-G-AUC-GUAGUCCGGAU-CGCAGUCUGCAAC-U-C-GACUGCG-UGAAGU-CG-GAAU-CGC-UAGUA-AUCGC-GGA-UC-AGC-AU-GUCG-CGGUG-AAUAC-GUU--CCC-GGG-UCUUGUA----CACACCGCCC-GU-C-ACA-----CCA-UGG-GA--GU-GGG-UU-UU-ACCA-GAA-G-UAGU-UAG-C-CU-AA-CN----------------------------------GNAA----------------------------------------------------GG-AGG-G-CN-AU-UA-CCA-CGGN-AGNAU------------------------------------------------------------------------------------------------------------------------

>Accession:X65935::SeqID:2661::TaxID:905
-----------------------------------NUUGGAGAG-NNN-G-AU-CCU-GGCU-CAG-GAC-G-AAC-G-C--NG-GC-GGC-G-UGC-NN--AAC-AC-AUG-CUA-GUC-GA-ACG--GA----------------------------------------------------------------------------GAACUU-UC---UU---------------------------------CG--GA-AGGUUC-----------------------------------------------------------------------------------U-U---AGU-G-GC-GN--A-CG-GG-UGAGU---AAC-GC-GUAGG-CAA--CCU-NC-CUNU--C-UGUU-G--GG-GAC-AA-CAU---UC-C-GAAA-G-GGAU-G--CUAAUACC-GAAU-GAG---------------------A-UCC-U--U-UU--UCC--------------GC-AU-----------GGA--GAG-AG----GAU--GAAA-------GAUGGC-CUC-UA----------------------------------------------------------------------------------------------------------------------------------------------------------------------------------------------------------------------------------------------------------CUUG-----------------UA-A--NUAU-C-G--CA-----------GAAG--AUG---G-GCCUGC------GU----CUG--AUUA-G-CUA-G---UAGG-UG-AG-GUAAC-GG-CUCACC-UA-GGC-GA-UGA------------UC-AGU-AG-C-CGG-UNU-G-AGA-GGAU----GA-A-CGG-CCAC-AUUGG-G-ACUGA-GA-CACG--GCCA-CNA-CUCC-UACG--GGAG-GC-AG-C-A-GU-GGGG-AAUCUUCCGCAAU--GGAC-GAAA-GUC-UGACGGA-GCAACGCC-GC-GUG-A-GU-G-AU-GAA-GGCC--UU-CG--GG-UUGUAAA--ACUCUGUU-GU-CA--GG-GAC--GA-AAGC-AC--CGA-UCU--A----UAAUA-----C---------AUUU-UG-GU-----------------G-UU-GA-CG-GU-A-CCU-N-ACG-AG--GAAG---------CCACGGCU-AACUAC-GUGCCA--GCAGCCGCGGUA-AU-A-C-GUAG-GUGG-C--CAG-CGUUGUCC-GGAAUUAUU-GGGCGUAAAGAGC-AUG-UA-G-GCG-GCNN-U-UA-ANGUCC-G---ACGUG-AAAAU-GCGGGGC---UC-AA-CCC-CG-U-AUG---GCG-UUGGA-UAC-GGAAG-UCNU-N-GAGUG-----CAGGA--GAGGAAAG-GGGAAUU-CCCAGU-GUA-GCG-GUGAAA-UGC-GUAGAU-AUU-GGGAGGAACACCAG--U-G-GCGAAGGCGC--CUUUCUG-------------------------------G-ACU--G-U-GUCUGACG-CUGAG-A-------------UG-CGAAA-GC-CA-GGG-UAGC-AAA-CG--GGAUUA-GAUAC-CCC-----GGUA-GUC----CANG-CC-GU--AAAC-G-AUGGG-UACU---------AG-GU-GU-AGGAG-G------N---------------A------------------------------UC-GACC------------------------------CC-NNCUG-UG-CC-G--GA------GN-GAA--CGCA-AUAA-GUACCCCG-CCU-G-GG-GAGUA-CGAU-C---GCAA---G-AUU-GAAACUC-AAA-GGAAUUG-ACGGG-G-G---CC--GC-A--CA-AGCGGUGG-AGUA-U-GU-GGU-UUAAUU-CG-ACGCAA-CG--CGAAGAA-CCUUA-CCAAG-GC-UUGAC-A-U-U------------G---AGUG-----AA----AGA-CCC-A---GAGA--UGG-G-N-CCC---CU-----------UC-------UU--------------------------------------------------------------------------CG---------GA------------AG---CAC-GA-AAA---CA--GGU-GG-UGCAUGG-CUG--UCG-UC-A-GC-U---CG-UGU-C-GUGA-GAUGU-UGG-G-UUAA-GU-CCCGCAA--------CGAG-C--GCAACCC-UN-A-UC--CUAUG--UUAC-CAG-CA-C---------------------------G---UA---AUG----------------------------------------GUGGG-GA-CU-C-A-UAG-GA-GA-CUG-CCA--GG--GA-UAA---CCU-N--GAGG-A-AGG-CG-GGG-AUG-ACG--UC-A-AGUC-AUCAU-G-CC-CCUUAU-G-UC-UU--GGGC-U-ACA-CA-CGUA--CUACAAUGGU-C-GG-CA--CAAAGGGC-A--------G-C-GA-AG--CG-CGAGGCG--GA-G-CCAA-UCCCAG-AAAC-CC-G-ACC-CCAGUUCGGAU-CGCAGGCUGCAAC-C-C-GCCUGCG-UGAAGU-UG-GAAU-CGC-UAGUA-AUCGC-AGG-UC-AGC-AU-ACUG-CGGUG-AAUAC-GUU--CCC-GGG-CCUUGUA----CACACCGCCC-GU-C-ACA-----CCA-CGA-AA--GU-UGG-UA-AC-ACCC-GAA-G-CCGG-UGA-G-AU-AA-CCU---------------------------------UUU----------------------------------------------------AGG-AGU-C-AG-CU-GU-CUA-AGGU-GGGGCC-GA--------------------------------------------------------------------------------------------------------------------

>Accession:X77951::SeqID:2662::TaxID:905
---------------------------------------------------------------------C-G-AAC-G-C--UG-GC-GGC-G-UGC-UU--AAC-AC-AUG-CAA-GUC-GA-ACG--GA----------------------------------------------------------------------------GAACUU-UC---UU---------------------------------CG--GA-AUGUUC-----------------------------------------------------------------------------------U-U---AGU-G-GC-GA--A-CG-GG-UGAGU---AAC-GC-GUAGG-CAA--CCU-NC-CCCU--C-UGUU-G--GG-GAC-AA-CAU---UC-C-GAAA-G-GGAU-G--CUAAUACC-GAAU-GAG---------------------A-UCC-U--C-UU--UCC--------------GC-AU-----------GGA--GAG-AG----GAU--GAAA-------GAUGGC-CUC-UA----------------------------------------------------------------------------------------------------------------------------------------------------------------------------------------------------------------------------------------------------------CUUG-----------------UA-A-GCUAU-C-G-CCA-----------GAAG--AUG---G-GCCUGC------GU----CUG--AUUA-G-CUN-G---UAGG-UG-AG-GUAAC-GG-CUCACC-UA-GGC-GA-UGA------------UC-AGU-AG-C-CGG-UCU-G-AGA-GGAU----GA-A-CGG-CCAC-AUUGG-G-ACUGA-GA-CACG--GCCC-AAA-CUCC-UACG--GGAG-GC-AG-C-A-GU-GGGG-AAUCUUCCGCAAU--GGAC-GAAA-GUC-UGACGGA-GCAACGCC-GC-GUG-A-GU-G-AU-GAA-GGCC--UU-CG--GG-UUGUAAA--ACUCUGUU-GU-CA--GG-GAC--GA-AAGC-AC--CGA-UCU--A----UAAUA-----C---------AUUU-UG-GU-----------------G-UU-GA-CG-GU-A-CCU-G-ACG-AG--GAAG---------CCACGGCU-AACUAC-GUGCCA--GCAGCCGCGGUA-AU-A-C-GUAG-GUGG-C--AAG-CGUUGUCC-GGAAUUAUU-GGGCGUAAAGAGC-AUG-UA-G-GCG-GGCU-U-UU-AAGUCC-G---ACGUG-AAAAU-GCGGGGC---UU-AA-CCC-CG-U-AUG---GCG-UUGGA-UAC-UGGAA-GUCU-U-GAGUG-----CAGGA--GAGGAAAG-GGGAAUU-CCCAGU-GUA-GCG-GUGAAA-UGC-GUAGAU-AUU-GGGAGGAACACCAG--U-G-GCGAAGGCGC--CUUUCUG-------------------------------G-ACU--G-U-GUCUGACG-CUGAG-A-------------UG-CGAAA-GC-CA-GGG-UAGC-AAA-CG--GGAUUA-GAUAC-CCC-----GGUA-GUC----CUGG-CC-GU--AAAC-G-AUGGG-UACU---------AG-GU-GU-AGGAG-G------U---------------A------------------------------UC-GACC------------------------------CC-UUCUG-UG-CC-G--GA------GU-UAA--CGCA-AUAA-GUACCCCG-CCU-G-GG-GAGUA-CGAU-C---GCAA---G-AUU-GAAACUC-AAA-GGAAUUG-ACGGG-G-G-C-CC--GC-A--CA-AGCGGUGG-AGUA-U-GU-GGU-UUAAUU-CG-ACGCAA-CG--CGAAGAA-CCUUA-CCAAG-GC-UUGAC-A-U-U------------G---AGUG-----AA----AGA-CCC-A---GAGA--UGG-G-U-CCC---CU-----------UC-------UU--------------------------------------------------------------------------CG---------GA------------AG---CAC-GA-AAA---CA--GGU-GG-UGCAUGG-CUG--UCG-UC-A-GC-U---CG-UGU-C-GUGA-GAUGU-UGG-G-UUAA-GU-CCCGCAA--------CGAG-C--GCAACCC-UU-A-UC--CUAUG--UUAC-CAG-CA-C---------------------------G---NA---AUG----------------------------------------GUGG--GA-CU-C-A-UAG-GA-GA-CUG-CCA--GG--GA-UAA---CCU-G--GAGG-A-AGG-CG-GGG-AUG-ACG--UC-A-AGUC-AUCAU-G-CC-CCUUAU-G-UC-UU--GGGC-U-ACA-CA-CGUA--CUACAAUGGU-C-GG-CA-ACAAAGGGC-A--------G-C-GA-AGC-CG-CGAGGCG--GA-G-CCAA-UCCCAG-AAAC-CC-G-ACC-CCAGUUCGGAU-CGCAGGCUGCAAC-C-C-GCCUGCG-UGAAGU-UG-GAAU-CGC-UAGUA-AUCGC-AGG-UC-AGC-AU-ACUG-CGGUG-AAUAC-GUU--CCC-GGG-CCUUGUA----CACACCGNCC-GU-C-ACA-----CCA-CGA-AA--GU-UGG-UA-AC-ACCC-GAA-G-CCGG-UGA-G-AU-AA-CCU---------------------------------UUU----------------------------------------------------AGG-AGU-C-AG-CU-GU-CUA-AGGU-GGGGCC-GA-UG-AUU-GGGG-UG---ANGUC-GUAA-CAA-GGUAG-CC-GNUCGAGA-ACG--------------------------------------------------------------

>Accession:X78017::SeqID:2663::TaxID:905
----------------------------------------------------------GGCU-CAG-GAC-G-AAC-G-C--UG-GC-GGC-G-UGC-UU--AAC-AC-AUG-CAA-GUC-GA-ACG--GA----------------------------------------------------------------------------GAACUU-UC---UU---------------------------------CG--GA-AUGUUC-----------------------------------------------------------------------------------U-U---AGU-G-GC-GA--A-CG-GG-UGAGU---AAC-GC-GUAGG-CAA--CCU-NC-CCCU--C-UGUU-G--GG-GAC-AA-CAU---UC-C-GAAA-G-GGAU-G--CUAAUACC-GAAU-GAG---------------------A-UCC-U--C-UU--UCC--------------GC-AU-----------GGA--GAG-AG----GAU--GAAA-------GAUGGC-CUC-UA----------------------------------------------------------------------------------------------------------------------------------------------------------------------------------------------------------------------------------------------------------CUUG-----------------UA-A-GCUAU-C-G-CCA-----------GAAG--AUG---G-GCCUGC------GU----CUG--AUUA-G-CUN-G---UAGG-UG-AG-GUAAC-GG-CUCACC-UA-GGC-GA-UGA------------UC-AGU-AG-C-CGG-UCU-G-AGA-GGAU----GA-A-CGG-CCAC-AUUGG-G-ACUGA-GA-CACG--GCCC-AAA-CUCC-UACG--GGAG-GC-AG-C-A-GU-GGGG-AAUCUUCCGCAAU--GGAC-GAAA-GUC-UGACGGA-GCAACGCC-GC-GUG-A-GU-G-AU-GAA-GGCC--UU-CG--GG-UUGUAAA--ACUCUGUU-GU-CA--GG-GAC--GA-AAGC-AC--CGA-UCU--A----UAAUA-----C---------AUUU-UG-GU-----------------G-UU-GA-CG-GU-A-CCU-G-ACG-AG--GAAG---------CCACGGCU-AACUAC-GUGCCA--GCAGCCGCGGUA-AU-A-C-GUAG-GUGG-C--AAG-CGUUGUCC-GGAAUUAUU-GGGCGUAAAGAGC-AUG-UA-G-GCG-GGCU-U-UU-AAGUCC-G---ACGUG-AAAAU-GCGGGGC---UU-AA-CCC-CG-U-AUG---GCG-UUGGA-UAC-UGGAA-GUCU-U-GAGUG-----CAGGA--GAGGAAAG-GGGAAUU-CCCAGU-GUA-GCG-GUGAAA-UGC-GUAGAU-AUU-GGGAGGAACACCAG--U-G-GCGAAGGCGC--CUUUCUG-------------------------------G-ACU--G-U-GUCUGACG-CUGAG-A-------------UG-CGAAA-GC-CA-GGG-UAGC-AAA-CG--GGAUUA-GAUAC-CCC-----GGUA-GUC----CUGG-CC-GU--AAAC-G-AUGGG-UACU---------AG-GU-GU-AGGAG-G------U---------------A------------------------------UC-GACC------------------------------CC-UUCUG-UG-CC-G--GA------GU-UAA--CGCA-AUAA-GUACCCCG-CCU-G-GG-GAGUA-CGAU-C---GCAA---G-AUU-GAAACUC-AAA-GGAAUUG-ACGGG-G-G-C-CC--GC-A--CA-AGCGGUGG-AGUA-U-GU-GGU-UUAAUU-CG-ACGCAA-CG--CGAAGAA-CCUUA-CCAAG-GC-UUGAC-A-U-U------------G---AGUG-----AA----AGA-CCC-A---GAGA--UGG-G-U-CCC---CU-----------UC-------UU--------------------------------------------------------------------------CG---------GA------------AG---CAC-GA-AAA---CA--GGU-GG-UGCAUGG-CUG--UCG-UC-A-GC-U---CG-UGU-C-GUGA-GAUGU-UGG-G-UUAA-GU-CCCGCAA--------CGAG-C--GCAACCC-UU-A-UC--CUAUG--UUAC-CAG-CA-C---------------------------G---UA---AUG----------------------------------------GUGGG-GA-CU-C-A-UAG-GA-GA-CUG-CCA--GG--GA-UAA---CCU-G--GAGG-A-AGG-CG-GGG-AUG-ACG--UC-A-AGUC-AUCAU-G-CC-CCUUAU-G-UC-UU--GGGC-U-ACA-CA-CGUA--CUACAAUGGU-C-GG-CA-ACAAAGGGC-A--------G-C-GA-AGC-CG-CGAGGCG--GA-G-CCAA-UCCCAG-AAAC-CC-G-ACC-CCAGUUCGGAU-CGCAGGCUGCAAC-C-C-GCCUGCG-UGAAGU-UG-GAAU-CGC-UAGUA-AUCGC-AGG-UC-AGC-AU-ACUG-CGGUG-AAUAC-GUU--CCC-GGG-CCUUGUA----CACACCGCCC-GU-C-ACA-----CCA-CGA-AA--GU-UGG-UA-AC-ACCC-GAA-G-CCGG-UGA-G-AU-AA-CCU---------------------------------UUU----------------------------------------------------AGG-AGU-C-AG-CU-GU-CUA-AGGU-GGGGCC-GA-UG-AUU-GGGG-UG---AAGUC-GUAA-CAA-GGUAG-CC-GUUCGAGA-ACG--------------------------------------------------------------

>Accession:D30772::SeqID:2704::TaxID:523
-------------------------------------------------------------------AGC-G-AAC-G-C--UG-GC-GGC-A-UGC-UU--AAC-AC-AUG-CAA-GUC-GC-ACG--GG-------------------------------------------------------------------------------CAG-UA---GC---------------------------------AA--UA-UUG--------------------------------------------------------------------------------------U-C---AGU-G-GC-GG--A-CG-GG-UGAGU---AAC-GC-GUAGG-A-A--UCU-AU-CCUU--G-GAUG-G--GG-GAC-AA-CCG---UG-G-GAAA-C-UACG-G--CUAAUACC-GCAU-AAU------------------------------------GCC--------------UG-AG-----------GGC-----------------CAAA-------GAC--------------------------------------------------------------------------------------------------------------------------------------------------------------------------------------------------------------------------------------------------------------------GUAA-------------------------GU-C-G--UCU----------GGGG--AGG---A-GCCUGC------GU----CUG--AUUA-G-GUA-G---UUGG-UG-GG-GUAAA-GG-CCUACC-AA-GCC-UG-CGA------------UC-AGU-AG-C-UGG-UCU-G-AGA-GGAU----GA-U-CAG-CCAC-AUUGG-G-ACUGA-GA-CACG--GCCC-AAA-CUCC-UACG--GGAG-GC-AG-C-A-GU-GGGG-AAUAUUGGACAAU--GGGG-GCAA-CCC-UGAUCCA-GCAAUGCC-GC-GUG-G-GU-G-AA-GAA-GGUU--UU-CG--GA-UUGUAAA--GCCCUUUU-GG-CG--GG-GAC--GA-------------------------UGA----------------------------------------------U-GA-CG-GU-A-CCC-G-CAG-AA--UAAG---------CUCCGGCU-AACUUC-GUGCCA--GCAGCCGCGGUA-AU-A-C-GAAG-GGGG-C--UAG-CGUUGCUC-GGAAUGACU-GGGCGUAAAGGGC-GCG-UA-G-GCG-GCUU-A-CA-UAGUUA-G---GCGUG-AAAUU-CCUGGGC---UC-AA-CCU-GG-G-GAC--UGCG-UCUAA-UAC-AUGUA-GGCU-U-GAGUG-----UGAAA--GAGGGUCG-UGGAAUU-UCCAGU-GUA-GAG-GUGAAA-UUC-GUAGAU-AUU-GGAAAGAACACCGG--U-G-GCGAAGGCGG--CGACCUG-------------------------------G-UUC--A-U-UACUGACG-CUGAG-G-------------CG-CGAAA-GC-GU-GGG-GAGC-AAA-CA--GGAUUA-GAUAC-CCU-----GGUA-GUC----CACG-CU-GU--AAAC-G-AUGUG-UGCU---------GG-AU-GU-UGGGG-UGC---------------------------------------------------UU-A------------------G-------------CAC-UUCAG-UG-UC-G--UA------GC-UAA--CGCG-GUAA-GCACACCG-CCU-G-GG-GAGUA-CGGC-C---GCAA---G-GUU-GAAACUC-AAA-GGAAUUG-ACGGG-G-G-C-CC--GC-A--CA-AGCGGUGG-AGCA-U-GU-GGU-UUAAUU-CG-AAGCAA-CG--CGCAGAA-CCUUA-CCAGG-AU-UUGAC-A-U-G------------G---AAGA-G---AC----GUG-CCC-A---GAGA--UGG-G-U-AUU----C-----------CC-------GC--------------------------------------------------------------------------AA---------GG------------GC---UCU-UU-GCA---CA--GGU-GC-UGCAUGG-CUG--UCG-UC-A-GC-U---CG-UGU-C-GUGA-GAUGU-UGG-G-UUAA-GU-CCCGCAA--------CGAG-C--GCAACCC-UC-G-CC--UUUAG--UUGC-CAG-CA-C---------------------------G---UU---UGG----------------------------------------GUGGG-CA-CU-C-U-AGA-GG-AA-CUG-CCG--GU--GA-CAA---GCC-G--GAGG-A-AGG-UG-GGG-AUG-ACG--UC-A-AGUC-CUCAU-G-GC-CCUUAU-G-UC-CU--GGGC-U-ACA-CA-CGUG--CUACAAUGGC-G-GU-GA--CAGUGGGA-A--------G-C-CA-AGC-AG-CGAUGCU--GA-G-CUGA-UCCUG--AAAA-GC-C-GUC-UCAGUUCGGAU-UGCACUCUGCAAC-U-C-GGGUGCA-UGAAGG-UG-GAAU-CGC-UAGUA-AUCGC-GGA-UC-AGC-AU-GCCG-CGGUG-AAUAC-GUU--CCC-GGG-CCUUGUA----CACACCGCCC-GU-C-ACA-----CCA-UGG-GA--UU-UGG-UU-UG-ACCU-UAA-G-UUGA-UGC-G-CU-AA-CC----------------------------------GCAA----------------------------------------------------GG-AGG-C-AG-UC-AA-CCA-CGGU-CGGGUC-AG-AG-ACU-GGGG-UG-----------------------------------------------------------------------------------------------------

>Accession:X75265::SeqID:2708::TaxID:524
--------------------------------------------------------------------------------------C-GGC-A-UGC-UU--AAC-AC-AUG-CAA-GUC-GC-ACG--GG--------------------------------------------------------------------------------CA-GG---GC---------------------------------AA--CC-UG---------------------------------------------------------------------------------------U-C---AGU-G-GC-GG--A-CG-GG-UGAGU---AAC-GC-GUAGG-A-A--UCU-AU-CCUU--G-GGUG-G--GG-GAC-AA-CCG---UG-G-GAAA-C-UACG-G--CUAAUACC-GCAU-GAU------------------------------------CCC--------------UG-AG-----------GGG-----------------CAAA-------GGC--------------------------------------------------------------------------------------------------------------------------------------------------------------------------------------------------------------------------------------------------------------------GAAA-------------------------GU-C-G--CCU----------GAGG--AGG---A-GCCUGC------GU----CUG--AUUA-G-GUA-G---UUGG-UG-GG-GUAAA-GG-CCUACC-AA-GCC-UG-CGA------------UC-AGU-AG-C-UGG-UCU-G-AGA-GGAU----GA-U-CAG-CCAC-ACUGG-G-ACUGA-GA-CACG--GCCC-AGA-CUCC-UACG--GGAG-GC-AG-C-A-GU-GGGG-AAUAUUGGACAAU--GGGC-GAAA-GCC-UGAUCCA-GCAAUGCC-GC-GUG-G-AU-G-AA-GAA-GGUC--UU-CG--GG-UUGUAAA--GUCCUUUU-GG-CG--GG-GAC--GA-------------------------UGA----------------------------------------------U-GA-CG-GU-A-CCC-G-CAG-AA--UAAG---------CUCCGGCU-AACUUC-GUGCCA--GCAGCCGCGGUA-AU-A-C-GAAG-GGGG-C--UAG-CGUUGCUC-GGAAUGACU-GGGCGUAAAGGGC-GCG-UA-G-GCG-GACG-G-CA-CAGUCA-G---GCGUG-AAAUU-CCUGGGC---UC-AA-CCU-GG-G-GAC--UGCG-UCUGA-GAC-GUGUU-GUCU-U-GAGUA-----UGGAA--GAGGGUUG-UGGAAUU-UCCAGU-GUA-GAG-GUGAAA-UUC-GUAGAU-AUU-GGAAAGAACACCGG--U-G-GCGAAGGCGG--CAACCUG-------------------------------G-UCC--A-U-UACUGACG-CUGAG-G-------------CG-CGAAA-GC-GU-GGG-GAGC-AAA-CA--GGAUUA-GAUAC-CCU-----GGUA-GUC----CACG-CU-GU--AAAC-G-AUGUG-UGCU---------GG-AU-GU-UGGGG-UGC---------------------------------------------------UU-A------------------G-------------CAC-UUCAG-UG-UC-G--UA------GC-UAA--CGCG-GUAA-GCACACCG-CCU-G-GG-GAGUA-CGGC-C---GCAA---G-GUU-GAAACUC-AAA-GGAAUUG-ACGGG-G-G-C-CC--GC-A--CA-AGCGGUGG-AGCA-U-GU-GGU-UUAAUU-CG-AAGCAA-CG--CGCAGAA-CCUUA-CCAGG-AU-UUGAC-A-U-G------------G---GGAG-U---AC----CGG-UCC-A---GAGA--UGG-A-C-CUU----C-----------CC-------GC--------------------------------------------------------------------------AA---------GG------------G----CUC-CC-GCA---CA--GGU-GC-UGCAUGG-CUG--UCG-UC-A-GC-U---CG-UGU-C-GUGA-GAUGU-UGG-G-UUAA-GU-CCCGCAA--------CGAG-C--GCAACCC-UC-G-CC--UUCAG--UUGC-CAG-CA-U---------------------------G---UU---UGG----------------------------------------GUGGG-CA-CU-C-U-GAA-GG-AA-CUG-CCG--GU--GA-CAA---GCC-G--GAGG-A-AGG-UG-GGG-AUG-ACG--UC-A-AGUC-CUCAU-G-GC-CCUUAU-G-UC-CU--GGGC-U-ACA-CA-CGUG--CUACAAUGGC-G-GU-GA--CAGUGGGA-A--------G-C-CA-GGU-GG-UGACACC--GA-G-CUGA-UCUCA--AAAA-GC-C-GUC-UCAGUUCGGAU-UGCACUCUGCAAC-U-C-GAGUGCA-UGAAGG-UG-GAAU-CGC-UAGUA-AUCGC-GGA-UC-AGC-AU-GCCG-CGGUG----------------------------------------------------------------------------------------------------------------------------------------------------------------------------------------------------------------------------------------------------------------------------------------------------------------------------------------------------------------

>Accession:D30773::SeqID:2710::TaxID:524
-------------------------------------------------------------------AGC-G-AAC-G-C--UG-GC-GGC-A-UGC-UU--AAC-AC-AUG-CAA-GUC-GC-ACG--GG--------------------------------------------------------------------------------CA-GG---GC---------------------------------AA--CC-UG---------------------------------------------------------------------------------------U-C---AGU-G-GC-GG--A-CG-GG-UGAGU---AAC-GC-GUAGG-A-A--UCU-AU-CCUU--G-GGUG-G--GG-GAC-AA-CCG---UG-G-GAAA-C-UACG-G--CUAAUACC-GCAU-GAU------------------------------------CCC--------------UG-AG-----------GGG-----------------CAAA-------GGC--------------------------------------------------------------------------------------------------------------------------------------------------------------------------------------------------------------------------------------------------------------------GAAA-------------------------GU-C-G--CCU----------GAGG--AGG---A-GCCUGC------GU----CUG--AUUA-G-GUA-G---UUGG-UG-GG-GUAAA-GG-CCUACC-AA-GCC-UG-CGA------------UC-AGU-AG-C-UGG-UCU-G-AGA-GGAU----GA-U-CAG-CCAC-ACUGG-G-ACUGA-GA-CACG--GCCC-AGA-CUCC-UACG--GGAG-GC-AG-C-A-GU-GGGG-AAUAUUGGACAAU--GGGC-GAAA-GCC-UGAUCCA-GCAAUGCC-GC-GUG-G-AU-G-AA-GAA-GGUC--UU-CG--GA-UUGUAAA--GUCCUUUU-GG-CG--GG-GAC--GA-------------------------UGA----------------------------------------------U-GA-CG-GU-A-CCC-G-CAG-AA--UAAG---------CUCCGGCU-AACUUC-GUGCCA--GCAGCCGCGGUA-AU-A-C-GAAG-GGGG-C--UAG-CGUUGCUC-GGAAUGACU-GGGCGUAAAGGGC-GCG-UA-G-GCG-GACG-G-CA-CAGUCA-G---GCGUG-AAAUU-CCUGGGC---UC-AA-CCU-GG-G-GAC--UGCG-UCUGA-GAC-GUGUU-GUCU-U-GAGUA-----UGGAA--GAGGGUUG-UGGAAUU-UCCAGU-GUA-GAG-GUGAAA-UUC-GUAGAU-AUU-GGAAAGAACACCGG--U-G-GCGAAGGCGG--CAACCUG-------------------------------G-UCC--A-U-UACUGACG-CUGAG-G-------------CG-CGAAA-GC-GU-GGG-GAGC-AAA-CA--GGAUUA-GAUAC-CCU-----GGUA-GUC----CACG-CU-GU--AAAC-G-AUGUG-UGCU---------GG-AU-GU-UGGGG-UGC---------------------------------------------------UU-A------------------G-------------CAC-UUCAG-UG-UC-G--UA------GC-UAA--CGCG-GUAA-GCACACCG-CCU-G-GG-GAGUA-CGGC-C---GCAA---G-GUU-GAAACUC-AAA-GGAAUUG-ACGGG-G-G-C-CC--GC-A--CA-AGCGGUGG-AGCA-U-GU-GGU-UUAAUU-CG-AAGCAA-CG--CGCAGAA-CCUUA-CCAGG-AU-UUGAC-A-U-G------------G---GGAG-U---AC----CGG-UCC-A---GAGA--UGG-A-C-UUU----C-----------CC-------GC--------------------------------------------------------------------------AA---------GG------------GG---CUC-CC-GCA---CA--GGU-GC-UGCAUGG-CUG--UCG-UC-A-GC-U---CG-UGU-C-GUGA-GAUGU-UGG-G-UUAA-GU-CCCGCAA--------CGAG-C--GCAACCC-UC-G-CC--UUCAG--UUGC-CAG-CA-U---------------------------G---UU---UGG----------------------------------------GUGGG-CA-CU-C-U-GAA-GG-AA-CUG-CCG--GU--GA-CAA---GCC-G--GAGG-A-AGG-UG-GGG-AUG-ACG--UC-A-AGUC-CUCAU-G-GC-CCUUAU-G-UC-CU--GGGC-U-ACA-CA-CGUG--CUACAAUGGC-G-GU-GA--CAGUGGGA-A--------G-C-CA-GGU-GG-UGACACC--GA-G-CUGA-UCUCA--AAAA-GC-C-GUC-UCAGUUCGGAU-UGCACUCUGCAAC-U-C-GAGUGCA-UGAAGG-UG-GAAU-CGC-UAGUA-AUCGC-GGA-UC-AGC-AU-GCCG-CGGUG-AAUAC-GUU--CCC-GGG-CCUUGUA----CACACCGCCC-GU-C-ACA-----CCA-UGG-GA--UU-UGG-UU-UG-ACCU-UAA-G-UUGG-UGC-G-CU-AA-CCC---------------------------------GCAA---------------------------------------------------GGG-AGG-C-AG-CC-AA-CCA-CGGU-CGGGUC-AG-AG-ACU-GGGG-UG-----------------------------------------------------------------------------------------------------

>Accession:D30775::SeqID:2712::TaxID:33999
-------------------------------------------------------------------AGC-G-AAC-G-C--UG-GC-GGC-A-UGC-UU--AAC-AC-AUG-CAA-GUC-GC-ACG--GG--------------------------------------------------------------------------------CA-GG---GC---------------------------------AA--CC-UG---------------------------------------------------------------------------------------U-C---AGU-G-GC-GG--A-CG-GG-UGAGU---AAC-GC-GUAGG-A-A--UCU-AU-CCUU--G-GGUG-G--GG-GAC-AA-CCG---UG-G-GAAA-C-UACG-G--CUAAUACC-GCAU-GAU------------------------------------CCC--------------UG-AG-----------GGG-----------------CAAA-------GGC--------------------------------------------------------------------------------------------------------------------------------------------------------------------------------------------------------------------------------------------------------------------GAAA-------------------------GU-C-G--CCU----------AAGG--AGG---A-GCCUGC------GU----CUG--AUUA-G-GUA-G---UUGG-UG-GG-GUAAA-GG-CCUACC-AA-GCC-UG-CGA------------UC-AGU-AG-C-UGG-UCU-G-AGA-GGAU----GA-U-CAG-CCAC-ACUGG-G-ACUGA-GA-CACG--GCCC-AGA-CUCC-UACG--GGAG-GC-AG-C-A-GU-GGGG-AAUAUUGGACAAU--GGGC-GAAA-GCC-UGAUCCA-GCAAUGCC-GC-GUG-G-AU-G-AA-GAA-GGUC--UU-CG--GA-UUGUAAA--GUCCUUUU-GG-CG--GG-GAC--GA-------------------------UGA----------------------------------------------U-GA-CG-GU-A-CCC-G-CAG-AA--UAAG---------CUCCGGCU-AACUUC-GUGCCA--GCAGCCGCGGUA-AU-A-C-GAAG-GGGG-C--UAG-CGUUGCUC-GGAAUGACU-GGGCGUAAAGGGC-GCG-UA-G-GCG-GACG-G-CA-CAGUCA-G---GCGUG-AAAUU-CCUGGGC---UC-AA-CCU-GG-G-GAC--UGCG-UCUGA-GAC-GUGUU-GUCU-U-GAGUA-----UGGAA--GAGGGUUG-UGGAAUU-UCCAGU-GUA-GAG-GUGAAA-UUC-GUAGAU-AUU-GGAAAGAACACCGG--U-G-GCGAAGGCGG--CAACCUG-------------------------------G-UCC--A-U-UACUGACG-CUGAG-G-------------CG-CGAAA-GC-GU-GGG-GAGC-AAA-CA--GGAUUA-GAUAC-CCU-----GGUA-GUC----CACG-CU-GU--AAAC-G-AUGUG-UGCU---------GG-AU-GU-UGGGG-UGC---------------------------------------------------UU-A------------------G-------------CAC-UUCAG-UG-UC-G--UA------GC-UAA--CGCG-GUAA-GCACACCG-CCU-G-GG-GAGUA-CGGC-C---GCAA---G-GUU-GAAACUC-AAA-GGAAUUG-ACGGG-G-G-C-CC--GC-A--CA-AGCGGUGG-AGCA-U-GU-GGU-UUAAUU-CG-AAGCAA-CG--CGCAGAA-CCUUA-CCAGG-AU-UUGAC-A-U-G------------G---GGAG-U---AC----CGG-UCC-A---GAGA--UGG-A-C-UUU----C-----------CC-------GC--------------------------------------------------------------------------AA---------GG------------GG---CUC-CC-GCA---CA--GGU-GC-UGCAUGG-CUG--UCG-UC-A-GC-U---CG-UGU-C-GUGA-GAUGU-UGG-G-UUAA-GU-CCCGCAA--------CGAG-C--GCAACCC-UC-G-GC--UUCAG--UUGC-CAG-CA-U---------------------------G---UU---UGG----------------------------------------GUGGG-CA-CU-C-U-GAA-GG-AA-CUG-CCG--GU--GA-CAA---GCC-G--GAGG-A-AGG-UG-GGG-AUG-ACG--UC-A-AGUC-CUCAU-G-GC-CCUUAU-G-UC-CU--GGGC-U-ACA-CA-CGUG--CUACAAUGGC-G-GU-GA--CAGUGGGA-A--------G-C-CA-GGU-GG-UGACACC--GA-G-CUGA-UCUCA--AAAA-GC-C-GUC-UCAGUUCGGAU-UGCACUCUGCAAC-U-C-GAGUGCA-UGAAGG-UG-GAAU-CGC-UAGUA-AUCGC-GGA-GC-AGC-AU-GCCG-CGGUG-AAUAC-GUU--CCC-GGG-CCUUGUA----CACACCGCCC-GU-C-ACA-----CCA-UGG-GA--UU-UGG-UU-UG-ACCU-UAA-G-UUGG-UGC-G-CU-AA-CCC---------------------------------GCAA---------------------------------------------------GGG-AGG-C-AG-CC-AA-CCA-CGGU-CGGGUC-AG-AG-ACU-GGGG-UG-----------------------------------------------------------------------------------------------------

>Accession:D30776::SeqID:2714::TaxID:526
-------------------------------------------------------------------AGC-G-AAC-G-C--UG-GC-GGC-A-UGC-UU--AAC-AC-AUG-CAA-GUC-GC-ACG--GG-------------------------------------------------------------------------------CAG-UA---GC---------------------------------AA--UA-UUG--------------------------------------------------------------------------------------U-C---AGU-G-GC-GG--A-CG-GG-UGAGU---AAC-GC-GUAGG-A-A--UCU-AU-CCUU--G-GAUG-G--GG-GAC-AA-CCG---UG-G-GAAA-C-UACG-G--CUAAUACC-GCAU-AAU------------------------------------GCC--------------UG-AG-----------GGC-----------------CAAA-------GAC--------------------------------------------------------------------------------------------------------------------------------------------------------------------------------------------------------------------------------------------------------------------GUAA-------------------------GU-C-G--UCU----------GGGG--AGG---A-GCCUGC------GU----CUG--AUUA-G-GUA-G---UUGG-UG-GG-GUAAA-GG-CCUACC-AA-GCC-UG-CGA------------UC-AGU-AG-C-UGG-UCU-G-AGA-GGAU----GA-U-CAG-CCAC-AUUGG-G-ACUGA-GA-CACG--GCCC-AAA-CUCC-UACG--GGAG-GC-AG-C-A-GU-GGGG-AAUAUUGGACAAU--GGGG-GCAA-CCC-UGAUCCA-GCAAUGCC-GC-GUG-G-GU-G-AA-GAA-GGUU--UU-CG--GA-UUGUAAA--GCCCUUUU-GG-CG--GG-GAC--GA-------------------------UGA----------------------------------------------U-GA-CG-GU-A-CCC-G-CAG-AA--UAAG---------CUCCGGCU-AACUUC-GUGCCA--GCAGCCGCGGUA-AU-A-C-GAAG-GGGG-C--UAG-CGUUGCUC-GGAAUGACU-GGGCGUAAAGGGC-GCG-UA-G-GCG-GCUU-A-CA-UAGUUA-G---GCGUG-AAAUU-CCUGGGC---UC-AA-CCU-GG-G-GAC--UGCG-UCUAA-UAC-AUGUA-GGCU-U-GAGUG-----UGAAA--GAGGGUCG-UGGAAUU-UCCAGU-GUA-GAG-GUGAAA-UUC-GUAGAU-AUU-GGAAAGAACACCGG--U-G-GCGAAGGCGG--CGACCUG-------------------------------G-UUC--A-U-UACUGACG-CUGAG-G-------------CG-CGAAA-GC-GU-GGG-GAGC-AAA-CA--GGAUUA-GAUAC-CCU-----GGUA-GUC----CACG-CU-GU--AAAC-G-AUGUG-UGCU---------GG-AU-GU-UGGGG-UGC---------------------------------------------------UU-A------------------G-------------CAC-UUCAG-UG-UC-G--UA------GC-UAA--CGCG-GUAA-GCACACCG-CCU-G-GG-GAGUA-CGGC-C---GCAA---G-GUU-GAAACUC-AAA-GGAAUUG-ACGGG-G-G-C-CC--GC-A--CA-AGCGGUGG-AGCA-U-GU-GGU-UUAAUU-CG-AAGCAA-CG--CGCAGAA-CCUUA-CCAGG-AU-UUGAC-A-U-G------------G---AAGA-G---AC----GUG-CCC-A---GAGA--UGG-G-U-AUU----C-----------CC-------GC--------------------------------------------------------------------------AA---------GG------------GC---UCU-UU-GCA---CA--GGU-GC-UGCAUGG-CUG--UCG-UC-A-GC-U---CG-UGU-C-GUGA-GAUGU-UGG-G-UUAA-GU-CCCGCAA--------CGAG-C--GCAACCC-UC-G-CC--UUUAG--UUGC-CAG-CA-C---------------------------G---UU---UGG----------------------------------------GUGGG-CA-CU-C-U-AGA-GG-AA-CUG-CCG--GU--GA-CAA---GCC-G--GAGG-A-AGG-UG-GGG-AUG-ACG--UC-A-AGUC-CUCAU-G-GC-CCUUAU-G-UC-CU--GGGC-U-ACA-CA-CGUG--CUACAAUGGC-G-GU-GA--CAGUGGGA-A--------G-C-CA-AGC-AG-CGAUGCU--GA-G-CUGA-UCCUG--AAAA-GC-C-GUC-UCAGUUCGGAU-UGCACUCUGCAAC-U-C-GGGUGCA-UGAAGG-UG-GAAU-CGC-UAGUA-AUCGC-GGA-UC-AGC-AU-GCCG-CGGUG-AAUAC-GUU--CCC-GGG-CCUUGUA----CACACCGCCC-GU-C-ACA-----CCA-UGG-GA--UU-UGG-UU-UG-ACCU-UAA-G-UUGA-UGC-G-CU-AA-CC----------------------------------GCAA----------------------------------------------------GG-AGG-C-AG-UC-AA-CCA-CGGU-CGGGUC-AG-AG-ACU-GGGG-UG-----------------------------------------------------------------------------------------------------

>Accession:D30769::SeqID:2716::TaxID:527
-------------------------------------------------------------------AGC-G-AAC-G-C--UG-GC-GGC-A-UGC-UU--AAC-AC-AUG-CAA-GUC-GC-ACG--GU------------------------------------------------------------------------------UCGG-GG---GC---------------------------------AA--CC-UCGG-------------------------------------------------------------------------------------G-C---AGU-G-GC-GG--A-CG-GG-UGAGU---AAC-GC-GUAGG-A-A--UCU-GU-CUUU--G-GAUG-G--GG-GAC-AA-CCG---UG-G-GAAA-C-UACG-G--CUAAUACC-GCAU-GAU------------------------------------GCC--------------UG-AG-----------GGC-----------------CAAA-------GCUC-------------------------------------------------------------------------------------------------------------------------------------------------------------------------------------------------------------------------------------------------------------------GCGA------------------------GAG-C-G--UCU----------GAAG--AGG---A-GCCUGC------GU----CUG--AUUA-G-GUA-G---UUGG-UG-GG-GUAAA-GG-CCUACC-AA-GCC-UG-CGA------------UC-AGU-AG-C-UGG-UCU-G-AGA-GGAU----GA-U-CAG-CCAC-AUUGG-G-ACUGA-GA-CACG--GCCC-AAA-CUCC-UACG--GGAG-GC-AG-C-A-GU-GGGG-AAUAUUGGACAAU--GGGC-GCAA-GCC-UGAUCCA-GCAAUGCC-GC-GUG-G-GU-G-AA-GAA-GGUU--UU-CG--GA-UUGUAAA--GCCCUUUU-GG-CG--GG-GAC--GA-------------------------UGA----------------------------------------------U-GA-CG-GU-A-CCC-G-CAG-AA--UAAG---------CUCCGGCU-AACUUC-GUGCCA--GCAGCCGCGGUA-AU-A-C-GAAG-GGGG-C--UAG-CGUUGCUC-GGAAUGACU-GGGCGUAAAGGGC-GCG-UA-G-GCG-GCUU-G-UA-CAGUCA-G---GCGUG-AAAUU-CCUGGGC---UC-AA-CCU-GG-G-GAC--UGCG-UCUGA-UAC-GUGCU-GGCU-U-GAGUA-----UGGAA--GAGGGUCG-UGGAAUU-UCCAGU-GUA-GAG-GUGAAA-UUC-GUAGAU-AUU-GGAAAGAACACCGG--U-G-GCGAAGGCGG--CGACCUG-------------------------------G-UCC--A-U-UACUGACG-CUGAG-G-------------CG-CGAAA-GC-GU-GGG-GAGC-AAA-CA--GGAUUA-GAUAC-CCU-----GGUA-GUC----CACG-CU-GU--AAAC-G-AUGUG-UGCU---------GG-AU-GU-UGGGG-UGC---------------------------------------------------UU-A------------------G-------------CAC-UUCAG-UG-UC-G--UA------GC-UAA--CGCG-GUAA-GCACACCG-CCU-G-GG-GAGUA-CGGC-C---GCAA---G-GUU-GAAACUC-AAA-GGAAUUG-ACGGG-G-G-C-CC--GC-A--CA-AGCGGUGG-AGCA-U-GU-GGU-UUAAUU-CG-AAGCAA-CG--CGCAGAA-CCUUA-CCAGG-AU-UUGAC-A-U-G------------G---AAGA-G---AC----GUG-UCC-A---GAAA--UGG-G-C-AUU----C-----------CC-------GC--------------------------------------------------------------------------AA---------GG------------G---CUCU-UU-GCA---CA--GGU-GC-UGCAUGG-CUG--UCG-UC-A-GC-U---CG-UGU-C-GUGA-GAUGU-UGG-G-UUAA-GU-CCCGCAA--------CGAG-C--GCAACCC-UC-G-CC--UUCAG--UUGC-CAG-CA-U---------------------------G---UU---UGG----------------------------------------GUGGG-CA-CU-C-U-GAA-GG-AA-CUG-CCG--GU--GA-CAA---GCC-G--GAGG-A-AGG-UG-GGG-AUG-ACG--UC-A-AGUC-CUCAU-G-GC-CCUUAU-A-UC-CU--GGGC-U-ACA-CA-CGUG--CUACAAUGGC-G-GU-GA--CAGUGGGA-A--------G-C-CA-GGC-AG-CGAUGCC--GA-G-CUGA-UCCUG--AAAA-GC-C-GUC-UCAGUUCGGAU-UGCACUCUGCAAC-U-C-GGGUGCA-UGAAGG-UG-GAAU-CGC-UAGUA-AUCGC-GGA-UC-AGC-AU-GCCG-CGGUG-AAUAC-GUU--CCC-GGG-CCUUGUA----CACACCGCCC-GU-C-ACA-----CCA-UGG-GA--UU-UGG-UU-UG-ACCU-UAA-G-UUGG-UGC-G-CU-AA-CC----------------------------------GCAA----------------------------------------------------GG-AGG-C-AG-CC-AA-CCA-CGGU-CGGGUC-AG-AG-ACU-GGGG-UG-----------------------------------------------------------------------------------------------------

>Accession:Z29975::SeqID:2738::TaxID:33059
-------------------------------------------------------------------AUU-G-AAC-G-C--UG-GC-GGC-A-UGC-CU--AAC-AC-AUG-CAA-GUC-GG-ACG--GC-AG-CAG-------------------------------------------------------------------------GU-CC---UU---------------------------------CG--GG-AU---------------------------------------------------------------------------------G-CUG-G-C--GAGU-G-GC-GG--A-CG-GG-UGAGU---AAU-GC-GUAGG-A-A--CCU-AU-CCUU--U-UGUG-G--GG-GAC-AA-CCC---AG-G-GAAA-C-UUGG-G--CUAAUACC-GCAU-AAG------------------------------------CCC--------------UG-AG-----------GGG-----------------GAAA-------GCGGGG-GA--UC----------------------------------------------------------------------------------------------------------------------------------------------------------------------------------------------------------------------------------------------------------UUCG-----------------GA---CCUCG-U-G--CUG----------AAGG--AGG---G-GCCUAC------GU----CCG--AUUA-G-CUA-G---UUGG-UG-GG-GUAAA-GG-CCUACC-AA-GGC-GA-CGA------------UC-GGU-AG-C-UGG-UCU-G-AGA-GGAC----GA-C-CAG-CCAC-ACUGG-G-ACUGA-GA-CACG--GCCC-AGA-CUCC-UACG--GGAG-GC-AG-C-A-GU-GGGG-AAUUUUUCGCAAU--GGGG-GCAA-CCC-UGACGAA-GCAAUGCC-GC-GUG-G-AU-G-AA-GAA-GGCC--UU-CG--GG-UUGUAAA--GUCCUUUC-GU-GG--GG-GAC--GA-A-AA-GG--CGG-AUC--C----GAAUA-----C---------GGUC-UG-CU-----------------A-UU-GA-CG-UG-A-ACC-C-AAG-AA--GAAG---------CACCGGCU-AACUCC-GUGCCA--GCAACCGCGGUA-AU-A-C-GGAG-GGUG-C--GAG-CGUUAAUC-GGAAUUACU-GGGCGUAAAGGGC-GCG-UA-G-GCG-GUGG-G-UU-ACGUCU-G---CCGUG-AAAUC-CCCGGGC---UC-AA-CCU-GG-G-AAU--GGCG-GUGGA-AAC-GGGCU-GACU-G-GAGUA-----UGGGA--GAGGGUGA-UGGAAUU-CCAGGU-GUA-GCG-GUGAAA-UGC-GUAGAG-AUC-UGGAGGAACACCAG--U-G-GCGAAGGCGG--UCACCUG-------------------------------G-CCC--AAU--ACUGACG-CUGGG-G-------------CG-CGAAA-GC-GU-GGG-GAGC-AAA-CA--GGAUUA-GAUAC-CCU-----GGUA-GUC----CACG-CC-CU--AAAC-G-AUGGA-UACU---------GG-AU-GU-UUGGC-GC---------------------C------------------------------UU-AG-------------------------------GUG-CUGAG-UG-UC-G--UA------GC-UAA--CGCG-AUAA-GUAUCCCG-CCU-G-GG-AAGUA-CGAC-C---GCAA---G-GUU-AAAACUC-AAA-GGAAUUG-ACGGG-G-G-C-CC--GC-A--CA-AGCGGUGG-AGCA-U-GU-GGU-UUAAUU-CG-AUGCAA-CG--CGAAGAA-CCUUA-CCUGG-GC-UUGAC-A-U-G------------U---CCGG-----AA----CCC-UGC-A---GAGA--UGU-G-G-GGG---UG----------CCC-------UU--------------------------------------------------------------------------CG---------GGG-----------AA---UCG-GA-ACA---CA--GGU-GC-UGCAUGG-CUG--UCG-UC-A-GC-U---CG-UGU-C-GUGA-GAUGU-UGG-G-UUAA-GU-CCCGCAA--------CGAG-C--GCAACCC-UU-G-UU--CCUAG--UUGC-CAG-CG-G-------------------------------UU---CGG----------------------------------------CCGGG-CA-CU-C-U-AGG-GA-GA-CUG-CCG--GU--GA-CAA---ACC-G--GAGG-A-AGG-UG-GGG-AUG-ACG--UC-A-AGUC-CUCAU-G-GC-CUUUAU-G-UC-CA--GGGC-U-ACA-CA-CGUG--CUACAAUGGC-G-CG-UA--CAGAGGGA-A--------G-C-CA-AGC-CG-CGAGGUG--GA-G-CAGA-CCCCAG-AAAG-CG-C-GUC-GUAGUUCGGAU-UGCAGUCUGCAAC-U-C-GACUGCA-UGAAGU-CG-GAAU-CGC-UAGUA-AUCGC-GGA-UC-AGC-AU-GCCG-CGGUG-AAUAC-GUU--CCC-GGG-CCUUGUA----CACACCGCCC-GU-C-ACA-----CCA-UGG-GA--GU-GGA-UG-GU-ACCA-GAA-G-CCGU-UAG-C-CU-AA-CC----------------------------------UUCG----------------------------------------------------GG-GGG-G-CG-AC-GA-CCA-CGGU-AUAGUU-CA-UG-ACU-GGGG-UG-----------------------------------------------------------------------------------------------------

>Accession:X75266::SeqID:2780::TaxID:920
-----------------------------------------------------------------------------------G-GC-GGC-A-UGC-CU--AAC-AC-AUG-CAA-GUC-GA-ACG--GU-AA-CAG--------------------------------------------------------------------------G-UC---UU---------------------------------CG--GA-U----------------------------------------------------------------------------------G-CUG-A-C--GAGU-G-GC-GG--A-CG-GG-UGAGU---AAU-GC-GUAGG-A-A--UCU-GU-CUUU--U-AGUG-G--GG-GAC-AA-CCC---AG-G-GAAA-C-UUGG-G--CUAAUACC-GCAU-GAG------------------------------------CCC--------------UG-AG-----------GGG-----------------GAAA-------GCGGGG-GA--UC----------------------------------------------------------------------------------------------------------------------------------------------------------------------------------------------------------------------------------------------------------UUCG-----------------GA---CCUCG-C-G--CUA----------AGGG--AAG---A-GCCUAC------GU----CUG--AUUA-G-CUA-G---UUGG-UA-GG-GUAAA-GG-CCUACC-AA-GGC-GA-CGA------------UC-AGU-AG-C-UGG-UCU-G-AGA-GGAC----GA-C-CAG-CCAC-ACUGG-G-ACUGA-GA-CACG--GCCC-AGA-CUCC-UACG--GGAG-GC-AG-C-A-GU-GGGG-AAUUUUUCGCAAU--GGGG-GCAA-CCC-UGACGAA-GCAAUGCC-GC-GUG-G-AU-G-AA-GAA-GGCC--UU-CG--GG-UUGUAAA--GUCCUUUC-GU-GG--GG-GAC--GA-A-AA-GG--CGG-GUC--C----UAAUA-----C---------GAUC-UG-CU-----------------G-UU-GA-CG-UG-A-ACC-C-AAG-AA--GAAG---------CACCGGCU-AACUCC-GUGCCA--GCAUCCGCGGUA-AU-A-C-GGGG-GGUG-C--AAG-CGUUAAUC-GGAAUCACU-GGGCGUAAAGGGU-GCG-UA-G-GCG-GUAC-G-UU-AGGUCU-G---UCGUG-AAAUC-CCCGGGC---UC-AA-CCU-GG-G-AAU--GGCG-GUAGA-AAC-CGGCG-CACU-A-GAGUA-----UGGGA--GAGGGUGG-UGGAAUU-CCAGGU-GUA-GCG-GUGAAA-UGC-GUAGAG-AUC-UGGAGGAACAUCAG--U-G-GCGAAGGCGG--CCACCUG-------------------------------G-CCC--AAU--ACUGACN-CUGAG-G-------------CA-CGAAA-GC-GU-GGG-GAGC-AAA-CA--GGAUUA-GAUAC-CCU-----GGUA-GUC----CACG-CC-CU--AAAC-G-AUGAA-UACU---------AG-AU-GU-UUGGU-AC---------------------C------------------------------UA-GC-------------------------------GUA-CUGAG-UG-UC-G--UA------GC-UAA--CGCG-AUAA-GUAUUCCC-CCU-G-GG-AAGUA-CGCC-C---CCAA---G-GUU-AAAACUC-AAA-GGAAUUG-UCGGG-G-G-C-CC--GC-A--CA-AGCGGUGG-AGCA-U-GU-GGU-UUAAUU-CG-AUGCAA-CG--CGAAGAA-CCUUA-CCUGG-GC-UUGAC-A-U-G------------U---CCGG-----AA----UUC-UGC-A---GAGA--UGC-G-G-GAG---UG----------CCC-------UU--------------------------------------------------------------------------CG---------GGG-----------AA---UCG-GA-ACA---CA--GGU-GC-UGCAUGG-CUG--UCG-UC-A-GC-U---CG-UGU-C-GUGA-GAUGU-UGG-G-UUAA-GU-CCCGCAA--------CGAG-C--GCAACCC-UU-G-UC--CUUAG--UUGC-CAG-CG-G-------------------------------UU---CGG----------------------------------------CCGGG-CA-CU-C-U-AGG-GA-GA-CUG-CCG--GU--GA-CAA---ACC-G--GAGG-A-AGG-UG-GGG-AUG-ACG--UC-A-AGUC-CUCAU-G-GC-CUUUAU-G-UC-CA--GGGC-U-ACA-CA-CGUG--CUACAAUGGC-G-CG-UA--CAGAGGGA-A--------G-C-CA-AGC-CG-CGAGGUG--GA-G-CAGA-CCCCAG-AAAG-CG-C-GUC-GUAGUUCGGAU-UGCAGUCUGCAAC-U-C-GACUGCA-UGAAGU-CG-GAAU-CGC-UAGUA-AUCGC-GGA-UC-AGC-AU---------------------------------------------------------------------------------------------------------------------------------------------------------------------------------------------------------------------------------------------------------------------------------------------------------------------------------------------------------------------------

>Accession:X75268::SeqID:2781::TaxID:920
-----------------------------------------------------------------------------------G-GC-GGC-A-UGC-CU--AAC-AC-AUG-CAA-GUC-GA-ACG--GU-AA-CAG--------------------------------------------------------------------------G-UC---UU---------------------------------CG--GA-U----------------------------------------------------------------------------------G-CUG-A-C--GAGU-G-GC-GG--A-CG-GG-UGAGU---AAU-GC-GUAGG-A-A--UCU-GU-CUUU--U-AGUG-G--GG-GAC-AA-CCC---AG-G-GAAA-C-UUGG-G--CUAAUACC-GCAU-GAG------------------------------------CCC--------------UG-AG-----------GGG-----------------GAAA-------GCGGGG-GA--UC----------------------------------------------------------------------------------------------------------------------------------------------------------------------------------------------------------------------------------------------------------UUCG-----------------GA---CCUCG-C-G--CUA----------AGAG--AGG---A-GCCUAC------GU----CCG--AUUA-G-CUA-G---UUGG-CG-GG-GUAAA-GG-CCCACC-AA-GGC-GA-CGA------------UC-GGU-AG-C-UGG-UCU-G-AGA-GGAC----GA-C-CAG-CCAC-ACUGG-G-ACUGA-GA-CACG--GCCC-AGA-CUCC-UACG--GGAG-GC-AG-C-A-GU-GGGG-AAUUUUUCGCAAU--GGGG-GCAA-CCC-UGACGAA-GCAAUGCC-GC-GUG-G-AU-G-AA-GAA-GGCC--UU-CG--GG-UUGUAAA--GUCCUUUC-GU-GG--AG-GAC--GA-A-AA-GG--UGG-GUU--C----UAAUA-----C---------AAUC-UG-CU-----------------A-UU-GA-CG-UG-A-AUC-C-AAG-AA--GAAG---------CACCGGCU-AACUCC-GUGCCA--GCAGCCGCGGUA-AU-A-C-GGGG-GGUG-C--AAG-CGUUAAUC-GGAAUCACU-GGGCGUAAAGGGU-GCG-UA-G-GCG-GUAC-G-UU-AGGUCU-G---UCGUG-AAAUC-CCCGGGC---UC-AA-CCU-GG-G-AAU--GGCG-GUGGA-AAC-CGGUG-UACU-A-GAGUA-----UGGGA--GAGGGUGG-UGGAAUU-CCAGGU-GUA-GCG-GUGAAA-UGC-GUAGAG-AUC-UGGAGGAACAUCAG--U-G-GCGAAGGCGG--CCACCUG-------------------------------G-CCC--AAU--ACUGACG-CUGAG-G-------------CA-CGAAA-GC-GU-GGG-GAGC-AAA-CA--GGAUUA-GAUAC-CCU-----GGUA-GUC----CACG-CC-CU--AAAC-G-AUGAA-UACU---------AG-AU-GU-UUGGU-GC---------------------C------------------------------UA-GC-------------------------------GUA-CUGAG-UG-UC-G--UA------GC-UAA--CGCG-AUAA-GUAUUCCG-CCU-G-GG-AAGUA-CGGC-C---GCAA---G-GUU-AAAACUC-AAA-GGAAUUG-ACGGG-G-G-C-CC--GC-A--CA-AGCGGUGG-AGCA-U-GU-GGU-UUAAUU-CG-AUGCAA-CG--CGAAGAA-CCUUA-CCUGG-GC-UUGAC-A-U-G------------U---CCGG-----AA----UUC-UGC-A---GAGA--UGC-G-G-GAG---UG----------CCC-------UU--------------------------------------------------------------------------CG---------GGG-----------AA---UCG-GA-ACA---CA--GGU-GC-UGCAUGG-CUG--UCG-UC-A-GC-U---CG-UGU-C-GUGA-GAUGU-UGG-G-UUAA-GU-CCCGCAA--------CGAG-C--GCAACCC-UU-G-UC--CUUAG--UUGC-CAG-CG-G-------------------------------UU---CGG----------------------------------------CCGGG-CA-CU-C-U-AGG-GA-GA-CUG-CCG--GU--GA-CAA---ACC-G--GAGG-A-AGG-UG-GGG-AUG-ACG--UC-A-AGUC-CUCAU-G-GC-CUUUAU-G-UC-CA--GGGC-U-ACA-CA-CGUG--CUACAAUGGC-G-CG-UA--CAGAGGGA-A--------G-C-CA-AGC-CG-CGAGGUG--GA-G-CAGA-CCCCAG-AAAG-CG-C-GUC-GUAGUUCGGAU-UGCAGUCUGCAAC-U-C-GACUGCA-UGAAGU-CG-GAAU-CGC-UAGUA-AUCGC-GGA-UC-AGC-AU-GCCG-C--------------------------------------------------------------------------------------------------------------------------------------------------------------------------------------------------------------------------------------------------------------------------------------------------------------------------------------------------------------------

>Accession:M79401::SeqID:2851::TaxID:930
----------------------------------------------------------------------------------------------------------------------------------------------------------------------------------------------------------------------------------------------------------------------------------------------------------------------------------------------------------------C--GAGU---GC-GA--A-C--GG-U-AGU---AAA-GC-GUAGG-A-A--UCU-GC-UUU---A--GU--G--GG-GAC-AA-CCC---AG-G-GAAA-C-UUGG-G--CUAAUACC-GCAU-GAG-------------------------------------CC--------------UA--G-----------GG------------------GAAA-------GCGGGG--A--UC----------------------------------------------------------------------------------------------------------------------------------------------------------------------------------------------------------------------------------------------------------UUCG-----------------GA---CCUCG-C-G--CU-----------AAAG--AGG---A-GCCUGC------GU----CCG--AUUA-G-CUA-G---UUGG-CG-GG-GUAAA-GG-CCCACC-AA-GGC-GA-CGA------------UC-GGN-AG-C-UCG-UCU-G-AGA-GGAC----GA-C-CAG-CCAC-ACUGG-G-ACUGA-GA-CACG--GCCC-MGA-CUCC-UACG--GGAG-GC-AG-C-A-GU-GGGG-AAUUUUUCGCAAU--GGGG-GCAA-CCC-UGACGAA-GCAAUGCC-GC-GUG-G-AU-G-AA-GAA-GGCC--NN-CG--GG-UUGUAAA--GUCCCNNC-NN-GG--GG-GAC--GA-A-AA-GG--UGG-GUC--C----UNANA-----G---------GGUC-UG-CN-----------------N-UU-GA-CU-A--A-CCC-A--AG-UA--GAAG---------CACCGGCU-AACUCC-GUGCCA--GCAGCCNCGGUA-AU-A-C-GGAG-GNUG-C--NAG-CGUUAAUC-GGAAUUACU-GGGCGUAAAGGGC-GCG-UA-G-GCG-GUUG-G-UU-ACGUCU-G---CCGUG-AAAUC-CCCGGGC---UC-AA-CCU-GG-G-NAU--GGCG-GUGGA-AAC-GGGCG-GACU-A-GAGUG-----UGGGA--GAGGGUGA-UGGAAUU-CCAGGU-GUA-GCG-GUGAAA-UGC-GUAGAG-AUC-UGGAGGAACAUCAG--U-G-GCGAAGGCGG--UCACCUG-------------------------------G-CCC--AAU--ACUGACG-CUGAG-G-------------CG-CNAAA-GC-GU-GGG-GAGC-AAA-CA--GGAUUA-GAUAC-CCU-----GGUA-GUC----CACG-CC-CU--AAAC-G-AUGAA-UACU---------AG-AU-GU-UUGGU-GC---------------------N------------------------------NN-AC-------------------------------GUG-CUGAG-UG-UN-G--UA------NS-UAA--CGCG-AUAA-GUAUUCCG-CCU-G-GG-AAGUA-CGGC-C---GCAA---G-GUU-AAAACUC-AAA-GAAAUUG-ACGGG-G-G-C-CC--GC-A--CA-AGCGGUGG-AGCA-U-GU-GGU-UUAAUU-GC-AANNAA-CG--CGAAGAA-CCUUA-CCUGG--C-UUGAC-A-U-G------------U---CCGG-----AA----UCC-UGC-A---GAGA--UGU-G-G-GAG---UG-----------CC-------UU--------------------------------------------------------------------------CG---------GG------------AA---UCG-GA-ACA---CA--GGU-GC-UGCAUGG-CUG--UCG-UC-A-GC-U---CG-UGU-C-GUGA-GAUGU-UGG-G-UUAA-GU-CCCGCAA--------CGAG-C--GCAACCC-UU-G-UC--UUUAG--UUGC-CAG-CG-G-------------------------------UU---CGG----------------------------------------CCGGG-CA-CU-C-U-AGA-GA-GA-CUG-CCG--GU--GA-CAA---ACC-G--GAGG-A-AGG-UG-GGG-AUG-ACG--UC-A-AGUC-CUCAU-G-GC-CNUUAU-G-UC-CA--GGGC-U-ACA-CA-CGUG--CUACAAUGGC-G-CG-UA--CAGAGGGA-A--------G-C-CA-ACC-CG-CGAGGGG--GA-G-CAGA-CCCCAG-AAAG-CG-C-GCC-GUAGUUCGGAU-UGCAGUCUGCAAC-U-C-GACUGCA-UGAAGU-CG-GAAU-CGC-UAGUA-AUCGC-GGA-UC-AGC-AU-GCCG-CGGUG-AAUAC-GUU--U---------------------------------------------------------------------------------------------------------------------------------------------------------------------------------------------------------------------------------------------------------------------------------------------------------------------------------------------------

>Accession:X75269::SeqID:2855::TaxID:930
-----------------------------------------------------------------------------------G-GC-GGC-A-UGC-CU--AAC-AC-AUG-CAA-GUC-GA-ACG--GU-AA-CAG--------------------------------------------------------------------------G-UC---UU---------------------------------CG--GA-U----------------------------------------------------------------------------------G-CUG-A-C--GAGU-G-GC-GG--A-CG-GG-UGAGU---AAU-GC-GUAGG-A-A--UCU-GU-CUUU--G-AGUG-G--GG-GAC-AA-CCC---AG-G-GAAA-C-UUGG-G--CUAAUACC-GCAU-AAG------------------------------------CCC--------------UG-AG-----------GGG-----------------GAAA-------GCGGGG-GA--UC----------------------------------------------------------------------------------------------------------------------------------------------------------------------------------------------------------------------------------------------------------UUCG-----------------GA---CCUCG-C-G--CUG----------GAAG--AGG---A-GCCUAC------GU----CUG--AUUA-G-CUA-G---UUGG-UA-GG-GUAAA-GG-CCUACC-AA-GGC-GA-CGA------------UC-GGU-AG-C-UGG-UCU-G-AGA-GGAC----GA-C-CAG-CCAC-ACUGG-G-ACUGA-GA-CACG--GCCC-AGA-CUCC-UACG--GGAG-GC-AG-C-A-GU-GGGG-AAUUUUUCGCAAU--GGGG-GCAA-CCC-UGACGAA-GCAAUGCC-GC-GUG-A-AU-G-AA-GAA-GGCC--UU-CG--GG-UUGUAAA--GUUCUUUC-GU-GG--AG-GAC--GA-A-AA-GG--UGG-GUG--C----UAAUA-----A---------CGCC-UG-CU-----------------G-UU-GA-CG-UG-A-AUC-C-AAG-AA--GAAG---------CACCGGCU-AACUCC-GUGCCA--GCAGCCGCGGUA-AU-A-C-GGGG-GGUG-C--AAG-CGUUAAUC-GGAAUCACU-GGGCGUAAAGGGU-GCG-UA-G-GCG-GUGC-A-UU-AGGUCU-G---UCGUG-AAAUC-CCCGGGC---UC-AA-CCU-GG-G-AAU--GGCG-GUGGA-AAC-CGGUG-UACU-A-GAGUA-----UGGGA--GAGGGUGG-UGGAAUU-CCAGGU-GUA-GCG-GUGAAA-UGC-GUAGAG-AUC-UGGAGGAACAUCAG--U-G-GCGAAGGCGG--CCACCUG-------------------------------G-CCC--AAU--ACUGACG-CUGAG-G-------------CA-CGAAA-GC-GU-GGG-GAGC-AAA-CA--GGAUUA-GAUAC-CCU-----GGUA-GUC----CACG-CC-CU--AAAC-G-AUGAA-UACU---------AG-AU-GU-UUGGU-GC---------------------C------------------------------AA-GC-------------------------------GUA-CUGAG-UG-UC-G--UA------GC-UAA--CGCG-AUAA-GUAUUCCG-CCU-G-GG-AAGUA-CGGC-C---GCAA---G-GUU-AAAACUC-AAA-GGAAUUG-ACGGG-G-G-C-CC--GC-A--CA-AGCGGUGG-AGCA-U-GU-GGU-UUAAUU-CG-AUGCAA-CG--CGAAGAA-CCUUA-CCUGG-GC-UUGAC-A-U-G------------U---CUGG-----AA----UCC-UGC-A---GAGA--UGC-G-G-GAG---UG----------CCC-------UU--------------------------------------------------------------------------CG---------GGG-----------AA---UCA-GA-ACA---CA--GGU-GC-UGCAUGG-CUG--UCG-UC-A-GC-U---CG-UGU-C-GUGA-GAUGU-UGG-G-UUAA-GU-CCCGCAA--------CGAG-C--GCAACCC-UU-G-UC--CUUAG--UUGC-CAG-CG-G-------------------------------UU---CGG----------------------------------------CCGGG-CA-CU-C-U-AGG-GA-GA-CUG-CCG--GU--GA-CAA---ACC-G--GAGG-A-AGG-UG-GGG-AUG-ACG--UC-A-AGUC-CUCAU-G-GC-CUUUAU-G-UC-CA--GGGC-U-ACA-CA-CGUG--CUACAAUGGC-G-CG-UA--CAGAGGGA-A--------G-C-CA-AGC-CG-CGAGGUG--GA-G-CAGA-CCCCAG-AAAG-CG-C-GUC-GUAGUUCGGAU-UGCAGUCUGCAAC-U-C-GACUGCA-UGAAGU-CG-GAAU-CGC-UAGUA-AUCGC-GGA-UC-AGC-AU-GCCG-CGGU-----------------------------------------------------------------------------------------------------------------------------------------------------------------------------------------------------------------------------------------------------------------------------------------------------------------------------------------------------------------

>Accession:X72851::SeqID:2856::TaxID:930
--------------------------------------------------------------------------AC-G-C--UG-GC-GGC-A-UGC-CU--AAC-AC-AUG-CAA-GUC-GG-ACG--GC-AG-CAG-------------------------------------------------------------------------GU-CC---UU---------------------------------CG--GG-AU---------------------------------------------------------------------------------G-CUG-G-C--GAGU-G-GC-GG--A-CG-GG-UGAGU---AAU-GC-GUAGG-A-A--CCU-AU-CCUU--U-UGUG-G--GG-GAC-AA-CCC---AG-G-GAAA-C-UUGG-G--CUAAUACC-GCAU-AAG------------------------------------CCC--------------UG-AG-----------GGG-----------------GAAA-------GCGGGG-GA--UC----------------------------------------------------------------------------------------------------------------------------------------------------------------------------------------------------------------------------------------------------------UUCG-----------------GA---CCUCG-U-G--CUG----------AAGG--AGG---G-GCCUAC------GU----CCG--AUUA-G-CUA-G---UUGG-UG-GG-GUAAA-GG-CCUACC-AA-GGC-GA-CGA------------UC-GGU-AG-C-UGG-UCU-G-AGA-GGAC----GA-C-CAG-CCAC-ACUGG-G-ACUGA-GA-CACG--GCCC-AGA-CUCC-UACG--GGAG-GC-AG-C-A-GU-GGGG-AAUUUUUCGCAAU--GGGG-GCAA-CCC-UGACGAA-GCAAUGCC-GC-GUG-G-AU-G-AA-GAA-GGCC--UU-CG--GG-UUGUAAA--GUCCUUUC-GU-GG--GG-GAC--GA-A-AA-GG--CGG-AUC--C----GAAUA-----C---------GGUC-UG-CU-----------------A-UU-GA-CG-UG-A-ACC-C-AAG-AA--GAAG---------CACCGGCU-AACUCC-GUGCCA--GCAGCCGCGGUA-AU-A-C-GGAG-GGUG-C--GAG-CGUUAAUC-GGAAUUACU-GGGCGUAAAGGGC-GCG-UA-G-GCG-GUGG-G-UU-ACGUCU-G---CCGUG-AAAUC-CCCGGGC---UC-AA-CCU-GG-G-AAU--GGCG-GUGGA-AAC-GGGCU-GACU-G-GAGUA-----UGGGA--GAGGGUGA-UGGAAUU-CCAGGU-GUA-GCG-GUGAAA-UGC-GUAGAG-AUC-UGGAGGAACACCAG--U-G-GCGAAGGCGG--UCACCUG-------------------------------G-CCC--AAU--ACUGACG-CUGAG-G-------------CG-CGAAA-GC-GU-GGG-GAGC-AAA-CA--GGAUUA-GAUAC-CCU-----GGUA-GUC----CACG-CC-CU--AAAC-G-AUGGA-UACU---------GG-AU-GU-UUGGC-GC---------------------C------------------------------UU-AG-------------------------------GUG-CUGAG-UG-UC-G--UA------GC-UAA--CGCG-AUAA-GUAUCCCG-CCU-G-GG-AAGUA-CGGC-C---GCAA---G-GUU-AAAACUC-AAA-GGAAUUG-ACGGG-G-G-C-CC--GC-A--CA-AGCG-UGG-AGCA-U-GU-GGU-UUAAUU-CG-AUGCAA-CG--CGAAGAA-CCUUA-CCUGG-GC-UUGAC-A-U-G------------U---CCGG-----AA----CCC-UGC-A---GAGA--UGU-G-G-GGG---UG----------CCC-------UU--------------------------------------------------------------------------CG---------GGG-----------AA---UCG-GA-ACA---CA--GGU-GC-UGCAUGG-CUG--UCG-UC-A-GC-U---CG-UGU-C-GUGA-GAUGU-UGG-G-UUAA-GU-CCCGCAA--------CGAG-C--GCAACCC-UU-G-UU--CCUAG--UUGC-CAG-CG-G-------------------------------UU---CGG----------------------------------------CCGGG-CA-CU-C-U-AGG-GA-GA-CUG-CCG--GU--GA-CAA---ACC-G--GAGG-A-AGG-UG-GGG-AUG-ACG--UC-A-AGUC-CUCAU-G-GC-CUUUAU-G-UC-CA--GGGC-U-ACA-CA-CGUG--CUACAAUGGC-G-CG-UA--CAGAGGGA-A--------G-C-CA-AGC-CG-CGAGGUG--GA-G-CAGA-CCCCAG-AAAG-CG-C-GUC-GUAGUUCGGAU-UGCAGUCUGCAAC-U-C-GACUGCA-UGAAGU-CG-GAAU-CGC-UAGUA-AUCGC-GGA-UC-AGC-AU-GCCG-CGGUG-AA-------------------------------------------------------------------------------------------------------------------------------------------------------------------------------------------------------------------------------------------------------------------------------------------------------------------------------------------------------------

>Accession:D26171::SeqID:2903::TaxID:33075
-------------------------------------------------------------------AAU-C-AAC-G-C--UG-GC-GGC-G-UGC-CU--AAC-AC-AUG-CAA-GUC-GA-ACA--------------AGAAA----------------------------------------------------------------GGG-AC---UU---------------------------------CG--GU-CCU--------------------------------------------------------------------------GAGUAC------------AGU-G-GC-GC--A-CG-GG-UGAGU---AAC-AC-GUGAC-UAA--CCU-AC-CCUC--G-AGUG-G--GG-AAU-AA-CUU---CG-G-GAAA-C-CGAG-G--CUAAUACC-GCAU-AAU------------------------------------ACC--------------CA-CG-----------GGU-----------------CAAA-------GGA--------------------------------------------------------------------------------------------------------------------------------------------------------------------------------------------------------------------------------------------------------------------GCAA-------------------------UU-C-G--CUU----------GAGG--AGG---G-GGUCGC------GG----CCG--AUUA-G-CUA-G---UUGG-CG-GG-GUAAU-GG-CCCACC-AA-GGC-AG-UGA------------UC-GGU-AU-C-CGG-CCU-G-AGA-GGGC----GC-A-CGG-ACAC-ACUGG-A-ACUGA-AA-CACG--GUCC-AGA-CUCC-UACG--GGAG-GC-AG-C-A-GU-GGGG-AAUUUUGCGCAAU--GGGG-GAAA-CCG-UGACGCA-GCAACGCC-GC-GUG-G-AG-G-AU-GAA-GUCU--CU-UG--GG-ACGUAAA--CUCCUUUC-GA-UC--GG-AAC--GA-------------------------UUA----------------------------------------------U-GA-CG-GU-A-CCG-G-AAG-AA--GAAG---------CCCCGGCU-AACUUC-GUGCCA--GCAGCCGCGGUA-AU-A-C-GAAG-GGGG-C--GAA-CGUUGGUC-GGAAUUAUU-GGGCGUAAAGGGU-CCG-UA-G-CGG-GUCG-G--U-AAGUUU-G---AUGUG-AAAUC-UUCGGGC---UC-AA-CUC-GA-A-GUC--UGCA-UCGAA-AAC-UGCC--GGCU-U-GAGUG-----UGGGA--GAGGUGAG-UGGAAUU-UCCGGU-GUA-GCG-GUGAAA-UNC-GUAGAU-AUC-GGAAGGAACACCUG--U-G-GCGAAAGCGG--CUCACUG-------------------------------G-ACC--A-C-AACUGACG-CUGAU-G-------------CA-CGAAA-GC-UA-GGG-GAGC-AAA-CA--GGAUUA-GAUAC-CCU-----GGUA-GUC----CUAG-CC-CU--AAAC-G-AUGAU-CGCU---------UG-GU-GU-GGCGG-GU---------------------A------------------------------CC-CAA------------------------------UCC-CGUCG-UG-CC-G--UA------GC-UAA--CGCG-UUAA-GCGAUCCG-CCU-G-GG-GAGUA-CGGU-C---GCAA---G-GCU-GAAACUC-AAA-GGAAUUG-ACGGG-G-G-C-CC--GC-A--CA-AGCGGUGG-AGCA-U-GU-GGU-UUNAUU-CG-ACGCAA-CG--CGAAGAA-CCUUA-CCUGG-GC-UCGAA-A-U-G------------U---AGUG-G---AC----CGG-GGU-A---GAAA--UAU-C-C-CUU---CC-----------CC-------GC--------------------------------------------------------------------------AA---------GG------------GG--CUGC-UA--UA---UA--GGU-GC-UGCAUGG-CUG--UCG-UC-A-GC-U---CG-UGU-C-GUGA-GAUGU-UGG-G-UUAA-GU-CCCGCAA--------CGAG-C--GCAACCC-UU-A-UU--GCCAG--UUGC-UAC-CA-----------------------------U---UU---AGU-----------------------------------------UGAG-CA-CU-C-U-GGU-GA-GA-CCG-CCU--CG--GA-UAA---CGG-G--GAGG-A-AGG-UG-GGG-AUG-ACG--UC-A-AGUC-CUCAU-G-GC-CUUUAU-G-UC-CA--GGGC-U-ACA-CA-CGUG--CUACAAUGGC-C-GG-UA--CAAACCGC-C--------G-C-AA-ACC-CG-CGAGGGG--GA-G-CUAA-UCGGAA-AAAG-CC-G-GCC-UCAGUUCGGAU-UGUAGUCUGCAAC-U-C-GACUACA-UGAAGCUUG-GAAU-CGC-UAGUA-AUCGC-GGA-UC-AGC-AU-GCCG-CGGUG-AAUAC-GUU--CCC-GGG-CCUUGUA----CACACCGCCC-GU-C-ACA-----UCA-CGA-AA--GU-GGG-UC-GU-ACUA-GAA-G-CGGG-UGA-G-CC-AA-CC----------------------------------GUAA-----------------------------------------------------G-GAG-G-CA-GC-UU-CCA-AGGU-GUGAUU-CA-UG-AUU-GGGG-UG-----------------------------------------------------------------------------------------------------

>Accession:D30771::SeqID:2907::TaxID:33998
-------------------------------------------------------------------AAC-G-AAC-G-C--UG-GC-GGC-A-UGC-UU--AAC-AC-AUG-CAA-GUC-GC-ACG--GU-----------------------------------------------------------------------------------CA---GC---------------------------------AA--UG------------------------------------------------------------------------------------------G-C---AGU-G-GC-GG--A-CG-GG-UGAGU---AAC-AC-GUAGG-A-A--UCU-AU-CCAG--A-GGUG-G--GG-GAC-AA-CAG---CG-G-GAAA-C-UGCU-G--CUAAUACC-GCAU-GAU------------------------------------ACC--------------UG-AG-----------GGU-----------------CAAA-------GGC--------------------------------------------------------------------------------------------------------------------------------------------------------------------------------------------------------------------------------------------------------------------GCAA-------------------------GU-C-G--CCU----------UUGG--AGG---A-GCCUGC------GU----CUG--AUUA-G-CUU-G---UUGG-UG-GG-GUAAA-GG-CUUACC-AA-GGC-NA-CGA------------UC-AGU-AG-C-UGG-UCU-G-AGA-GGAU----GA-U-CAG-CCAC-AUUGG-G-ACUGA-GA-CACG--GCCC-AAA-CUCC-UACG--GGAG-GC-AG-C-A-GU-GGGG-AAUAUUGGACAAU--GGGC-GCAA-GCC-UGAUCCA-GCAAUGCC-GC-GUG-U-GU-G-AA-GAA-GGUC--UU-CG--GA-UUGUAAA--GCACUUUU-GG-CA--GG-GAC--GA-------------------------UGA----------------------------------------------U-GA-CG-GU-A-CCU-G-CAG-AA--UAAG---------CCCCGGCU-AACUUC-GUGCCA--GCAGCCGCGGUA-AU-A-C-GAAG-GGGG-C--UAG-CGUUGCUC-GGAAUGACU-GGGCGUAAAGGGC-GUG-UA-G-GCG-GCAU-G-UA-CAGUCA-G---AAGUG-AAAUU-CCUGGGC---UC-AA-CCU-GG-G-GAC--UGCU-UUUGA-UAC-GUGCA-AGCU-U-GAGUG-----AGGAA--GAGGGUUG-UGGAAUU-UCCAGU-GUA-GAG-GUGAAA-UUC-GUAGAU-AUU-GGAAAGAACACCGG--U-G-GCGAAGGCGG--CAACCUG-------------------------------G-UCC--U-U-UACUGACG-CUGAG-G-------------CG-CGAAA-GC-GU-GGG-GAGC-AAA-CA--GGAUUA-GAUAC-CCU-----GGUA-GUC----CACG-CU-GU--AAAC-G-AUGUG-UGCU---------GG-AU-GU-UGGGA-AAC---------------------------------------------------UU-A------------------G-------------UUU--UCAG-UG-UC-G--UA------GC-UAA--CGCG-AUAA-GCACACCG-CCU-G-GG-GAGUA-CGGC-C---GCAA---G-GUU-GAAACUC-AAA-GGAAUUG-ACGGG-G-G-C-CC--GC-A--CA-AGCGGUGG-AGCA-U-GU-GGU-UUAAUU-CG-AAGCAA-CG--CGCAGAA-CCUUA-CCAGG-AU-UUGAC-A-U-G------------G---GGAG-G---CU----UGG-UAC-A---GAGA--UGU-A-U-CUU---UC-----------CC-------GC--------------------------------------------------------------------------AA---------GG------------GA--CCUU-CC-GCA---CA--GGU-GC-UGCAUGG-CUG--UCG-UC-A-GC-U---CG-UGU-C-GUGA-GAUGU-UGG-G-UUAA-GU-CCCGCAA--------CGAG-C--GCAACCC-UC-G-CC--UUUAG--UUGC-CCU-CN-----------------------------U---UU---AGU-----------------------------------------UGGG-CA-CU-C-U-AAA-GG-AA-CUG-CCG--GU--GA-CAA---GCC-G--GAGG-A-AGG-UG-GGG-AUG-ACG--UC-A-AGUC-CUCAU-G-GC-CCUUAU-G-UC-CU--GGGC-U-ACA-CA-CGUG--CUACAAUGGU-G-GU-GA--CAGUGGGA-A--------G-C-UA-GGC-GG-UGACGCC--GU-G-CUGA-UCUCU--AAAA-GC-C-AUC-UCAGUUCGGAU-UGUACUCUGCAAC-U-C-GAGUACA-UGAAGG-UG-GAAU-CGC-UAGUA-AUCGU-GGA-UC-AGC-AU-GCCA-CGGUG-AAUAC-GUU--CCC-GGG-CCUUGUA----CACACCGCCC-GU-C-ACA-----CCA-UGG-GA--UU-UGG-UU-UG-ACCU-UAA-G-CAGG-UGC-G-CU-AA-CC----------------------------------GCAA----------------------------------------------------GG-AGG-C-AG-CC-UA-CCA-CGGU-CGGGUC-AG-AG-ACU-GGGG-UG-----------------------------------------------------------------------------------------------------

>Accession:D30774::SeqID:2909::TaxID:525
-------------------------------------------------------------------AAC-G-AAC-G-C--UG-GC-GGC-A-UGC-UU--AAC-AC-AUG-CAA-GUC-GC-GCG--GU-----------------------------------------------------------------------------------CA---GC---------------------------------AA--UG------------------------------------------------------------------------------------------G-C---AGC-G-GC-GG--A-CG-GG-UGAGU---AAC-AC-GUAGG-A-A--UCU-AU-CCCA--G-GGUG-G--GG-GAC-AA-CAG---CG-G-GAAA-C-UGCU-G--CUAAUACC-GCAU-GAU------------------------------------ACC--------------UG-AG-----------GGU-----------------CAAA-------GGC--------------------------------------------------------------------------------------------------------------------------------------------------------------------------------------------------------------------------------------------------------------------GCGA-------------------------GU-C-G--CCU----------UGGG--AGG---A-GCCUGC------GU----CUG--AUUA-G-CUU-G---UUGG-UG-GG-GUAAA-GG-CCUACC-AA-GGC-GA-CGA------------UC-AGU-AG-C-UGG-UCU-G-AGA-GGAU----GA-U-CAG-CCAC-AUUGG-G-ACUGA-GA-CACG--GCCC-AAA-CUCC-UACG--GGAG-GC-AG-C-A-GU-GGGG-AAUAUUGGACAAU--GGGC-GCAA-GCC-UGAUCCA-GCAAUGCC-GC-GUG-U-GU-G-AA-GAA-GGUC--UU-CG--GA-UUGUAAA--GCACUUUU-GG-CA--GG-GAC--GA-------------------------UGA----------------------------------------------U-GA-CG-GU-A-CCU-G-CAG-AA--UAAG---------CCCCGGCU-AACUUC-GUGCCA--GCAGCCGCGGUA-AU-A-C-GAAG-GGGG-C--UAG-CGUUGCUC-GGAAUGACU-GGGCGUAAAGGGC-GCG-UA-G-GCG-GCAU-G-UA-CAGUCA-G---AAGUG-AAAUU-CCUGGGC---UC-AA-CCU-GG-G-GAC--UGCU-UCUGA-UAC-GUGCA-AGCU-A-GAGUG-----AGGAA--GAGGGUUG-UGGAAUU-UCCAGU-GUA-GAG-GUGAAA-UUC-GUAGAU-AUU-GGAAAGAACACCGG--U-G-GCGAAGGCGG--CAACCUG-------------------------------G-UCC--U-U-AACUGACG-CUGAG-G-------------CG-CGAAA-GC-GU-GGG-GAGC-AAA-CA--GGAUUA-GAUAC-CCU-----GGUA-GUC----CACG-CU-GU--AAAC-G-AUGUG-UGCU---------GG-AU-GU-UGGGG-AAC---------------------------------------------------UU-A------------------G-------------UUU-CUCAG-UG-UC-G--UA------GC-UAA--CGCG-AUAA-GCACACCG-CCU-G-GG-GAGUA-CGGC-C---GCAA---G-GUU-GAAACUC-AAA-GGAAUUG-ACGGG-G-G-C-CC--GC-A--CA-AGCGGUGG-AGCA-U-GU-GGU-UUAAUU-CG-AAGCAA-CG--CGCAGAA-CCUUA-CCAGG-AU-UUGAC-A-U-G------------G---GGAG-G---AC----CGG-UAC-A---GAGA--UGU-A-C-UUU---UC-----------CC-------GC--------------------------------------------------------------------------AA---------GG------------GA--CCUU-CC-GCA---CA--GGU-GC-UGCAUGG-CUG--UCG-UC-A-GC-U---CG-UGU-C-GUGA-GAUGU-UGG-G-UUAA-GU-CCCGCAA--------CGAG-C--GCAACCC-UU-G-CC--UUUAG--UUGC-CAU-CA-----------------------------U---UU---AGU-----------------------------------------UGGG-CA-CU-C-U-AGA-GG-AA-CUG-CCG--GU--GA-CAA---GCC-G--GAGG-A-AGG-UG-GGG-AUG-ACG--UC-A-AGUC-CUCAU-G-GC-CCUUAU-G-UC-CU--GGGC-U-ACA-CA-CGUG--CUACAAUGGU-G-GU-GA--CAGUGGGA-A--------G-C-UA-GGU-AG-UGAUACC--GU-G-CUGA-UCUCU--AAAA-GC-C-AUC-UCAGUUCAGAU-UGUACUCUGCAAC-U-C-GAGUACA-UGAAGG-UG-GAAU-CGC-UAGUA-AUCGU-GGA-UC-AGC-AU-GCCA-CGGUG-AAUAC-GUU--CCC-GGG-CCUUGUA----CACACCGCCC-GU-C-ACA-----CCA-UGG-GA--UU-UGG-UU-UG-ACCU-UAA-G-UAGG-UGC-G-CU-AA-CC----------------------------------GCAA----------------------------------------------------GG-AGG-U-AG-CC-UA-CCA-CGGU-CGGGUC-AG-AG-ACU-GGGG-UG-----------------------------------------------------------------------------------------------------

>Accession:D30770::SeqID:2929::TaxID:437
-------------------------------------------------------------------AGC-G-AAC-G-C--UG-GC-GGC-A-UGC-UU--AAC-AC-AUG-CAA-GUC-GC-ACG--AG---------------------------------------------------------------------------------G-GU---UU---------------------------------CG--GC-C----------------------------------------------------------------------------------------C-U---AGU-G-GC-GG--A-CG-GG-UGAGU---AGC-GC-GUAGG-G-A--UCU-AU-CCAU--G-GGUG-G--GG-GAU-AA-CAC---UG-G-GAAA-C-UGGU-G--CUAAUACC-GCAU-GAU------------------------------------GCC--------------UG-AG-----------GGC-----------------CAAA-------GGC--------------------------------------------------------------------------------------------------------------------------------------------------------------------------------------------------------------------------------------------------------------------GCGA-------------------------GU-C-G--CCU----------GUGG--AGG---A-GCCUGC------GU----UCG--AUUA-G-CUA-G---UUGG-UG-GG-GUAAA-GG-CCUACC-AA-GGC-GA-UGA------------UC-GAU-AG-C-UGG-UCU-G-AGA-GGAU----GA-U-CAG-CCAC-ACUGG-G-ACUGA-GA-CACG--GCCC-AGA-CUCC-UACG--GGAG-GC-AG-C-A-GU-GGGG-AAUAUUGGACAAU--GGGG-GCAA-CCC-UGAUCCA-GCAAUGCC-GC-GUG-U-GU-G-AA-GAA-GGUC--UU-CG--GA-UUGUAAA--GCACUUUC-GA-CG--GG-GAC--GA-------------------------UGA----------------------------------------------U-GA-CG-GU-A-CCC-G-UAG-AA--GAAG---------CCCCGGCU-AACUCC-GUGCCA--GCAGCCGCGGUA-AU-A-C-GAAG-GGGG-C--UAG-CGUUGCUC-GGAAUGACU-GGGCGUAAAGGGC-GCG-UA-G-GCG-GUUG-A-CA-CAGUCA-G---AUGUG-AAAUU-CCAGGGC---UU-AA-CCU-UG-G-GGC--UGCA-UUUGA-GAC-GUGUU-GACU-G-GAGUU-----CGAGA--GAGGGUUG-UGGAAUU-CUCAGU-GUA-GAG-GUGAAA-UUC-GUAGAU-AUU-GGGAAGAACACCGG--U-G-GCGAAGGCGG--CAACCUG-------------------------------G-CUC--G-A-UACUGACG-CUGAG-G-------------CG-CGAAA-GC-GU-GGG-GAGC-AAA-CA--GGAUUA-GAUAC-CCU-----GGUA-GUC----CACG-CU-GU--AAAC-G-AUGUG-UGCU---------GG-AU-GU-UGGGU-GAC---------------------------------------------------UU-U------------------G-------------UCA-UUCAG-UG-UC-G--AA------GC-UAA--CGCG-CUAA-GCACACCG-CCU-G-GG-GAGUA-CGGC-C---GCAA---G-GUU-GAAACUC-AAA-GGAAUUG-ACGGG-G-G-C-CC--GC-A--CA-AGCGGUGG-AGCA-U-GU-GGU-UUAAUU-CG-AAGCAA-CG--CGCAGAA-CCUUA-CCAGG-GC-UUGAC-A-U-G------------G---GGAG-G---CU----GUG-UCC-A---GAGA--UGG-G-C-AUU---UC-----------UC-------GC--------------------------------------------------------------------------AA---------GG------------GA--CCUC-CU-GCA---CA--GGU-GC-UGCAUGG-CUG--UCG-UC-A-GC-U---CG-UGU-C-GUGA-GAUGU-UGG-G-UUAA-GU-CCCGCAA--------CGAG-C--GCAACCC-UU-G-CC--UUCAG--UUGC-CAG-CA-U---------------------------G---AU---CGG----------------------------------------GUGGG-CA-CU-C-U-AGA-GG-AA-CUG-CCG--GU--GA-CAA---GCC-G--GAGG-A-AGG-UG-GGG-AUG-ACG--UC-A-AGUC-CUCAU-G-GC-CCUUAU-G-UC-CU--GGGC-U-ACA-CA-CGUG--CUACAAUGGC-G-GU-GA--CAGUGGGA-A--------G-C-CA-GGC-AG-UGAUGCU--GA-G-CUGA-UCUCA--AAAA-GC-C-GUC-UCAGUUCGGAU-UGCACUCUGCAAC-U-C-GGGUGCA-UGAAGG-UG-GAAU-CGC-UAGUA-AUCGC-GGA-UC-AGC-AU-GCCG-CGGUG-AAUAC-GUU--CCC-GGG-CCUUGUA----CACACCGCCC-GU-C-ACA-----CCA-UGG-GA--GU-UGG-UU-UG-ACCU-UAA-G-CCGG-UGA-G-CG-AA-CC----------------------------------GCAA----------------------------------------------------GG-ACG-C-AG-CC-GA-CCA-CGGU-CAGGUC-AG-CG-ACU-GGGG-UG-----------------------------------------------------------------------------------------------------

>Accession:X77468::SeqID:2930::TaxID:437
-----------------------------------------GAG-UUU-G-AU-CAU-GGCU-CAG-AGC-G-AAC-G-C--UG-GC-GGC-A-UGC-UU--AAC-AC-AUG-CAA-GUC-GC-ACG--AG---------------------------------------------------------------------------------G-GU---UU---------------------------------CG--GC-C----------------------------------------------------------------------------------------C-U---AGU-G-GC-GG--A-CG-GG-UGAGU---AGC-GC-GUAGG-G-A--UCU-AU-CCAU--G-GGUG-G--GG-GAU-AA-CAC---UG-G-GAAA-C-UGGA-G--CUAAUACC-GCAU-GAU------------------------------------GCC--------------UG-AG-----------GGC-----------------CAAA-------GGC--------------------------------------------------------------------------------------------------------------------------------------------------------------------------------------------------------------------------------------------------------------------GCGA-------------------------GU-C-G--CCU----------GUGG--AGG---A-GCCUGC------GU----UCG--AUUA-G-CUU-G---UUGG-UG-GG-GUAAA-GG-CCUACC-AA-GGC-GA-UGA------------UC-GAU-AG-C-UGG-UCU-G-AGA-GGAU----GA-U-CAG-CCAC-ACUGG-G-ACUGA-GA-CACG--GCCC-AGA-CUCC-UACG--GGAG-GC-AG-C-A-GU-GGGG-AAUAUUGGACAAU--GGGG-GCAA-CCC-UGAUCCA-GCAAUGCC-GC-GUG-U-GU-G-AA-GAA-GGUC--UU-CG--GA-UUGUAAA--GCACUUUC-GA-CG--GG-GAC--GA-------------------------UGA----------------------------------------------U-GA-CG-GU-A-CCC-G-UAG-AA--GAAG---------CCCCGGCU-AACUUC-GUGCCA--GCAGCCGCGGUA-AU-A-C-GAAG-GGGG-C--UAG-CGUUGCUC-GGAAUGACU-GGGCGUAAAGGGC-GCG-UA-G-GCG-GUUG-A-CA-CAGUCA-G---AUGUG-AAAUU-CCAGGGC---UU-AA-CCU-UG-G-GGC--UGCA-UUUGA-GAC-GUGUU-GACU-G-GAGUU-----CGAGA--GAGGGUUG-UGGAAUU-CCCAGU-GUA-GAG-GUGAAA-UUC-GUAGAU-AUU-GGGAAGAACACCGG--U-G-GCGAAGGCGG--CAACCUG-------------------------------G-CUC--G-A-UACUGACG-CUGAG-G-------------CG-CGAAA-GC-GU-GGG-GAGC-AAA-CA--GGAUUA-GAUAC-CCU-----GGUA-GUC----CACG-CU-GU--AAAC-G-GUGUG-UGCU---------GG-AU-GU-UGGGU-GAC---------------------------------------------------UU-U------------------G-------------UCA-CUCAG-UG-UC-G--AA------GC-UAA--CGCG-CUAA-GCACACCG-CCU-G-GG-GAGUA-CGGC-C---GCAA---G-GUU-GAAACUC-AAA-GGAAUUG-ACGGG-G-G-C-CC--GC-A--CA-AGCGGUGG-AGCA-U-GU-GGU-UUAAUU-CG-AAGCAA-CG--CGCAGAA-CCUUA-CCAGG-GC-UUGAC-A-U-G------------G---GGAG-G---CU----AUA-UCC-A---GAGA--UGG-G-C-AUU---UC-----------CC-------GC--------------------------------------------------------------------------AA---------GG------------GA--CCUC-CU-GCA---CA--GGU-GC-UGCAUGG-CUG--UCG-UC-A-GC-U---CG-UGU-C-GUGA-GAUGU-UGG-G-UUAA-GU-CCCGCAA--------CGAG-C--GCAACCC-UU-G-CC--UUUAG--UUGC-CAG-CA-U---------------------------G---AU---CGG----------------------------------------GUGGG-CA-CU-C-U-AGA-GG-AA-CUG-CCG--GU--GA-CAA---GCC-G--GAGG-A-AGG-UG-GGG-AUG-ACG--UC-A-AGUC-CUCAU-G-GC-CCUUAU-G-UC-CU--GGGC-U-ACA-CA-CGUG--CUACAAUGGC-G-GU-GA--CAGUGGGA-A--------G-C-CA-GGC-AG-UGAUGCU--GA-G-CUGA-UCUCA--AAAA-GC-C-GUC-UCAGUUCGGAU-UGCACUCUGCAAC-U-C-GGGUGCA-UGAAGG-UG-GAAU-CGC-UAGUA-AUCGC-GGA-UC-AGC-AU-GCCG-CGGUG-AAUAC-GUU--CCC-GGG-CCUUGUA----CACACCGCCC-GU-C-ACA-----CCA-UGG-GA--GU-UGG-UU-UG-ACCU-UAA-G-CCGG-UGA-G-CG-AA-CC----------------------------------GCAA----------------------------------------------------GG-ACG-C-AG-CC-GA-CCA-CGGU-CAGGUC-AG-CG-ACU-GGGG-UG---AAGUC-GUAA-CAA-GGUAG-CC-GUAGGGGA-ACCUGCGGC---AGGAUCACCUCCUUU--------------------------------------

>Accession:X70635::SeqID:2937::TaxID:28049
-------------------------------------------G-UUU-G-AU-CCU-GGCU-CAG-GAC-G-AAC-G-C--UG-AC-GGC-G-UGC-UU--AAC-AC-AUG-CAA-GUC-GA-GCG--GG-AN-------AG--------------------------------------------------------------------GC-CC---UU---------------------------------CG--GG-GU--------------------------------------------------------------------------------AC-----U-C--GAGC-G-GC-GA--A-CG-GG-UGAGU---AAC-AC-GUGGG-CAA--CCU-AC-CCCC--U-GCNC-C--GG-GAU-AA-CCC---CG-G-GAAA-C-CGGG-U--CUAAUACC-GGAU-AUGC--------------------A-CCU-C--G-G---GUG--------------GC-AU-----------CAC---CU-GA----GGU-GGAAA-------GC---------------------------------------------------------------------------------------------------------------------------------------------------------------------------------------------------------------------------------------------------------------------UUUU--------------------------G-C-G--GCU----------GGGG--AUG---G-GCCCGC------GG----CCU--AUCA-G-CUU-G---UUGG-UG-GG-GUAAC-GG-CCUACC-AA-GGC-GA-CGA------------CG-GGU-AN-C-CGG-CCU-G-AGA-GGUC----GA-C-CGG-CCAC-ACUGG-G-ACUGA-GA-CACG--GCCC-AGA-CUCC-UACG--GGAG-GC-AG-C-A-GU-GGGG-AAUAUUGCNCAAU--GGNC-GAAA-GCC-UGACGCA-GCGACNCC-GC-GUG-G-GG---AA-GAA-GGCC--UU-CG--GG-UUGUAAA--CCCCUUUC-AG-CA--AG-AAC--GA-AG-C-------------------GAAA-------------------------------------------G--U-GA-CG-GU-A-CCU-G-CAG-AA--GAAG---------CACCGGUU-AACUAC-GUGCCA--GCAGCCGCGGUA-AU-A-C-GUAG-GGUG-C--AAG-CGUUGUCC-GGAUUUACU-GGGCGUAAAGAGC-UCG-UA-G-GCG-GUCU-G-UC-GCGCUC-G---------------------------------------------------------------------------------------A--GGGGAGAC-UGGAAUU-CCUGGU-GUA-GCG-GUGNNA-UGC-ACAGAU-AUC-NGGAGGAACACCGG--U-G-UCGAAGGCGG--GUCNCUG-------------------------------G-UCC--G-C-AACUGACG-CUGAG-G-------------AG-CGAAA-GC-GU-GGG-GAGC-GAA-CA--GGAUUA-GAUAC-CCU-----GGUA-GUC----CACG-CU-GU--AAAC-G-UUGGG-CACU---------AG-GU-GU-GGGGG-ACU--------------------U------------------------------UC-CA-----------------C-------------GUC-CUCCG-UG-CC-G--CA------GC-UAA--CGCA-UUAA-GCGCCCCG-CCU-G-GG-GAGUA-CGGC-C---GCAA---G-GCU-AAAACUC-AAA-GGAAUUG-ACGGG-G-G-C-CC--GC-A--CA-AGCGGCGG-AGCA-U-GU-GGC-UUAAUU-CG-AUGCAA-CG--CGAAGAA-CCUUA-CCUGG-GC-UUGAC-A-U-G-C----------A---GGGA-----AA----UCC--GC-A---GAGA--UGC-C-G-GGU----------------CC-------GC--------------------------------------------------------------------------AA---------GG-----------------GCC-CU-GCA---CA--GGU-GG-UGCAUGG-CUG--UCG-UC-A-GC-U---CG-UGU-C-GUGA-GAUGU-UGG-G-UUAA-GU-CCCGCAA--------CGAG-C--GCAACCC-UC-G-UC--GUAUG--UUGC-CAG-CG-G---------------------------G---UA---AUA----------------------------------------CCGGG-GA-CU-G-A-UGG-GA-GA-CUG-CCG--GG--GU-CAA---CUC-G--GAGG-A-AGG-UG-GGG-AUG-ACG--UC-A-AGUC-AUCAU-G-CC-CCUUAC-G-AC-CU--GGGC-U-GCA-CA-CAUG--CUACAAUGGC-C-GG-UA--CAAAGGGC-U--------G-C-GA-AAC-CG-UGAGGUG--GA-G-CGAA-UCCCAA-AAAG-CC-G-GUC-UCAGUUCGGAU-CGGGGUCUGCAAC-U-C-GACCCCG-UGAAGU-CG-GAGU-CGC-UAGUA-AUCGC-GGA-UC-AGCAAU-GCCG-CGGUG-AA-------------------------------------------------------------------------------------------------------------------------------------------------------------------------------------------------------------------------------------------------------------------------------------------------------------------------------------------------------------

>Accession:X81667::SeqID:3100::TaxID:470
-------------------------------------------------------------------------AAC-G-C--UG-GC-GGC-A-GGC-UU--AAC-AC-AUG-CAA-GUC-GA-GCG--GG----------GGAA-----------------------------------------------------------------GGU-AG---CU---------------------------------UG--CU-ACC---------------------------------------------------------------------------GGA--------C-C--UAGC-G-GC-GG--A-CG-GG-UGAGU---AAU-GC-UUAGG-A-A--UCU-GC-CUAU--U-AGUG-G--GG-GAC-AA-CAU---CU-C-GAAA-G-GGAU-G--CUAAUACC-GCAU-ACG------------------------------------UCC--------------UA-CG-----------GGA-----------------GAAA-------GCAGGG-GA--UC----------------------------------------------------------------------------------------------------------------------------------------------------------------------------------------------------------------------------------------------------------UUCG-----------------GA---CCUUG-C-G--CUA----------AUAG--AUG---A-GCCUAA------GU----CGG--AUUA-G-CUA-G---UUGG-UG-GG-GUAAA-GG-CCUACC-AA-GGC-GA-CGA------------UC-UGU-AG-C-GGG-UCU-G-AGA-GGAU----GA-U-CCG-CCAC-ACUGG-G-ACUGA-GA-CACG--GCCC-AGA-CUCC-UACG--GGAG-GC-AG-C-A-GU-GGGG-AAUAUUGGACAAU--GGGG-GGAA-CCC-UGAUCCA-GCCAUGCC-GC-GUG-U-GU-G-AA-GAA-GGCC--UU-AU--GG-UUGUAAA--GCACUUUA-AG-CG--AG-GAG--GA-G-GC-UA--CUU-UAG--U----UAAUA-----C---------CUAG-AGAUA-----------------G-UG-GA-CG-UU-A-CUC-G-CAG-AA--UAAG---------CACCGGCU-AACUCU-GUGCCA--GCAGCCGCGGUA-AU-A-C-AGAG-GGUG-C--GAG-CGUUAAUC-GGAUUUACU-GGGCGUAAAGCGU-GCG-UA-G-GCG-GCUU-A-UU-AAGUCG-G---AUGUG-AAAUC-CCCGAGC---UU-AA-CUU-GG-G-AAU--UGCA-UUCGA-UAC-UGGUG-AGCU-A-GAGUA-----UGGGA--GAGGAUGG-UAGAAUU-CCAGGU-GUA-GCG-GUGAAA-UGC-GUAGAG-AUC-UGGAGGAAUACCGA--U-G-GCGAAGGCAG--CCAUCUG-------------------------------G-CCU--AAU--ACUGACG-CUGAG-G-------------UA-CGAAA-GC-AU-GGG-GAGC-AAA-CA--GGAUUA-GAUAC-CCU-----GGUA-GUC----CAUG-CC-GU--AAAC-G-AUGUC-UACU---------AG-CC-GU-UGGGG-CCU---------------------------------------------------UU-G------------------A-------------GGC-UUUAG-UG-GC-G--CA------GC-UAA--CGCG-AUAA-GUAGACCG-CCU-G-GG-GAGUA-CGGU-C---GCAA---G-ACU-AAAACUC-AAA-UGAAUUG-ACGGG-G-G-C-CC--GC-A--CA-AGCGGUGG-AGCA-U-GU-GGU-UUAAUU-CG-AUGCAA-CG--CGAAGAA-CCUUA-CCUGG-CC-UUGAC-A-U-A------------C---UAGA-----AA----CUU-UCC-A---GAGA--UGG-A-U-UGG---UG-----------CC-------UU--------------------------------------------------------------------------CG---------GG------------AA---UCU-AG-AUA---CA--GGU-GC-UGCAUGG-CUG--UCG-UC-A-GC-U---CG-UGU-C-GUGA-GAUGU-UGG-G-UUAA-GU-CCCGCAA--------CGAG-C--GCAACCC-UU-U-UC--CUUAC--UUGC-CAG-CA-U-------------------------------UU---CGG----------------------------------------AUGGG-AA-CU-U-U-AAG-GA-UA-CUG-CCA--GU--GA-CAA---ACU-G--GAGG-A-AGG-CG-GGG-ACG-ACG--UC-A-AGUC-AUCAU-G-GC-CCUUAC-G-GC-CA--GGGC-U-ACA-CA-CGUG--CUACAAUGGU-C-GG-UA--CAAAGGGU-U--------G-C-UA-CAC-AG-CGAUGUG--AU-G-CUAA-UCUCAA-AAAG-CC-G-AUC-GUAGUCCGGAU-UGGAGUCUGCAAC-U-C-GACUCCA-UGAAGU-CG-GAAU-CGC-UAGUA-AUCGC-GGA-UC-AGA-AU-GCCG-CGGUG-AAUAC-GUU--CCC-GGG-CCUUGUA----CACACCGCCC-GU-C-ACA-----CCA-UGG-GA--GU-UUG-UU-GC-ACCA-GAA-G-UAGC-UAG-C-CU-AA-CU----------------------------------GCAA----------------------------------------------------AG-AGG-G-CG-GU-UA-CCA-CGGU-GUGGCC-GA-UG-ACU-GGGG-UG---AAGU----------------------------------------------------------------------------------------------

>Accession:X81660::SeqID:3101::TaxID:470
-------------------------------------------------------------------------AAC-G-C--UG-GC-GGC-A-GGC-UU--AAC-AC-AUG-CAA-GUC-GA-GCG--GG----------GGAA-----------------------------------------------------------------GGU-AG---CU---------------------------------UG--CU-ACC---------------------------------------------------------------------------GGA--------C-C--UAGC-G-GC-GG--A-CG-GG-UGAGU---AAU-GC-UUAGG-A-A--UCU-GC-CUAU--U-AGUG-G--GG-GAC-AA-CAU---CU-C-GAAA-G-GGAU-G--CUAAUACC-GCAU-ACG------------------------------------UCC--------------UA-CG-----------GGA-----------------GAAA-------GCAGGG-GA--UC----------------------------------------------------------------------------------------------------------------------------------------------------------------------------------------------------------------------------------------------------------UUCG-----------------GA---CCUUG-C-G--CUA----------AUAG--AUG---A-GCCUAA------GU----CGG--AUUA-G-CUA-G---UUGG-UG-GG-GUAAA-GG-CCUACC-AA-GGC-GA-CGA------------UC-UGU-AG-C-GGG-UCU-G-AGA-GGAU----GA-U-CCG-CCAC-ACUGG-G-ACUGA-GA-CACG--GCCC-AGA-CUCC-UACG--GGAG-GC-AG-C-A-GU-GGGG-AAUAUUGGACAAU--GGGG-GGAA-CCC-UGAUCCA-GCCAUGCC-GC-GUG-U-GU-G-AA-GAA-GGCC--UU-AU--GG-UUGUAAA--GCACUUUA-AG-CG--AG-GAG--GA-G-GC-UA--CUU-UAG--U----UAAUA-----C---------CUAG-AGAUA-----------------G-UG-GA-CG-UU-A-CUC-G-CAG-AA--UAAG---------CACCGGCU-AACUCU-GUGCCA--GCAGCCGCGGUA-AU-A-C-AGAG-GGUG-C--GAG-CGUUAAUC-GGAUUUACU-GGGCGUAAAGCGU-GCG-UA-G-GCG-GCUU-A-UU-AAGUCG-G---AUGUG-AAAUC-CCCGAGC---UU-AA-CUU-GG-G-AAU--UGCA-UUCGA-UAC-UGGUG-AGCU-A-GAGUA-----UGGGA--GAGGAUGG-UAGAAUU-CCAGGU-GUA-GCG-GUGAAA-UGC-GUAGAG-AUC-UGGAGGAAUACCGA--U-G-GCGAAGGCAG--CCAUCUG-------------------------------G-CCU--AAU--ACUGACG-CUGAG-G-------------UA-CGAAA-GC-AU-GGG-GAGC-AAA-CA--GGAUUA-GAUAC-CCU-----GGUA-GUC----CAUG-CC-GU--AAAC-G-AUGUC-UACU---------AG-CC-GU-UGGGG-CCU---------------------------------------------------UU-G------------------A-------------GGC-UUUAG-UG-GC-G--CA------GC-UAA--CGCG-AUAA-GUAGACCG-CCU-G-GG-GAGUA-CGGU-C---GCAA---G-ACU-AAAACUC-AAA-UGAAUUG-ACGGG-G-G-C-CC--GC-A--CA-AGCGGUGG-AGCA-U-GU-GGU-UUAAUU-CG-AUGCAA-CG--CGAAGAA-CCUUA-CCUGG-CC-UUGAC-A-U-A------------C---UAGA-----AA----CUU-UCC-A---GAGA--UGG-A-U-UGG---UG-----------CC-------UU--------------------------------------------------------------------------CG---------GG------------AA---UCU-AG-AUA---CA--GGU-GC-UGCAUGG-CUG--UCG-UC-A-GC-U---CG-UGU-C-GUGA-GAUGU-UGG-G-UUAA-GU-CCCGCAA--------CGAG-C--GCAACCC-UU-U-UC--CUUAC--UUGC-CAG-CA-U-------------------------------UU---CGG----------------------------------------AUGGG-AA-CU-U-U-AAG-GA-UA-CUG-CCA--GU--GA-CAA---ACU-G--GAGG-A-AGG-CG-GGG-ACG-ACG--UC-A-AGUC-AUCAU-G-GC-CCUUAC-G-GC-CA--GGGC-U-ACA-CA-CGUG--CUACAAUGGU-C-GG-UA--CAAAGGGU-U--------G-C-UA-CAC-AG-CGAUGUG--AU-G-CUAA-UCUCAA-AAAG-CC-G-AUC-GUAGUCCGGAU-UGGAGUCUGCAAC-U-C-GACUCCA-UGAAGU-CG-GAAU-CGC-UAGUA-AUCGC-GGA-UC-AGA-AU-GCCG-CGGUG-AAUAC-GUU--CCC-GGG-CCUUGUA----CACACCGCCC-GU-C-ACA-----CCA-UGG-GA--GU-UUG-UU-GC-ACCA-GAA-G-UAGC-UAG-C-CU-AA-CU----------------------------------GCAA----------------------------------------------------AG-AGG-G-CG-GU-UA-CCA-CGGU-GUGGCC-GA-UG-ACU-GGGG-UG---AAGU----------------------------------------------------------------------------------------------

>Accession:X81668::SeqID:3141::TaxID:471
-------------------------------------------------------------------------AAC-G-C--UG-GC-GGC-A-GGC-UU--AAC-AC-AUG-CAA-GUC-GA-GCG--GG----------GAUG-----------------------------------------------------------------AGG-UG---CU---------------------------------UG--CA-CCU---------------------------------------------------------------------------GAU--------C-C--UAGC-G-GC-GG--A-CG-GG-UGAGU---AAU-GC-UUAGG-A-A--UCU-GC-CUAU--U-AGUG-G--GG-GAC-AA-CGU---UC-C-GAAA-G-GGAC-G--CUAAUACC-GCAU-ACG------------------------------------UCC--------------UA-CG-----------GGA-----------------GAAA-------GCAGGG-GA--UC----------------------------------------------------------------------------------------------------------------------------------------------------------------------------------------------------------------------------------------------------------UUCG-----------------GA---CCUUG-C-G--CUA----------AUAG--AUG---A-GCCUAA------GU----CGG--AUUA-G-CUA-G---UUGG-UG-GG-GUAAA-GG-CCUACC-AA-GGC-GA-CGA------------UC-UGU-AG-C-GGG-UCU-G-AGA-GGAU----GA-U-CCG-CCAC-ACUGG-G-ACUGA-GA-CACG--GCCC-AGA-CUCC-UACG--GGAG-GC-AG-C-A-GU-GGGG-AAUAUUGGACAAU--GGGG-GGAA-CCC-UGAUCCA-GCCAUGCC-GC-GUG-U-GU-G-AA-GAA-GGCC--UU-UU--GG-UUGUAAA--GCACUUUA-AG-CG--AG-GAG--GA-G-GC-UU--ACC-UGG--U----UAAUA-----C---------CUGG-GAUAA-----------------G-UG-GA-CG-UU-A-CUC-G-CAG-AA--UAAG---------CACCGGCU-AACUCU-GUGCCA--GCAGCCGCGGUA-AU-A-C-AGAG-GGUG-C--AAG-CGUUAAUC-GGAUUUACU-GGGCGUAAAGCGC-GCG-UA-G-GUG-GCUA-A-UU-AAGUCA-A---AUGUG-AAAUC-CCCGAGC---UU-AA-CUU-GG-G-AAU--UGCA-UUCGA-UAC-UGGUU-GGCU-A-GAGUA-----UGGGA--GAGGAUGG-UAGAAUU-CCAGGU-GUA-GCG-GUGAAA-UGC-GUAGAG-AUC-UGGAGGAAUACCGA--U-G-GCGAAGGCAG--CCAUCUG-------------------------------G-CCU--AAU--ACUGACA-CUGAG-G-------------UG-CGAAA-GC-AU-GGG-GAGC-AAA-CA--GGAUUA-GAUAC-CCU-----GGUA-GUC----CAUG-CC-GU--AAAC-G-AUGUC-UACU---------AG-CC-GU-UGGGG-CCC---------------------------------------------------UU-G------------------A-------------GGC-UUUAG-UG-GC-G--CA------GC-UAA--CGCG-AUAA-GUAGACCG-CCU-G-GG-GAGUA-CGGU-C---GCAA---G-ACU-AAAACUC-AAA-UGAAUUG-ACGGG-G-G-C-CC--GC-A--CA-AGCGGUGG-AGCA-U-GU-GGU-UUAAUU-CG-AUGCAA-CG--CGAAGAA-CCUUA-CCUGG-CC-UUGAC-A-U-A------------C---AGAG-----AA----CUU-UCC-A---GAGA--UGG-A-U-UGG---UG-----------CC-------UU--------------------------------------------------------------------------CG---------GG------------AA---CUC-UG-AUA---CA--GGU-GC-UGCAUGG-CUG--UCG-UC-A-GC-U---CG-UGU-C-GUGA-GAUGU-UGG-G-UUAA-GU-CCCGCAA--------CGAG-C--GCAACCC-UU-U-UC--CUUAU--UUGC-CAG-CA-C-------------------------------UU---CGG----------------------------------------GUGGG-AA-CU-U-U-AAG-GA-UA-CUG-CCA--GU--GA-CAA---ACU-G--GAGG-A-AGG-CG-GGG-ACG-ACG--UC-A-AGUC-AUCAU-G-GC-CCUUAC-G-GC-CA--GGGC-U-ACA-CA-CGUG--CUACAAUGGU-C-GG-UA--CAAAGGGU-U--------G-C-UA-CUG-CG-CGAGCAG--AU-G-CUAA-UCUCAA-AAAG-CC-G-AUC-GUAGUCCGGAU-CGCAGUCUGCAAC-U-C-GACUGCG-UGAAGU-CG-GAAU-CGC-UAGUA-AUCGC-GGA-UC-AGA-AU-GCCG-CGGUG-AAUAC-GUU--CCC-GGG-CCUUGUA----CACACCGCCC-GU-C-ACA-----CCA-UGG-GA--GU-UUG-UU-GC-ACCA-GAA-G-UAGC-UAG-C-CU-AA-CU----------------------------------GCAA----------------------------------------------------AG-AGG-A-CG-CU-UA-CCA-CGGU-GUGGCC-GA-UG-ACU-GGGG-UG---AAGU----------------------------------------------------------------------------------------------

>Accession:X81657::SeqID:3143::TaxID:471
-------------------------------------------------------------------------AAC-G-C--UG-UC-GGC-A-GGC-UU--AAC-AC-AUG-CAA-GUC-GA-GCG--GA---------------------------------------------------------------------------GUGAUGG-UG---CU---------------------------------UG--CA-CUAUCAC----------------------------------------------------------------------------------U-U---AGC-G-GC-GG--A-CG-GG-UGAGU---AAU-GC-UUAGG-A-A--UCU-GC-CUAU--U-AGUG-G--GG-GAC-AA-CAU---UU-C-GAAA-G-GAAU-G--CUAAUACC-GCAU-ACG------------------------------------UCC--------------UA-CG-----------GGA-----------------GAAA-------GCAGGG-GA--UC----------------------------------------------------------------------------------------------------------------------------------------------------------------------------------------------------------------------------------------------------------UUCG-----------------GA---CCUUG-C-G--CUA----------AUAG--AUG---A-GCCUAA------GU----CGG--AUUA-G-CUA-G---UUGG-UG-GG-GUAAA-GG-CCUACC-AA-GGC-GA-CGA------------UC-UGU-AG-C-GGG-UCU-G-AGA-GGAU----GA-U-CCG-CCAC-ACUGG-G-ACUGA-GA-CACG--GCCC-AGA-CUCC-UACG--GGAG-GC-AG-C-A-GU-GGGG-AAUAUUGGACAAU--GGGC-GCAA-GCC-UGAUCCA-GCCAUGCC-GC-GUG-U-GU-G-AA-GAA-GGCC--UU-AU--GG-UUGUAAA--GCACUUUA-AG-CG--AG-GAG--GA-G-GC-UA--CUG-AAG--U----UAAUA-----C---------CUUC-AGAUA-----------------G-UG-GA-CG-UU-A-CUC-G-CAG-AA--UAAG---------CACCGGCU-AACUCU-GUGCCA--GCAGCCGCGGUA-AU-A-C-AGAG-GGUG-C--AAG-CGUUAAUC-GGAUUUACU-GGGCGUAAAGCGC-GCG-UA-G-GCG-GCUA-A-UU-AAGUCA-A---AUGUG-AAAUC-CCCGAGC---UU-AA-CUU-GG-G-AAU--UGCA-UUCGA-UAC-UGGUU-AGCU-A-GAGUG-----UGGGA--GAGGAUGG-UAGAAUU-CCAGGU-GUA-GCG-GUGAAA-UGC-GUAGAG-AUC-UGGAGGAAUACCGA--U-G-GCGAAGGCAG--CCAUCUG-------------------------------G-CCU--AAC--ACUGACG-CUGAG-G-------------UG-CGAAA-GC-AU-GGG-GAGC-AAA-CA--GGAUUA-GAUAC-CCU-----GGUA-GUC----CAUG-CC-GU--AAAC-G-AUGUC-UACU---------AG-CC-GU-UGGGG-CCU---------------------------------------------------UU-G------------------A-------------GGC-UUUAG-UG-GC-G--CA------GC-UAA--CGCG-AUAA-GUAGACCG-CCU-G-GG-GAGUA-CGGU-C---GCAA---G-ACU-AAAACUC-AAA-UGAAUUG-ACGGG-G-G-C-CC--GC-A--CA-AGCGGUGG-AGCA-U-GU-GGU-UUAAUU-CG-AUGCAA-CG--CGAAGAA-CCUUA-CCUGG-CC-UUGAC-A-U-A------------G---UAAG-----AA----CUU-UCC-A---GAGA--UGG-A-U-UGG---UG-----------CC-------UU--------------------------------------------------------------------------CG---------GG------------AA---CUU-AC-AUA---CA--GGU-GC-UGCAUGG-CUG--UCG-UC-A-GC-U---CG-UGU-C-GUGA-GAUGU-UGG-G-UUAA-GU-CCCGCAA--------CGAG-C--GCAACCC-UU-U-UC--CUUAU--UUGC-CAG-CG-A---------------------------G---UA---AUG----------------------------------------UCGGG-AA-CU-U-U-AAG-GA-UA-CUG-CCA--GU--GA-CAA---ACU-G--GAGG-A-AGG-CG-GGG-ACG-ACG--UC-A-AGUC-AUCAU-G-GC-CCUUAC-G-GC-CA--GGGC-U-ACA-CA-CGUG--CUACAAUGGU-C-GG-UA--CAAAGGGU-U--------G-C-UA-CCU-AG-CGAUAGG--AU-G-CUAA-UCUCAA-AAAG-CC-G-AUC-GUAGUCCGGAU-UGGAGUCUGCAAC-U-C-GACUCCA-UGAAGU-CG-GAAU-CGC-UAGUA-AUCGC-GGA-UC-AGA-AU-GCCG-CGGUG-AAUAC-GUU--CCC-GGG-CCUUGUA----CACACCGCCC-GU-C-ACA-----CCA-UGG-GA--GU-UUG-UU-GC-ACCA-GAA-G-UAGG-UAG-U-CU-AA-CC----------------------------------GCAA----------------------------------------------------GG-AGG-A-CG-CU-UA-CCA-CGGU-GUGGCC-GA-UG-ACU-GGGG-UG---AAGU----------------------------------------------------------------------------------------------

>Accession:X81661::SeqID:3144::TaxID:471
-------------------------------------------------------------------------AAC-G-C--UG-GC-GGC-A-GGC-UU--AAC-AC-AUG-CAA-GUC-GA-GCG--GA---------------------------------------------------------------------------GUGAUGG-UG---CU---------------------------------UG--CA-CUAUCAC----------------------------------------------------------------------------------U-U---AGC-G-GC-GG--A-CG-GG-UGAGU---AAU-GC-UUAGG-A-A--UCU-GC-CUAU--U-AGUG-G--GG-GAC-AA-CAU---UU-C-GAAA-G-GAAU-G--CUAAUACC-GCAU-ACG------------------------------------UCC--------------UA-CG-----------GGA-----------------GAAA-------GCAGGG-GA--UC----------------------------------------------------------------------------------------------------------------------------------------------------------------------------------------------------------------------------------------------------------UUCG-----------------GA---CCUUG-C-G--CUA----------AUAG--AUG---A-GCCUAA------GU----CGG--AUUA-G-CUA-G---UUGG-UG-GG-GUAAA-GG-CCUACC-AA-GGC-GA-CGA------------UC-UCU-AG-C-GGG-UCU-G-AGA-GGAU----GA-U-CCG-CCAC-ACUGG-G-ACUGA-GA-CACG--GCCC-AGA-CUCC-UACG--GGAG-GC-AG-C-A-GU-GGGG-AAUAUUGGACAAU--GGGC-GCAA-GCC-UGAUCCA-GCCAUGCC-GC-GUG-U-GU-G-AA-GAA-GGCC--UU-AU--GG-UUGUAAA--GCACUUUA-AG-CG--AG-GAG--GA-G-GC-UA--CUG-AAG--U----UAAUA-----C---------CUUC-AGAUA-----------------G-UG-GA-CG-UU-A-CUC-G-CAG-AA--UAAG---------CACCGGCU-AACUCU-GUGCCA--GCAGCCGCGGUA-AU-A-C-AGAG-GGUG-C--AAG-CGUUAAUC-GGAUUUACU-GGGCGUAAAGCGC-GCG-UA-G-GCG-GCUA-A-UU-AAGUCA-A---AUGUG-AAAUC-CCCGAGC---UU-AA-CUU-GG-G-AAU--UGCA-UUCGA-UAC-UGGUU-AGCU-A-GAGUG-----UGGGA--GAGGAUGG-UAGAAUU-CCAGGU-GUA-GCG-GUGAAA-UGC-GUAGAG-AUC-UGGAGGAAUACCGA--U-G-GCGAAGGCAG--CCAUCUG-------------------------------G-CCU--AAC--ACUGACG-CUGAG-G-------------UG-CGAAA-GC-AU-GGG-GAGC-AAA-CA--GGAUUA-GAUAC-CCU-----GGUA-GUC----CAUG-CC-GU--AAAC-G-AUGUC-UACU---------AG-CC-GU-UGGGG-CCU---------------------------------------------------UU-G------------------A-------------GGC-UUUAG-UG-GC-G--CA------GC-UAA--CGCG-AUAA-GUAGACCG-CCU-G-GG-GAGUA-CGGU-C---GCAA---G-ACU-AAAACUC-AAA-UGAAUUG-ACGGG-G-G-C-CC--GC-A--CA-AGCGGUGG-AGCA-U-GU-GGU-UUAAUU-CG-AUGCAA-CG--CGAAGAA-CCUUA-CCUGG-CC-UUGAC-A-U-A------------G---UAAG-----AA----CUU-UCC-A---GAGA--UGG-A-U-UGG---UG-----------CC-------UU--------------------------------------------------------------------------CG---------GG------------AA---CUU-AC-AUA---CA--GGU-GC-UGCAUGG-CUG--UCG-UC-A-GC-U---CG-UGU-C-GUGA-GAUGU-UGG-G-UUAA-GU-CCCGCAA--------CGAG-C--GCAACCC-UU-U-UC--CUUAU--UUGC-CAG-CG-A---------------------------G---UA---AUG----------------------------------------UCGGG-AA-CU-U-U-AAG-GA-UA-CUG-CCA--GU--GA-CAA---ACU-G--GAGG-A-AGG-CG-GGG-ACG-ACG--UC-A-AGUC-AUCAU-G-GC-CCUUAC-G-GC-CA--GGGC-U-ACA-CA-CGUG--CUACAAUGGU-C-GG-UA--CAAAGGGU-U--------G-C-UA-CCU-AG-CGAUAGG--AU-G-CUAA-UCUCAA-AAAG-CC-G-AUC-GUAGUCCGGAU-UGGAGUCUGCAAC-U-C-GACUCCA-UGAAGU-CG-GAAU-CGC-UAGUA-AUCGC-GGA-UC-AGA-AU-GCCG-CGGUG-AAUAC-GUU--CCC-GGG-CCUUGUA----CACACCGCCC-GU-C-ACA-----CCA-UGG-GA--GU-UUG-UU-GC-ACCA-GAA-G-UAGG-UAG-U-CU-AA-CC----------------------------------GCAA----------------------------------------------------GG-AGG-A-CG-CU-UA-CCA-CGGU-GUGGCC-GA-UG-ACU-GGGG-UG---AAGU----------------------------------------------------------------------------------------------

>Accession:M34139::SeqID:3149::TaxID:471
--------------------------------UUAACUGAAGAG-UUU-G-AU-CAU-GGCU-CAG-AUU-G-AAC-G-C--UG-GC-GGC-A-GGC-UU--AAC-AC-AUG-CAA-GUC-GA-GCG--GG-GA--------------------------------------------------------------------------AGGUU-GC---UU---------------------------------CG--GU-AACUG------------------------------------------------------------------------------------A-C--UAGC-G-GC-GG--A-CG-GG-UGAGU---AAU-GC-UUAGG-A-A--UCU-GC-CAUU--U-AGUG-G--GG-GAC-AA-CAU---UC-C-GAAN-G-GAAU-G--CUAAUACC-GCAU-ACG------------------------------------UCC--------------UA-CA-----------GGA-----------------GAAA-------GCAGGG-GA--UC----------------------------------------------------------------------------------------------------------------------------------------------------------------------------------------------------------------------------------------------------------UCCG-----------------GA---CCUUG-C-G--CUA----------AAUG--AUG---A-GCCUAA------GU----CGG--AUUA-G-CUA-G---UUGG-UG-GG-GUAAA-GG-CCUACC-AA-GGC-GA-CGA------------UC-UGU-AG-C-GGG-UCU-G-AGA-GGAU----GA-U-CCG-CCAC-ACUGG-G-ACUGA-GA-CACG--GCCC-AGA-CUCC-UACG--GGAG-GC-AG-C-A-GU-GGGG-AAUAUUGGACAAU--GGGC-GCAA-GCC-NGAUCCA-GCCAUGCC-GC-GUG-U-GU-G-AA-GAA-GGCC--UU-UU--GG-UUGUAAA--GCACUUUA-AG-CG--AG-GAG--GA-G-GC-UC--UCU-UAG--U----UAAUA-----C---------CUAA-GAUGA-----------------G-UG-GA-CG-UU-A-CUC-G-CAG-AA--UAAG---------CACCGGCU-AACUCU-GUGCCA--GCAGCCGCGGUA-AU-A-C-AGAG-NGUG-C--GAG-CGUUAAUC-GGAUUUACU-GGGCGUAAAGCGU-GCG-UA-G-GCG-GCUU-U-UU-AAGUCG-G---AUGUG-AAAUC-CCCGAGC---UU-AA-CUU-GG-G-AAU--UGCA-UUCGA-UAC-UGGGA-AGCU-A-GAGUA-----UGGGA--GAGGAUGG-UAGAAUU-CCAGGU-GUA-GCG-GUGAAA-UGC-GUAGAG-AUC-UGGAGGAAUACCGA--U-G-GCGAAGGCAG--CCAUCUG-------------------------------G-CCU--AAU--ACUGACG-CUGAG-G-------------UA-CGNAA-GC-AU-GGG-GAGC-AAA-CA--GGAUUA-GAUAC-CCU-----GGUA-GUC----CAUG-CC-GU--AAAC-G-AUGUC-UACU---------AG-CC-GU-UGGGG-CCU---------------------------------------------------UU-G------------------A-------------GGC-UUUAG-UG-GC-G--CA------GC-UAA--CGCG-AUAA-GUAGACUG-CCU-G-GG-GAGUA-CGGU-C---GCAA---G-ACU-AAAACUC-AAA-UGAAUUG-ACGGG-G-G-C-NC--GC-A--CA-AGCGGUGG-AGCA-U-GU-GGU-UUAAUU-CG-AUGCAA-CG--CGAAGAA-CCUUA-CCUGG-CC-UUGAC-A-U-A------------C---UAGA-----AA----CUU-UCC-A---GAGA--UGG-A-U-UGG---UG-----------CC-------UU--------------------------------------------------------------------------CG---------GG------------AA---UCU-AG-AUA---CA--GGU-GC-UGCAUGG-CUG--UCG-UC-A-GC-U---CG-UGU-C-GUGA-GAUGU-UGG-G-UUAA-GU-CCCGCAA--------CGAG-C--GCAACCC-UU-U-UC--CUUAC--UUGC-CAG-CA-U-------------------------------UU---CGG----------------------------------------AUGGG-AA-CU-U-U-AAG-GA-UA-CUG-CCA--GU--GA-CAA---ACU-G--GAGG-A-AGG-CG-GGG-ACG-ACG--UC-A-AGUC-AUCAU-G-GC-CCUUAC-G-GC-UA--GGGC-U-ACA-CA-CGUG--CUACAAUGGU-C-GG-UA--CAAAGGGU-U--------G-C-UA-CCU-AG-CGAUAGG--AU-G-CUAA-UCUCAA-AAAG-CC-G-AUC-GUAGUUCGGAU-UGGAGUCUGCAAC-U-C-GACUCCA-UGAAGU-CG-GAAU-CGC-UAGUA-AUCGC-GGA-UC-AGA-AU-GCCG-CGGUG-AAUAC-GUU--CCC-GGG-CCUUGUA----CACACCGCCC-GU-C-ACA-----CCA-UGG-GA--GU-UUG-UU-GC-ACCA-GAA-G-UAGC-UAG-C-CU-AA-CU----------------------------------GCAA----------------------------------------------------AG-AGG-G-CG-GU-UA-CCA-CGGU-GUGGCC-GA-UG-ACU-AGGG------------GUAA-CAA-G--------------GA-ACCUG---------GAUCACCUCCUU---------------------------------------

>Accession:U10874::SeqID:3162::TaxID:107673
----------------------------------------AAAA-AAA-U-NU-CAU-GGCU-CAG-AUU-G-AAC-G-C--UG-GC-GGC-A-GGC-UU--AAC-AC-AUG-CAA-GUC-GA-GCG--GG----------GGAA-----------------------------------------------------------------GGU-AG---CU---------------------------------UG--CU-ACCGG--------------------------------------------------------------------------A---------C-C--UAGC-G-GC-GG--A-CG-GG-UGAGU---AAU-GC-UUAGG-A-A--UCU-GC-CUAU--U-AGUG-G--GG-GAC-AA-CAU---CU-C-GAAA-G-GGAU-G--CUAAUACC-GCAU-ACG------------------------------------UCC--------------UA-CG-----------GGA-----------------GAAA-------GCAGGG-GA--UC----------------------------------------------------------------------------------------------------------------------------------------------------------------------------------------------------------------------------------------------------------UUCG-----------------GA---CCUUG-C-G--CUA----------AUAG--AUG---A-GCCUAA------GU----CGG--AUUA-G-CUA-G---UUGG-UG-GG-GUAAA-GG-CCUACC-AA-GGC-GA-CGA------------UC-UGU-AG-C-GGG-UCU-G-AGA-GGAU----GA-U-CCG-CCAC-ACUGG-G-ACUGA-GA-CACG--GCCC-AGA-CUCC-UACG--GGAG-GC-AG-C-A-GU-GGGG-AAUAUUGGACAAU--GGGG-GGAA-CCC-UGAUCCA-GCCAUGCC-GC-GUG-U-GU-G-AA-GAA-GGCC--UU-AU--GG-UUGUAAA--GCACUUUA-AG-CG--AG-GAG--GA-G-GC-UA--CUU-UAG--U----UAAUA-----C---------CUAG-AGAUA-----------------G-UG-GA-CG-UU-A-CUC-G-CAG-AA--UAAG---------CACCGGCU-AACUCU-GUGCCA--GCAGCCGCGGUA-AU-A-C-AGAG-GGUG-C--GAG-CGUUAAUC-GGAUUUACU-GGGCGUAAAGCGU-GCG-UA-G-GCG-GCUU-A-UU-AAGUCG-G---AUGUG-AAAUC-CCCGAGC---UU-AA-CUU-GG-G-AAU--UGCA-UUCGA-UAC-UGGUG-AGCU-A-GAGUA-----UGGGA--GAGGAUGG-UAGAAUU-CCAGGU-GUA-GCG-GUGAAA-UGC-GUAGAG-AUC-UGGAGGAAUACCGA--UGG-GGAAGGGCAG--CCAUCUG-------------------------------G-CCU--AAU--ACUGACG-CUGAG-G-------------UA-CGAAA-GC-AU-GGG-GAGC-AAA-CA--GGAUUA-GAUAC-CCU-----GGUA-GUC----CAUG-CC-GU--AAAC-G-AUGUC-UACU---------AG-CC-GU-UGGGG-CCU---------------------------------------------------UU-G------------------A-------------GGC-UUUAG-UG-GC-G--CA------GC-UAA--CGCG-AUAA-GUAGACCG-CCU-G-GG-GAGUA-CGGU-C---GCAA---G-ACU-AAAACUC-AAA-UGAAUUG-ACGGG-G-G-C-CC--GC-A--CA-AGCGGUGG-AGCA-U-GU-GGU-UUAAUU-CG-AUGCAA-CG--CGAAGAA-CCUUA-CCUGG-CC-UUGAC-A-U-A------------C---UAGA-----AA----CUU-UCC-A---GAGA--UGG-A-U-UGG---UG-----------CC-------UU--------------------------------------------------------------------------CG---------GG------------AA---UCU-AG-AUA---CA--GGU-GC-UGCAUGG-CUG--UCG-UC-A-GC-U---CG-UGU-C-GUGA-GAUGU-UGG-G-UUAA-GU-CCCGCAA--------CGAG-C--GCAACCC-UU-U-UC--CUUAC--UUGC-CAG-CA-U-------------------------------UU---CGG----------------------------------------AUGGG-AA-CU-U-U-AAG-GA-UA-CUG-CCA--GU--GA-CAA---ACU-G--GAGG-A-AGG-CG-GGG-ACG-ACG--UC-A-AGUC-AUCAU-G-GC-CCUUAC-G-GC-CA--GGGC-U-ACA-CA-CGUG--CUACAAUGGU-C-GG-UA--CAAAGGGU-U--------G-C-UA-CAC-AG-CGAUGUG--AU-G-CUAA-UCUCAA-AAAG-CC-G-AUC-GUAGUCCGGAU-UGGAGUCUGCAAC-U-C-GACUCCA-UGAAGU-CG-GAAU-CGC-UAGUA-AUCGC-GGA-UC-AGA-AU-GCCG-CGGUG-AAUAC-GUC--CCC-GGG-CCUUGUA----CACACCGCCC-GU-C-ACA-----CCA-UGG-GA--GU-UUG-UU-GC-ACCA-GAA-G-UAGC-UAG-C-CU-AA-CU----------------------------------GCAA----------------------------------------------------AG-AGG-G-CG-GU-UA-CCA-CGGU-GUGGCC-GA-UG-ACU-GGGG-UG---AAGUC-GUAA-CAA-GGUAG-CC-GUAGGGGA-ACCUGCGGU---UGGAUCACCUCC-----------------------------------------

>Accession:X81662::SeqID:3170::TaxID:29430
-------------------------------------------------------------------------AAC-G-C--UG-GC-GGC-A-GGC-UU--AAC-AC-AUG-CAA-GUC-GA-GCG--GG----------GAA-----------------------------------------------------------------GGGU-AG---CU---------------------------------UG--CU-ACCU---------------------------------------------------------------------------AA--------C-C--UAGC-G-GC-GG--A-CG-GG-UGAGU---AAU-GC-UUAGG-A-A--UCU-GC-CUAU--U-AGUG-G--GG-GAC-AA-CAU---UC-C-GAAA-G-GAAU-G--CUAAUACC-GCAU-ACG------------------------------------UCC--------------UA-CG-----------GGA-----------------GAAA-------GCAGGG-GA--UC----------------------------------------------------------------------------------------------------------------------------------------------------------------------------------------------------------------------------------------------------------UUCG-----------------GA---CCUUG-C-G--CUA----------AUAG--AUG---A-GCCUAA------GU----CGG--AUUA-G-CUA-G---UUGG-UG-GG-GUAAA-GG-CCUACC-AA-GGC-GA-CGA------------UC-UGU-AG-C-GGG-UCU-G-AGA-GGAU----GA-U-CCG-CCAC-ACUGG-G-ACUGA-GA-CACG--GCCC-AGA-CUCC-UACG--GGAG-GC-AG-C-A-GU-GGGG-AAUAUUGGACAAU--GGGC-GGAA-GCC-UGAUCCA-GCCAUGCC-GC-GUG-U-GU-G-AA-GAA-GGCC--UU-UU--GG-UUGUAAA--GCACUUUA-AG-CG--AG-GAG--GA-G-GC-UA--CUC-UAG--U----UAAUA-----C---------CUAG-AGAUA-----------------G-UG-GA-CG-UU-A-CUC-G-CAG-AA--UAAG---------CACCGGCU-AACUCU-GUGCCA--GCAGCCGCGGUA-AU-A-C-AGAG-GGUG-C--GAG-CGUUAAUC-GGAUUUACU-GGGCGUAAAGCGU-GCG-UA-G-GCG-GCUG-A-UU-AAGUCG-G---AUGUG-AAAUC-CCUGAGC---UU-AA-CUU-AG-G-AAU--UGCA-UUCGA-UAC-UGGUC-AGCU-A-GAGUA-----UGGGA--GAGGAUGG-UAGAAUU-CCAGGU-GUA-GCG-GUGAAA-UGC-GUAGAG-AUC-UGGAGGAAUACCGA--U-G-GCGAAGGCAG--CCAUCUG-------------------------------G-CCU--AAU--ACUGACG-CUGAG-G-------------UA-CGAAA-GC-AU-GGG-GAGC-AAA-CA--GGAUUA-GAUAC-CCU-----NNUA-GUC----CAUG-CC-GU--AAAC-G-AUGUC-UACU---------AG-CC-GU-UGGGG-CCU---------------------------------------------------UU-G------------------A-------------GGC-UUUAG-UG-GC-G--CA------GC-UAA--CGCG-AUAA-GUAGACCG-CCU-G-GG-GAGUA-CGGU-C---GCAA---G-ACU-AAAACUC-AAA-UGAAUUG-ACGGG-G-G-C-CC--GC-A--CA-AGCGGUGG-AGCA-U-GU-GGU-UUAAUU-CG-AUGCAA-CG--CGAAGAA-CCUUA-CCUGG-UC-UUGAC-A-U-A------------G---UAAG-----AA----CUU-UCC-A---GAGA--UGG-A-U-UGG---UG-----------CC-------UU--------------------------------------------------------------------------CG---------GG------------AA---CUU-AC-AUA---CA--GGU-GC-UGCAUGG-CUG--UCG-UC-A-GC-U---CG-UGU-C-GUGA-GAUGU-UGG-G-UUAA-GU-CCCGCAA--------CGAG-C--GCAACCC-UU-U-UC--CUUAU--UUGC-CAG-CG-G---------------------------G---UU---AAG----------------------------------------CCGGG-AA-CU-U-U-AAG-GA-UA-CUG-CCA--GU--GA-CAA---ACU-G--GAGG-A-AGG-CG-GGG-ACG-ACG--UC-A-AGUC-AUCAU-G-GC-CCUUAC-G-AC-CA--GGGC-U-ACA-CA-CGUG--CUACAAUGGU-C-GG-UA--CAAAGGGU-U--------G-C-UA-CCU-AG-CGAUAGG--AU-G-CUAA-UCUCAA-AAAG-CC-G-AUC-GUAGUCCGGAU-UGGAGUCUGCAAC-U-C-GACUCCA-UGAAGU-CG-GAAU-CGC-UAGUA-AUCGC-GGA-UC-AGA-AU-GCCG-CGGUG-AAUAC-GUU--CCC-GGG-CCUUGUA----CACACCGCCC-GU-C-ACA-----CCA-UGG-GA--GU-UUG-UU-GC-ACCA-GAA-G-UAGG-UAG-U-CU-AA-CC----------------------------------GUAA----------------------------------------------------GG-AGG-A-CG-CU-UA-CCA-CGGU-GUGGCC-GA-UG-ACU-GGGG-UG---AAGU----------------------------------------------------------------------------------------------

>Accession:X81663::SeqID:3185::TaxID:40214
-------------------------------------------------------------------------AAC-G-C--UG-GC-GGC-A-GGC-UU--AAC-AC-AUG-CAA-GUC-GA-GCG--GG----------GAG-----------------------------------------------------------------AGGU-AG---CU---------------------------------UG--CU-ACCU---------------------------------------------------------------------------AA--------C-C--UAGC-G-GC-GG--A-CG-GG-UGAGU---AAU-GC-UUAGG-A-A--UCU-GC-CUAU--U-AGUG-G--GG-GAC-AA-CAU---UC-C-GAAA-G-GAAU-G--CUAAUACC-GCAU-ACG------------------------------------CCC--------------UA-CG-----------GGG-----------------GAAA-------GCAGGG-GA--UC----------------------------------------------------------------------------------------------------------------------------------------------------------------------------------------------------------------------------------------------------------UUCG-----------------GA---CCUUG-C-G--CUA----------AUAG--AUG---A-GCCUAA------GU----CAG--AUUA-G-CUA-G---UUGG-UG-GG-GUAAA-GG-CCUACC-AA-GGC-GA-CGA------------UC-UGU-AG-C-GGG-UCU-G-AGA-GGAU----GA-U-CCG-CCAC-ACUGG-G-ACUGA-GA-CACG--GCCC-AGA-CUCC-UACG--GGAG-GC-AG-C-A-GU-GGGG-AAUAUUGGACAAU--GGGC-GAAA-GCC-UGAUCCA-GCCAUGCC-GC-GUG-U-GU-G-AA-GAA-GGCC--UU-UU--GG-UUGUAAA--GCACUUUA-AG-CG--AG-GAG--GA-G-GC-UA--CUU-GGA--U----UAAUA-----C---------UCUA-GGAUA-----------------G-UG-GA-CG-UU-A-CUC-G-CAG-AA--UAAG---------CACCGGCU-AACUCU-GUGCCA--GCAGCCGCGGUA-AU-A-C-AGAG-GGUG-C--GAG-CGUUAAUC-GGAUUUACU-GGGCGUAAAGCGU-GCG-UA-G-GCG-GCUU-U-UU-AAGUCG-G---AUGUG-AAAUC-CCNGAGC---UU-AA-CUU-AG-G-AAU--UGCA-UUCGA-UAC-UGGGA-AGCU-A-GAGUA-----UGGGA--GAGGAUGG-UAGAAUU-CCAGGU-GUA-GCG-GUGAAA-UGC-GUAGAG-AUC-UGGAGGAAUACCGA--U-G-GCGAAGGCAG--CCAUCUG-------------------------------G-CCU--AAU--ACUGACG-CUGAG-G-------------UA-CGAAA-GC-AU-GGG-GAGC-AAA-CA--GGAUUA-GAUAC-CCU-----NNUA-GUC----CAUG-CC-GU--AAAC-G-AUGUC-UACU---------AG-CC-GU-UGGGG-CCU---------------------------------------------------UU-G------------------A-------------GGC-UUUAG-UG-GC-G--CA------GC-UAA--CGCG-AUAA-GUAGACCG-CCU-G-GG-GAGUA-CGGU-C---GCAA---G-ACU-AAAACUC-AAA-UGAAUUG-ACGGG-G-G-C-CC--GC-A--CA-AGCGGUGG-AGCA-U-GU-GGU-UUAAUU-CG-AUGCAA-CG--CGAAGAA-CCUUA-CCUGG-UC-UUGAC-A-U-A------------G---UAAG-----AA----CUU-UCC-A---GAGA--UGG-A-U-UGG---UG-----------CC-------UU--------------------------------------------------------------------------CG---------GG------------AA---CUU-AC-AUA---CA--GGU-GC-UGCAUGG-CUG--UCG-UC-A-GC-U---CG-UGU-C-GUGA-GAUGU-UGG-G-UUAA-GU-CCCGCAA--------CGAG-C--GCAACCC-UU-U-UC--CUUAU--UUGC-CAG-CG-G---------------------------G---UU---AAG----------------------------------------CCGGG-AA-CU-U-U-AAG-GA-UA-CUG-CCA--GU--GA-CAA---ACU-G--GAGG-A-AGG-CG-GGG-ACG-ACG--UC-A-AGUC-AUCAU-G-GC-CCUUAC-G-AC-CA--GGGC-U-ACA-CA-CGUG--CUACAAUGGU-C-GG-UA--CAAAGGGU-U--------G-C-UA-CCU-AG-CGAUAGG--AU-G-CUAA-UCUCAA-AAAG-CC-G-AUC-GUAGUCCGGAU-UGGAGUCUGCAAC-U-C-GACUCCA-UGAAGU-CG-GAAU-CGC-UAGUA-AUCGC-GGA-UC-AGA-AU-GCCG-CGGUG-AAUAC-GUU--CCC-GGG-CCUUGUA----CACACCGCCC-GU-C-ACA-----CCA-UGG-GA--NU-UUG-UU-GC-ACCA-GAA-G-UAGG-UAG-U-CU-AA-CC----------------------------------GCAA----------------------------------------------------GG-AGG-A-CG-CU-UA-CCA-CGGU-GUGGCC-GA-UG-ACU-GGGG-UG---AAGU----------------------------------------------------------------------------------------------

>Accession:X81664::SeqID:3213::TaxID:40215
-------------------------------------------------------------------------AAC-G-C--UG-GC-GGC-A-GGC-UU--AAC-AC-AUG-CAA-GUC-GA-GCG--GA---------------------------------------------------------------------------GAUGAGG-UG---CU---------------------------------UG--CA-CCUUAUC----------------------------------------------------------------------------------U-U---AGC-G-GC-GG--A-CG-GG-UGAGU---AAU-GC-UUAGG-A-A--UCU-GC-CUAU--U-AGUG-G--GG-GAC-AA-CAU---UC-C-GAAA-G-GAAU-G--CUAAUACC-GCAU-ACG------------------------------------UCC--------------UA-CG-----------GGA-----------------GAAA-------GCAGGG-GA--UC----------------------------------------------------------------------------------------------------------------------------------------------------------------------------------------------------------------------------------------------------------UUCG-----------------GA---CCUUG-C-G--CUA----------AUAG--AUG---A-GCCUAA------GU----CGG--AUUA-G-CUA-G---UUGG-UG-GG-GUAAA-GG-CCUACC-AA-GGC-GA-CGA------------UC-UGU-AG-C-GGG-UCU-G-AGA-GGAU----GA-U-CCG-CCAC-ACUGG-G-ACUGA-GA-CACG--GCCC-AGA-CUCC-UACG--GGAG-GC-AG-C-A-GU-GGGG-AAUAUUGGACAAU--GGGG-GGAA-CCC-UGAUCCA-GCCAUGCC-GC-GUG-U-GU-G-AA-GAA-GGCC--UU-AU--GG-UUGUAAA--GCACUUUA-AG-CG--AG-GAG--GA-G-GC-UA--CUG-AGA--C----UAAUA-----C---------UCUU-GGAUA-----------------G-UG-GA-CG-UU-A-CUC-G-CAG-AA--UAAG---------CACCGGCU-AACUCU-GUGCCA--GCAGCCGCGGUA-AU-A-C-AGAG-GGUG-C--GAG-CGUUAAUC-GGAUUUACU-GGGCGUAAAGCGU-GCG-UA-G-GCG-GCUU-U-UU-AAGUCG-G---AUGUG-AAAUC-CCCGAGC---UU-AA-CUU-GG-G-AAU--UGCA-UUCGA-UAC-UGGGA-AGCU-A-GAGUA-----UGGGA--GAGGAUGG-UAGAAUU-CCAGGU-GUA-GCG-GUGAAA-UGC-GUAGAG-AUC-UGGAGGAAUACCGA--U-G-GCGAAGGCAG--CCAUCUG-------------------------------G-CCU--AAU--ACUGACG-CUGAG-G-------------UA-CGAAA-GC-AU-GGG-GAGC-AAA-CA--GGAUUA-GAUAC-CCU-----GGUA-GUC----CAUG-CC-GU--AAAC-G-AUGUC-UACU---------AG-CC-GU-UGGGG-CCU---------------------------------------------------UU-G------------------A-------------GGC-UUUAG-UG-GC-G--CA------GC-UAA--CGCG-AUAA-GUAGACCG-CCU-G-GG-GAGUA-CGGU-C---GCAA---G-ACU-AAAACUC-AAA-UGAAUUG-ACGGG-G-G-C-CC--GC-A--CA-AGCGGUGG-AGCA-U-GU-GGU-UUAAUU-CG-AUGCAA-CG--CGAAGAA-CCUUA-CCUGG-CC-UUGAC-A-U-A------------C---UAGA-----AA----CUU-UCC-A---GAGA--UGG-A-U-UGG---UG-----------CC-------UU--------------------------------------------------------------------------CG---------GG------------AA---UCU-AG-AUA---CA--GGU-GC-UGCAUGG-CUG--UCG-UC-A-GC-U---CG-UGU-C-GUGA-GAUGU-UGG-G-UUAA-GU-CCCGCAA--------CGAG-C--GCAACCC-UU-U-UC--CUUAC--UUGC-CAG-CA-U-------------------------------UU---CGG----------------------------------------AUGGG-AA-CU-U-U-AAG-GA-UA-CUG-CCA--GU--GA-CAA---ACU-G--GAGG-A-AGG-CG-GGG-ACG-ACG--UC-A-AGUC-AUCAU-G-GC-CCUUAC-G-GC-CA--GGGC-U-ACA-CA-CGUG--CUACAAUGGU-C-GG-UA--CAAAGGGU-U--------G-C-UA-CAC-AG-CGAUGUG--AU-G-CUAA-UCUCAA-AAAG-CC-G-AUC-GUAGUCCGGAU-UGGAGUCUGCAAC-U-C-GACUCCA-UGAAGU-CG-GAAU-CGC-UAGUA-AUCGC-GGA-UC-AGA-AU-GCCG-CGGUG-AAUAC-GUU--CCC-GGG-CCUUGUA----CACACCGCCC-GU-C-ACA-----CCA-UGG-GA--GU-UUG-UU-GC-ACCA-GAA-G-UAGG-UAG-U-CU-AA-CC----------------------------------GCAA----------------------------------------------------GG-AGG-A-CG-CU-UA-CCA-CGGU-GUGGCC-GA-UG-ACU-GGGG-UG---AAGU----------------------------------------------------------------------------------------------

>Accession:X81658::SeqID:3214::TaxID:40215
-------------------------------------------------------------------------AAC-G-C--UG-GC-GGC-A-GGC-UU--AAC-AC-AUG-CAA-GUC-GA-GCG--GA---------------------------------------------------------------------------GAUGAGG-UG---CU---------------------------------UG--CA-CCUUAUC----------------------------------------------------------------------------------U-U---AGC-G-GC-GG--A-CG-GG-UGAGU---AAU-GC-UUAGG-A-A--UCU-GC-CUAU--U-AGUG-G--GG-GAC-AA-CAU---UC-C-GAAA-G-GAAU-G--CUAAUACC-GCAU-ACG------------------------------------UCC--------------UA-CG-----------GGA-----------------GAAA-------GCAGGG-GA--UC----------------------------------------------------------------------------------------------------------------------------------------------------------------------------------------------------------------------------------------------------------UUCG-----------------GA---CCUUG-C-G--CUA----------AUAG--AUG---A-GCCUAA------GU----CGG--AUUA-G-CUA-G---UUGG-UG-GG-GUAAA-GG-CCUACC-AA-GGC-GA-CGA------------UC-UGU-AG-C-GGG-UCU-G-AGA-GGAU----GA-U-CCG-CCAC-ACUGG-G-ACUGA-GA-CACG--GCCC-AGA-CUCC-UACG--GGAG-GC-AG-C-A-GU-GGGG-AAUAUUGGACAAU--GGGG-GGAA-CCC-UGAUCCA-GCCAUGCC-GC-GUG-U-GU-G-AA-GAA-GGCC--UU-AU--GG-UUGUAAA--GCACUUUA-AG-CG--AG-GAG--GA-G-GC-UA--CUG-AGA--C----UAAUA-----C---------UCUU-GGAUA-----------------G-UG-GA-CG-UU-A-CUC-G-CAG-AA--UAAG---------CACCGGCU-AACUCU-GUGCCA--GCAGCCGCGGUA-AU-A-C-AGAG-GGUG-C--GAG-CGUUAAUC-GGAUUUACU-GGGCGUAAAGCGU-GCG-UA-G-GCG-GCUU-U-UU-AAGUCG-G---AUGUG-AAAUC-CCCGAGC---UU-AA-CUU-GG-G-AAU--UGCA-UUCGA-UAC-UGGGA-AGCU-A-GAGUA-----UGGGA--GAGGAUGG-UAGAAUU-CCAGGU-GUA-GCG-GUGAAA-UGC-GUAGAG-AUC-UGGAGGAAUACCGA--U-G-GCGAAGGCAG--CCAUCUG-------------------------------G-CCU--AAU--ACUGACG-CUGAG-G-------------UA-CGAAA-GC-AU-GGG-GAGC-AAA-CA--GGAUUA-GAUAC-CCU-----GGUA-GUC----CAUG-CC-GU--AAAC-G-AUGUC-UACU---------AG-CC-GU-UGGGG-CCU---------------------------------------------------UU-G------------------A-------------GGC-UUUAG-UG-GC-G--CA------GC-UAA--CGCG-AUAA-GUAGACCG-CCU-G-GG-GAGUA-CGGU-C---GCAA---G-ACU-AAAACUC-AAA-UGAAUUG-ACGGG-G-G-C-CC--GC-A--CA-AGCGGUGG-AGCA-U-GU-GGU-UUAAUU-CG-AUGCAA-CG--CGAAGAA-CCUUA-CCUGG-CC-UUGAC-A-U-A------------C---UAGA-----AA----CUU-UCC-A---GAGA--UGG-A-U-UGG---UG-----------CC-------UU--------------------------------------------------------------------------CG---------GG------------AA---UCU-AG-AUA---CA--GGU-GC-UGCAUGG-CUG--UCG-UC-A-GC-U---CG-UGU-C-GUGA-GAUGU-UGG-G-UUAA-GU-CCCGCAA--------CGAG-C--GCAACCC-UU-U-UC--CUUAC--UUGC-CAG-CA-U-------------------------------UU---CGG----------------------------------------AUGGG-AA-CU-U-U-AAG-GA-UA-CUG-CCA--GU--GA-CAA---ACU-G--GAGG-A-AGG-CG-GGG-ACG-ACG--UC-A-AGUC-AUCAU-G-GC-CCUUAC-G-GC-CA--GGGC-U-ACA-CA-CGUG--CUACAAUGGU-C-GG-UA--CAAAGGGU-U--------G-C-UA-CAC-AG-CGAUGUG--AU-G-CUAA-UCUCAA-AAAG-CC-G-AUC-GUAGUCCGGAU-UGGAGUCUGCAAC-U-C-GACUCCA-UGAAGU-CG-GAAU-CGC-UAGUA-AUCGC-GGA-UC-AGA-AU-GCCG-CGGUG-AAUAC-GUU--CCC-GGG-CCUUGUA----CACACCGCCC-GU-C-ACA-----CCA-UGG-GA--GU-UUG-UU-GC-ACCA-GAA-G-UAGG-UAG-U-CU-AA-CC----------------------------------GCAA----------------------------------------------------GG-AGG-A-CG-CU-UA-CCA-CGGU-GUGGCC-GA-UG-ACU-GGGG-UG---AAGU----------------------------------------------------------------------------------------------

>Accession:X81665::SeqID:3231::TaxID:28090
-------------------------------------------------------------------------AAC-G-C--UG-GC-GGC-A-GGC-UU--AAC-AC-AUG-CAA-GUC-GA-GCG--GG----------GAA-----------------------------------------------------------------AUGU-AG---CU---------------------------------UG--CU-ACCU---------------------------------------------------------------------------AA--------C-C--UAGC-G-GC-GG--A-CG-GG-UGAGU---AAU-GC-UUAGG-A-A--UCU-GC-CUAU--U-AGUG-G--GG-GAC-AA-CAU---CU-C-GAAA-G-GGAU-G--CUAAUACC-GCAU-ACG------------------------------------UCC--------------UA-CG-----------GGA-----------------GAAA-------GCAGGG-GA--CC----------------------------------------------------------------------------------------------------------------------------------------------------------------------------------------------------------------------------------------------------------UUCG-----------------GG---CCUUG-C-G--CUA----------AUAG--AUG---A-GCCUAA------GU----CGG--AUUA-G-CUA-G---UUGG-UG-GG-GUAAA-GG-CCUACC-AA-GGC-GA-CGA------------UC-UGU-AG-C-GGG-UCU-G-AGA-GGAU----GA-U-CCG-CCAC-ACUGG-G-ACUGA-GA-CACG--GCCC-AGA-CUCC-UACG--GGAG-GC-AG-C-A-GU-GGGG-AAUAUUGGACAAU--GGGG-GGAA-CCC-UGAUCCA-GCCAUGCC-GC-GUG-U-GU-G-AA-GAA-GGCC--UU-UU--GG-UUGUAAA--GCACUUUA-AG-CG--AG-GAG--GA-G-GC-UA--CCG-AGA--U----UAAUA-----C---------UCUU-GGAUA-----------------G-UG-GA-CG-UU-A-CUC-G-CAG-AA--UAAG---------CACCGGCU-AACUCU-GUGCCA--GCAGCCGCGGUA-AU-A-C-AGAG-GGUG-C--AAG-CGUUAAUC-GGAUUUACU-GGGCGUAAAGCGC-GCG-UA-G-GUG-GCCA-A-UU-AAGUCA-A---AUGUG-AAAUC-CCCGAGC---UU-AA-CUU-GG-G-AAU--UGCA-UUCGA-UAC-UGGUU-GGCU-A-GAGUA-----UGGGA--GAGGAUGG-UAGAAUU-CCAGGU-GUA-GCG-GUGAAA-UGC-GUAGAG-AUC-UGGAGGAAUACCGA--U-G-GCGAAGGCAG--CCAUCUG-------------------------------G-CCU--AAU--ACUGACA-CUGAG-G-------------UG-CGAAA-GC-AU-GGG-GAGC-AAA-CA--GGAUUA-GAUAC-CCU-----GGUA-GUC----CAUG-CC-GU--AAAC-G-AUGUC-UACU---------AG-CC-GU-UGGGG-CCU---------------------------------------------------UU-G------------------A-------------GGC-UUUAG-UG-GC-G--CA------GC-UAA--CGCG-AUAA-GUAGACCG-CCU-G-GG-GAGUA-CGGU-C---GCAA---G-ACU-AAAACUC-AAA-UGAAUUG-ACGGG-G-G-C-CC--GC-A--CA-AGCGGUGG-AGCA-U-GU-GGU-UUAAUU-CG-AUGCAA-CG--CGAAGAA-CCUUA-CCUGG-UC-UUGAC-A-U-A------------G---UAAG-----AA----CUU-UCC-A---GAGA--UGG-A-U-UGG---UG-----------CC-------UU--------------------------------------------------------------------------CG---------GG------------AA---CUU-AC-AUA---CA--GGU-GC-UGCAUGG-CUG--UCG-UC-A-GC-U---CG-UGU-C-GUGA-GAUGU-UGG-G-UUAA-GU-CCCGCAA--------CGAG-C--GCAACCC-UU-U-UC--CUUAU--UUGC-CAG-CG-G---------------------------G---UU---AAG----------------------------------------CCGGG-AA-CU-U-U-AAG-GA-UA-CUG-CCA--GU--GA-CAA---ACU-G--GAGG-A-AGG-CG-GGG-ACG-ACG--UC-A-AGUC-AUCAU-G-GC-CCUUAC-G-AC-CA--GGGC-U-ACA-CA-CGUG--CUACAAUGGU-C-GG-UA--CAAAGGGU-U--------G-C-UA-CCU-CG-CGAGAGG--AU-G-CUAA-UCUCAA-AAAG-CC-G-AUC-GUAGUCCGGAU-UGGAGUCUGCAAC-U-C-GACUCCA-UGAAGU-CG-GAAU-CGC-UAGUA-AUCGC-GGA-UC-AGA-AU-GCCG-CGGUG-AAUAC-GUU--CCC-GGG-CCUUGUA----CACACCGCCC-GU-C-ACA-----CCA-UGG-GA--GU-UUG-UU-GC-ACCA-GAA-G-UAGG-UAG-U-CU-AA-CC----------------------------------GNAA----------------------------------------------------GG-AGG-A-CG-CU-UA-CCA-CGGU-GUGGCC-GA-UG-ACU-GGGG-UG---AAGU----------------------------------------------------------------------------------------------

>Accession:U10875::SeqID:3233::TaxID:28090
----------------------------------------AAAA-AAA-A-UU-CAU-GNCU-CAG-AUU-G-AAC-G-C--UG-GC-GGC-A-GGC-UU--AAC-AC-AUG-CAA-GUC-GA-GCG--GG----------GGAA----------------------------------------------------------------UGUU-GC---UU---------------------------------CG--GU-AACU---------------------------------------------------------------------------GA--------C-C--UAGC-G-GC-GG--A-CG-GG-UGAGU---AAU-GC-UUAGG-A-A--UCU-GC-CUAU--U-AGUG-G--GG-GAC-AA-CAU---CU-C-GAAA-G-GGAU-G--CUAAUACC-GCAU-ACG------------------------------------UCC--------------UA-CG-----------GGA-----------------GAAA-------GCAGGG-GA--UC----------------------------------------------------------------------------------------------------------------------------------------------------------------------------------------------------------------------------------------------------------UUCG-----------------GA---CCUUG-C-G--CUA----------AUAG--AUG---A-GCCUAA------GU----CGG--AUUA-G-CUA-G---UUGG-UG-GG-GUAAA-GG-CCUACC-AA-GGC-GA-CGA------------UC-UGU-AG-C-GGG-UCU-G-AGA-GGAU----GA-U-CCG-CCAC-ACUGG-G-ACUGA-GA-CACG--GCCC-AGA-CUCC-UACG--GGAG-GC-AG-C-A-GU-GGGG-AAUAUUGGACAAU--GGGG-GGAA-CCC-UGAUCCA-GCCAUGCC-GC-GUG-U-GU-G-AA-GAA-GGCC--UU-UU--GG-UUGUAAA--GCACUUUA-AG-CG--AG-GAG--GA-G-GA-GC--UCU-UGG--U----UAAUA-----C---------CCAA-GAUUC-----------------U-UG-GA-CG-UU-A-CUC-G-CAG-AA--UAAG---------CACCGGCU-AACUCU-GUGCCA--GCAGCCGCGGUA-AU-A-C-AGAG-GGUG-C--AAG-CGUUAAUC-GGAUUUACU-GGGCGUAAAGCGC-GCG-UA-G-GUG-GCCA-A-UU-AAGUCA-A---AUGUG-AAAUC-CCCGAGC---UU-AA-CUU-GG-G-AAU--UGCA-UUCGA-UAC-UGGUU-GGCU-A-GAGUA-----UGGGA--GAGGAUGG-UAGAAUU-CCAGGU-GUA-GCG-GUGAAA-UGC-GUAGAG-AUC-UGGAGGAAUACCGA--U-G-GCGAAGGCAG--CCAUCUG-------------------------------G-CCU--AAU--ACUGACA-CUGAG-G-------------UG-CGAAA-GC-AU-GGG-G-G--AAA-CA--GGAUUA-GAUAC-CCU-----GGUA-GUC----CAUG-CC-GU--AAAC-G-AUGUC-UACU---------AG-CC-GU-UGGGG-CCU---------------------------------------------------UU-G------------------A-------------GGC-UUUAG-UG-GC-G--CA------GC-UAA--CGCG-AUAA-GUAGACCG-CCU-G-GG-GAGUA-CGGU-C---GCAA---G-ACU-AAAACUC-AAA-UGAAUUG-ACGGG-G-G-C-CC--GC-A--CA-AGCGGUGG-AGCA-U-GU-GGU-UUAAUU-CG-AUGCAA-CG--CGAAGAA-CCUUA-CCUGG-UC-UUGAC-A-U-A------------G---UAAG-----AA----CUU-UCC-A---GAGA--UGG-A-U-UGG---UG-----------CC-------UU--------------------------------------------------------------------------CG---------GG------------AA---CUU-AC-AUA---CA--GGU-GC-UGCAUGG-CUG--UCG-UC-A-GC-U---CG-UGU-C-GUGA-GAUGU-UGG-G-UUAA-GU-CCCGCAA--------CGAG-C--GCAACCC-UU-U-UC--CUUAU--UUGG-CAG-CG-G---------------------------C---UU---AAG----------------------------------------CCGGG-AA-CU-U-U-AAG-GG-UA-CUG-CCA--GU--GA-CAA---ACU-G--GAGG-A-AGG-CG-GGG-ACG-ACG--UC-A-AGUC-AUCAU-G-GC-CCUUAC-G-AC-CA--GGGC-U-ACA-CA-CGUG--CUACAAUGGU-C-GG-UA--CAAAGGGU-U--------G-C-UA-CCU-AG-CGAUAGG--AU-G-CUAA-UCUCAA-AAAG-CC-G-AUC-GUAGUCCGGAU-UGGAGUCUGCAAC-U-C-GACUCCA-UGAAGU-CG-GAAU-CGC-UAGUA-AUCGC-GGA-UC-AGA-AU-GCCG-CGGUG-AAUAC-GUU--CCC-GGG-CCUUGUA----CACACCGCCC-GU-C-ACA-----CCA-UGG-GA--GU-UUG-UU-GC-ACCA-GAA-G-UAGG-UAG-U-CU-AA-CC----------------------------------GCAA----------------------------------------------------GG-AGG-A-CG-CU-UA-CCA-CGGU-GUGGCA-GA-UG-ACU-GGGG-UG---AAGUC-GUAA-CAA-GGUAG-CC-GUAGGGGA-ACCUGCGGU---UGGAUCACCUCCNUU--------------------------------------

>Accession:X81666::SeqID:3265::TaxID:40216
-------------------------------------------------------------------------AAC-G-C--UG-GC-GGC-A-GGC-UU--AAC-AC-AUG-CAA-GUC-GA-GCG--GA----------UGAA-----------------------------------------------------------------GGU-AG---CU---------------------------------UG--CU-ACU---------------------------------------------------------------------------GGA--------U-U--CAGC-G-GC-GG--A-CG-GG-UGAGU---AAU-GC-UUAGG-A-A--UCU-GC-CUAU--U-AGUG-G--GG-GAC-AA-CGU---UC-C-GAAA-G-GNNC-G--CUAAUACC-GCAU-ACG------------------------------------UCC--------------UA-CG-----------GGA-----------------GAAA-------GCAGGG-GA--CC----------------------------------------------------------------------------------------------------------------------------------------------------------------------------------------------------------------------------------------------------------UUNG-----------------GG---CCUUG-C-G--CUA----------AUAG--AUG---A-GCCUAA------GU----CGG--AUUA-G-CUA-G---UUGG-UA-GG-GUAAA-GG-CCUACC-AA-GGC-GA-CGA------------UC-UGU-AG-C-GGG-UCU-G-AGA-GGAU----GA-U-CCG-CCAC-ACUGG-G-ACUGA-GA-CACG--GCCC-AGA-CUCC-UACG--GGAG-GC-AG-C-A-GU-GGGG-AAUAUUGGACAAU--GGGG-GGAA-CCC-UGAUCCA-GCCAUGCC-GC-GUG-U-GU-G-AA-GAA-GGCC--UU-UU--GG-UUGUAAA--GCACUUUA-AG-CG--AG-GAG--GA-G-GC-UA--CCU-AGA--U----UAAUA-----C---------UUUA-GGAUA-----------------G-UG-GA-CG-UU-A-CUC-G-CAG-AA--UAAG---------CACCGGCU-AACUCU-GUGCCA--GCAGCCGCGGUA-AU-A-C-AGAG-GGUG-C--GAG-CGUUAAUC-GGAUUUACU-GGGCGUAAAGCGU-GCG-UA-G-GCG-GCCA-A-UU-AAGUCA-A---AUGUG-AAAUC-CCCGAGC---UU-AA-CUU-GG-G-AAU--UGCA-UUCGA-UAC-UGGUU-GGCU-A-GAGUA-----UGGGA--GAGGAUGG-UAGAAUU-CCAGGU-GUA-GCG-GUGAAA-UGC-GUAGAG-AUC-UGGAGGAAUACCGA--U-G-GCGAAGGCAG--CCAUCUG-------------------------------G-CCU--AAU--ACUGACG-CUGAG-G-------------UA-CGAAA-GC-AU-GGG-GAGC-AAA-CA--GGAUUA-GAUAC-CCU-----GGUA-GUC----CAUG-CC-GU--AAAC-G-AUGUC-UACU---------AG-CC-GU-UGGGG-CCC---------------------------------------------------UU-G------------------A-------------GGC-UUUAG-UG-GC-G--CA------GC-UAA--CGCG-AUAA-GUAGACCG-CCU-G-GG-GAGUA-CGGU-C---GCAA---G-ACU-AAAACUC-AAA-UGAAUUG-ACGGG-G-G-C-CC--GC-A--CA-AGCGGUGG-AGCA-U-GU-GGU-UUAAUU-CG-AUGCAA-CG--CGAAGAA-CCUUA-CCUGG-CC-UUGAC-A-U-A------------C---AGAG-----AA----CUU-UCC-A---GAGA--UGG-A-U-UGG---UG-----------CC-------UU--------------------------------------------------------------------------CG---------GG------------AA---CUC-UG-AUA---CA--GGU-GC-UGCAUGG-CUG--UCG-UC-A-GC-U---CG-UGU-C-GUGA-GAUGU-UGG-G-UUAA-GU-CCCGCAA--------CGAG-C--GCAACCC-UU-U-UC--CUUAU--UUGC-CAG-CA-C-------------------------------UU---CGG----------------------------------------UUGGG-AA-CU-U-U-AAG-GA-UA-CUG-CCA--GU--GA-CAA---ACU-G--GAGG-A-AGG-CG-GGG-ACG-ACG--UC-A-AGUC-AUCAU-G-GC-CCUUAC-G-GC-CA--GGGC-U-ACA-CA-CGUG--CUACAAUGGU-C-GG-UA--CAAAGGGU-U--------G-C-UA-CAC-AG-CGAUGUG--AU-G-CUAA-UCUCAA-AAAG-CC-G-AUC-GUAGUCCGGAU-UGGAGUCUGCAAC-U-C-GACUCCA-UGAAGU-CG-GAAU-CGC-UAGUA-AUCGC-GGA-UC-AGA-AU-GCCG-CGGUG-AAUAC-GUU--CCC-GGG-CCUUGUA----CACACCGCCC-GU-C-ACA-----CCA-UGG-GA--GU-UUG-UU-GC-ACCA-GAA-G-UAGG-UAG-U-CU-AA-CC----------------------------------GCAA----------------------------------------------------GG-AGG-A-CG-CU-UA-CCA-CGGU-GUGGCC-GA-UG-ACU-GGGG-UG---AAGU----------------------------------------------------------------------------------------------

>Accession:X81659::SeqID:3287::TaxID:472
-------------------------------------------------------------------------AAC-G-C--UG-GC-GGC-A-GGC-UU--AAC-AC-AUG-CAA-GUC-GA-GCG--GG----------GGA-----------------------------------------------------------------AGUU-GC---UU---------------------------------CG--GU-AACU---------------------------------------------------------------------------GA--------C-C--UAGC-G-GC-GG--A-CG-GG-UGAGU---AAU-AC-UUAGG-A-A--UCU-GC-CUAU--U-AAUG-G--GG-GAC-AA-CAU---CU-C-GAAA-G-GGAU-G--CUAAUACC-GCAU-ACG------------------------------------CCC--------------UA-CG-----------GGG-----------------GAAA-------GCAGGG-GA--UCA---------------------------------------------------------------------------------------------------------------------------------------------------------------------------------------------------------------------------------------------------------CUUG----------------UGA---CCUUG-C-G--UUA----------AUAG--AUG---A-GCCUAA------GU----CGG--AUUA-G-CUA-G---UUGG-UG-GG-GUAAA-GG-CCUACC-AA-GGC-GA-CGA------------UC-UGU-AG-C-GGG-UCU-G-AGA-GGAU----GA-U-CCG-CCAC-ACUGG-G-ACUGA-GA-CACG--GCCC-AGA-CUCC-UACG--GGAG-GC-AG-C-A-GU-GGGG-AAUAUUGGACAAU--GGGG-GGAA-CCC-UGAUCCA-GCCAUGCC-GC-GUG-U-GU-G-AA-GAA-GGCC--UU-AU--GG-UUGUAAA--GCACUUUA-AG-CG--AG-GAG--GA-G-GC-UC--UCU-UGG--U----UAAUA-----C---------CCAA-GAUGA-----------------G-UG-GA-CG-UU-A-CUC-G-CAG-AA--UAAG---------CACCGGCU-AACUCU-GUGCCA--GCAGCCGCGGUA-AU-A-C-AGAG-GGUG-C--GAG-CGUUAAUC-GGAUUUACU-GGGCGUAAAGCGU-GCG-UA-G-GCG-GCUU-U-UU-AAGUCG-G---AUGUG-AAAUC-CCCGAGC---UU-AA-CUU-GG-G-AAU--UGCA-UUCGA-UAC-UGGGA-AGCU-A-GAGUA-----UGGGA--GAGGAUGG-UAGAAUU-CCAGGU-GUA-GCG-GUGAAA-UGC-GUAGAG-AUC-UGGAGGAAUACCGA--U-G-GCGAAGGCAG--CCAUCUG-------------------------------G-CCU--AAU--ACUGACG-CUGAG-G-------------UA-CGAAA-GC-AU-GGG-GAGC-AAA-CA--GGAUUA-GAUAC-CCU-----GGUA-GUC----CAUG-CC-GU--AAAC-G-AUGUC-UACU---------AG-CC-GU-UGGGG-CCU---------------------------------------------------UU-G------------------A-------------GGC-UUUAG-UG-GC-G--CA------GC-UAA--CGCG-AUAA-GUAGACCG-CCU-G-GG-GAGUA-CGGU-C---GCAA---G-ACU-AAAACUC-AAA-UGAAUUG-ACGGG-G-G-C-CC--GC-A--CA-AGCGGUGG-AGCA-U-GU-GGU-UUAAUU-CG-AUGCAA-CG--CGAAGAA-CCUUA-CCUGG-UC-UUGAC-A-U-A------------G---UAAG-----AA----CUU-UCC-A---GAGA--UGG-A-U-UGG---UG-----------CC-------UU--------------------------------------------------------------------------CG---------GG------------AA---CUU-AC-AUA---CA--GGU-GC-UGCAUGG-CUG--UCG-UC-A-GC-U---CG-UGU-C-GUGA-GAUGU-UGG-G-UUAA-GU-CCCGCAA--------CGAG-C--GCAACCC-UU-U-UC--CUUAU--UUGC-CAG-CA-C-------------------------------UU---CGG----------------------------------------GUGGG-AA-CU-U-U-AAG-GA-UA-CUG-CCA--GU--GA-CAA---ACU-G--GAGG-A-AGG-CG-GGG-ACG-ACG--UC-A-AGUC-AUCAU-G-GC-CCUUAC-G-AC-CA--GGGC-U-ACA-CA-CGUG--CUACAAUGGU-C-GG-UA--CAAAGGGU-U--------G-C-UA-CCU-AG-CGAUAGG--AU-G-CUAA-UCUCAA-AAAG-CC-G-AUC-GUAGUCCGGAU-UGGAGUCUGCAAC-U-C-GACUCCA-UGAAGU-CG-GAAU-CGC-UAGUA-AUCGC-GGA-UC-AGA-AU-GCCG-CGGUG-AAUAC-GUU--CCC-GGG-CCUUGUA----CACACCGCCC-GU-C-ACA-----CCA-UGG-GA--GU-UUG-UU-GC-ACCA-GAA-G-UAGG-UAG-U-CU-AA-CC----------------------------------GUAA----------------------------------------------------GG-AGG-A-CG-CU-UA-CCA-CGGU-GUGGCC-GA-UG-ACU-GGGG-UG---AAGU----------------------------------------------------------------------------------------------

>Accession:U37348::SeqID:3289::TaxID:472
-------------------------------------------------------------------AUU-G-AAC-G-C--UG-GC-GGC-A-GGC-UU--AAC-AC-AUG-CAA-GUC-GA-GCG--GU---------------------------------------------------------------------------GUGAUGG-UG---CU---------------------------------UG--CA-CUAUCAC----------------------------------------------------------------------------------U-U---AGC-G-GC-GG--A-CG-GG-UGAGU---AAU-GC-UUAGG-A-A--UCU-GC-CUAU--U-AGUG-G--GG-GAC-AA-CAU---UU-C-GAAA-G-GAAU-G--CUAAUACC-GCAU-ACG------------------------------------UCC--------------UA-CG-----------GGA-----------------GAAA-------GCAGGG-GA--UC----------------------------------------------------------------------------------------------------------------------------------------------------------------------------------------------------------------------------------------------------------UUCG-----------------GA---CCUUG-C-G--CUA----------AUAG--AUG---A-GCCUAA------GU----CGG--AUUA-G-CUA-G---UUGG-UG-GG-GUAAA-GG-CCUACC-AA-GGC-GA-CGA------------UC-UGU-AG-C-GGG-UCU-G-AGA-GGAU----GA-U-CCG-CCAC-ACUGG-G-ACUGA-GA-CACG--GCCC-AGA-CUCC-UACG--GGAG-GC-AR-C-A-GU-GGGG-AAUAUUGGACAAU--GGGC-GCAA-GCC-UGAUCCA-GCCAUGCC-GY-GUG-U-GU-G-AA-GAA-GGCC--UU-AU--GG-UUGUAAA--GCACUUUA-AG-CG--AG-GAG--GA-G-GC-UA--CUG-AAG--U----UAAUA-----C---------CUUC-AGAUA-----------------G-UG-GA-CG-UU-A-CUC-G-CAG-AA--UAAG---------CACCGGCU-AACUCU-GUGCCA--GCAGCCGCGGUA-AU-A-C-AGAG-GGUR-C--AAG-CGUUAMUC-GGAUUUACU-GGGCGUAAAGCGC-GCG-UA-G-GCG-GCUA-A-UU-AAGUCA-A---AUGUG-AAAUC-CCCGAGC---UU-AA-CUU-GG-G-AAU--UGCA-UUCGA-UAC-UGGUU-AGCU-A-GAGUG-----UGGGA--GAGGAUGG-UAGAAUU-CCAGGU-GUA-GCG-GUGAAA-UGC-GUAGAG-AUC-UGGAGGAAUACCGA--U-G-KCGAAGGCAS--CCAUCUG-------------------------------K-CCU--AAC--ACUGWCG-CUGAG-G-------------UG-CGAAA-GC-AU-GGG-GAGC-AMA-CA--GGAUUA-GAUAC-CCU-----GGUA-GUC----CAUR-CC-GU--AAAC-G-AUGUC-UACU---------AK-CC-GU-UGGGG-CCU---------------------------------------------------UU-G------------------A-------------GGC-UUUAG-UG-GC-G--CA------GC-UAA--CGCG-AUAA-GUAGACCG-CCU-G-GG-GAGUA-CGGU-C---GCAA---G-ACU-AAAACUC-AAA-UGAAUUG-WCGGG-G-G-C-CC--GC-A--CA-AGCGGUGG-AGCA-U-GU-GGU-UUAAUU-CG-AUGCAA-CG--CGAAGAA-CCUUA-CCUGG-CC-UUGAC-A-U-A------------G---UAAG-----AA----CUU-UCC-A---GAGA--UGG-A-U-UGG---UG-----------CC-------UU--------------------------------------------------------------------------CG---------GG------------AA---CUU-AC-AUA---CA--GGU-GC-UGCAUGG-CUG--UCG-UC-A-GC-U---CG-UGU-C-GUGA-GAUGU-UGG-G-UUAA-GU-CCCSCAA--------CGAG-C--GCAACCC-UU-U-UC--CUUAU--UUGC-CAG-CG-A---------------------------G---UA---AUG----------------------------------------UCGGG-AA-CU-U-U-AAG-GA-UA-CUG-CCA--GU--GA-CAA---ACU-G--GAGG-A-AGG-CG-GGG-ACG-ACG--UC-A-AGUC-AUCAU-G-GC-CCUUAC-G-GC-CA--GGGC-U-ACA-CA-CGUG--CUACAAUGGU-C-GG-UA--CAAAGGGU-U--------G-C-UA-CCU-AG-CGAUAGG--AU-G-CUAA-UCUCAA-AAAG-CC-G-AUC-GUAGUCCGGAU-UGGAGUCUGCAAC-U-C-GACUCCA-UGAAGU-CG-GAAU-CGC-UAGUA-AUCGC-GGA-UC-AGA-AU-GCCG-CGGUG-AAUAC-GUU--CCC-GGG-CCUUGUA----CACACCGCCC-GU-C-ACA-----CCA-UGG-GA--GU-UUG-UU-GC-ACCA-GAA-G-UAGG-UAG-U-CU-AA-CC----------------------------------GCAA----------------------------------------------------GG-AGG-A-CG-CU-UA-CCA-CGGU-GUGGCC-GA-UG-ACU-GGGG-UG-----------------------------------------------------------------------------------------------------

>Accession:X70427::SeqID:4403::TaxID:35763
---------------------------------------------------------------------------C-G-C--UG-GC-GGC-G-UGC-UU--AAC-AC-AUG-CAA-GUC-GA-GCG--GA-AA-G---------------------------------------------------------------------------GC-CC---UU---------------------------------CG--GG-GU---------------------------------------------------------------------------------A---C-U-C--GAGC-G-GC-GA--A-CG-GG-UGAGU---AAC-AC-GUGAG-UAA--CCU-GC-CCCU--G-ACUC-U--GG-GAU-AA-GCC---UG-G-GAAA-C-UGGG-U--CUAAUACC-GGAU-AUG---------------------A---------------------------------------------------------------GU-GGAAA-------G----------------------------------------------------------------------------------------------------------------------------------------------------------------------------------------------------------------------------------------------------------------------UUUUUU--------------------------C-G--GUC----------AGGG--AUG---G-GCUCGC------GG----CCU--AUCA-G-CUU-G---UUGG-UG-GG-GUAGU-GG-CCUACC-AA-GGC-GA-CGA------------CG-GGU-AG-C-CGG-CCU-G-AGA-GGGC----GA-C-CGG-CCAC-ACUGG-G-ACUGA-GA-CACG--GCCC-AGA-CUCC-UACG--GGAG-GC-AG-C-A-GU-GGGG-AAUAUUGCGCAAU--GGGC-GGAA-GCC-UGACGCA-GCGACGCC-GC-GUG-G-GG-G-AU-GAC-GGCC--UU-CG--GG-UUGUAAA--CCUCUUUC-AG-CA--GG-GAC--GA-A------------------------------------------------------------------------U-AC-GU-GU-A-CCU-G-UAG-AA--GAAG---------CGCCGGCU-AACUAC-GUGCCA--GCAGCCGCGGUA-AU-A-C-GUAG-GGCG-C--AAG-CGUUGUCC-GCAAUUAUU-GGGCGUAAAGAGC-UCG-UA-G-GCG-GCUU-G-UC-GCGUCU-G---CCGUG-AAAGC-CCGUGGC---UU-AA-CUG-CG-G-GUC--UGCG-GUGGA-UAC-GGGCA-GGCU-A-GAGGC-----UGGUA--GGGGCAAG-CGGAAUU-CCUGGU-GUA-GCG-GUGAAA-UGC-GCAGAU-AUC-AGGAGGAACACCGG--U-G-GCGAAGGCGG--CUUGCUG-------------------------------G-GCC--A-G-UUCUGACG-CUGAG-G-------------AG-CGAAA-GC-GU-GGG-GAGC-GAA-CA--GGAUUA-GAUAC-CCU-----GGUA-GUC----CACG-CU-GU--AAAC-G-UUGGG-CGCU---------AG-GU-GU-GGGGG-ACU--------------------U------------------------------CC-AC-------------------------------GUU-UCCCG-UG-CC-G--CA------GC-UAA--CGCA-UUAA-GCGCCCCG-CCU-G-GG-GAGUA-CGGC-C---GCAA---G-GCU-AAAACUC-AAA-GGAAUUG-ACGGG-G-G-C-C---GC-A--CA-AGCGGCGG-AGCA-U-GU-UGC-UUAAUU-CG-ACGCAA-CG--CGAAGAA-CCUUA-CCAAG-GU-UUGAC-A-U-CAC----------C---CGGA-----AA-----CG-UGC-A---GAGA--UGU-G-C-G-CC---------------UC-------UU--------------------------------------------------------------------------CG---------GA-----------------CUG-GG-UGA---CA--GGU-GG-UGCAUGG-CUG--UCG-UC-A-GC-U---CG-UGU-C-GUGA-GAUGU-UGG-G-UUAA-GU-CCCGCAA--------CGAG-C--GCAACCC-UU-G-UU--CCAUG--UUGC-CAG-CA-C-GCUCC--------------------------U---UCG-----------------------------------GGGUGGUGGG-GA-CU-C-A-UGG-GA-GA-CUG-CCG--GG--GU-CAA---CUC-G--GAGG-A-AGG-UG-GGG-AUG-ACG--UC-A-AGUC-AUCAU-G-CC-CCUUAU-G-UC-UU--GGGC-U-GCA-AA-CAUG--CUACAAUGGC-C-GG-UA--CAGAGGGU-U--------G-C-GA-UAC-CG-UGAGGUG--GA-G-CGAA-UCCCUA-AAAG-CC-G-GUC-UCAGUUCGGAU-UGGGGUCUGCAAC-U-C-GACCCCA-UGAAGU-CG-GAGU-CGC-UAGUA-AUCGC-AGA-UC-AGCAAC-GCUG-CGGUG-AAUAC-GUU--CCC-GGG-CCUUGUA----CACACCGCCC-GU-C-ACG-----UCA-CGA-AA--GU-CGG---------------------------------------------------------------------------------------------------------------------------------------------------------------------------------------------------------------------------------------------------------------------------------------

>Accession:U48991::SeqID:4404::TaxID:35763
---------------------------------------------------------------------------------------------------------------G-CAA-GUC-GA-GCG--GA-AA-G---------------------------------------------------------------------------GC-CC---UU---------------------------------CG--GG-GU---------------------------------------------------------------------------------A---C-U-C--GAGC-G-GC-GA--A-CG-GG-UGAGU---AAC-AC-GUGAG-UAA--CCU-GC-CCCU--G-ACUC-U--GG-GAU-AA-GCC---UG-G-GAAA-C-UGGG-U--CUAAUACC-GGAU-AUG---------------------A-CAC-C--G-U---UCC--------------CG-AU-----------GGG-AUGC-GU-----GU-GGAAA-------G----------------------------------------------------------------------------------------------------------------------------------------------------------------------------------------------------------------------------------------------------------------------UUUUUU--------------------------C-G--GUC----------AGGG--AUG---G-GCUCGC------GG----CCU--AUCA-G-CUU-G---UUGG-UG-GG-GUAGU-GG-CCUACC-AA-GGC-GA-CGA------------CG-GGU-AG-C-CGG-CCU-G-AGA-GGGC----GA-C-CGG-CCAC-ACUGG-G-ACUGA-GA-CACG--GCCC-AGA-CUCC-UACG--GGAG-GC-AG-C-A-GU-GGGG-AAUAUUGCGCAAU--GGGC-GGAA-GCC-UGACGCA-GCGACGCC-GC-GUG-G-GG-G-AU-GAC-GGCC--UU-CG--GG-UUGUAAA--CCUCUUUC-AG-CA--GG-GAC--GA-AG-U-------------------UGAC-------------------------------------------G--U--A-CGUGU-A-CCU-G-UAG-AA--GAAG---------CGCCGGCU-AACUAC-GUGCCA--GCAGCCGCGGUA-AU-A-C-GUAG-GGCG-C--AAG-CGUUGUCC-GCAAUUAUU-GGGCGUAAAGAGC-UCG-UA-G-GCG-GCUU-G-UC-GCGUCU-G---CCGUG-AAAGC-CCGUGGC---UU-AA-CUG-CG-G-GUC--UGCG-GUGGA-UAC-GGGCA-GGCU-A-GAGGC-----UGGUA--GGGGCAAG-CGGAAUU-CCUGGU-GUA-GCG-GUGAAA-UGC-GCAGAU-AUC-AGGAGGAACACCGG--U-G-GCGAAGGCGG--CUUGCUG-------------------------------G-GCC--A-G-UUCUGACG-CUGAG-G-------------AG-CGAAA-GC-GU-GGG-GAGC-GAA-CA--GGAUUA-GAUAC-CCU-----GGUA-GUC----CACG-CU-GU--AAAC-G-UUGGG-CGCU---------AG-GU-GU-GGGGG-AC----CU---------------U------------------------------CC-AC-------------------------------GUU-UCCCG-UG-CC-G--CA------GC-UAA--CGCA-UUAA-GCGCCCCG-CCU-G-GG-GAGUA-CGGC-C---GCAA---G-GCU-AAAACUC-AAA-GGAAUUG-ACGGG-G-G-C-C---GC-A--CA-AGCGGCGG-AGCA-U-GU-UGC-UUAAUU-CG-ACGCAA-CG--CGAAGAA-CCUUA-CCAAG-GU-UUGAC-A-U-CAC----------C---C-GG----AAA-----CG-UGC-A---GAGA--UGU-G-C-GCC----------------UC-------UU--------------------------------------------------------------------------CG---------GA-----------------CUG-GG-UGA---CA--GGU-GG-UGCAUGG-CUG--UCG-UC-A-GC-U---CG-UGU-C-GUGA-GAUGU-UGG-G-UUAA-GU-CCCGCAA--------CGAG-C--GCAACCC-UU-G-UU--CCAUG--UUGC-CAG-CA-C-GCUCC--------------------------U---UCG-----------------------------------GGGUGGUGGG-GA-CU-C-A-UGG-GA-GA-CUG-CCG--GG--GU-CAA---CUC-G--GAGG-A-AGG-UG-GGG-AUG-ACG--UC-A-AGUC-AUCAU-G-CC-CCUUAU-G-UC-UU--GGGC-U-GCA-AA-CAUG--CUACAAUGGC-C-GG-UA--CAGAGGGU-U--------G-C-GA-UAC-CG-UGAGGUG--GA-G-CGAA-UCCCUA-AAAG-CC-G-GUC-UCAGUUCGGAU-UGGGGUCUGCAAC-U-C-GACCCCA-UGAAGU-CG-GAGU-CGC-UAGUA-AUCGC-AGA-UC-AGCAAC-GCUG-CGGUG-AAUAC-GUU--CCC-GGG-CCUUGUA----CACACCGCCC-GU-C-ACG-----UCA-CGA-AA--GU-CGG-CA-AC-ACCC-GAA-G-CCCG-UGG-C-CC-AA-CC----------------------------------UUUGG---------------------------------------------------GG-GGG-G-AG-CG-GU-CGA-AGGU-GGGGCU-GG-CG-AUU-GGGA-CG-----------------------------------------------------------------------------------------------------

>Accession:X89941::SeqID:4405::TaxID:35763
---------------------------------------------------------------------------C-G-C--UG-GC-GGC-G-UGC-UU--AAC-AC-AUG-CAA-GUC-GA-GCG--GA-AA-G---------------------------------------------------------------------------GC-CC---UU---------------------------------CG--GG-GU---------------------------------------------------------------------------------A---C-U-C--GAGC-G-GC-GA--A-CG-GG-UGAGU---AAC-AC-GUGAG-UAA--CCU-GC-CCCU--G-ACUC-U--GG-GAU-AA-GCC---UG-G-GAAA-C-UGGG-U--CUAAUACC-GGAU-AUG---------------------A-CAC-A--C-G---AUG--------------GC-AU-----------CGU--CUG-UG----UGU-GGAAA-------G----------------------------------------------------------------------------------------------------------------------------------------------------------------------------------------------------------------------------------------------------------------------UUUUUU--------------------------C-G--GUC----------AGGG--AUG---G-GCUCGC------GG----CCU--AUCA-G-CUU-G---UUGG-UG-GG-GUAGU-GG-CCUACC-AA-GGC-GA-CGA------------CG-GGU-AG-C-CGG-CCU-G-AGA-GGGC----GA-C-CGG-CCAC-ACUGG-G-ACUGA-GA-CACG--GCCC-AGA-CUCC-UACG--GGAG-GC-AG-C-A-GU-GGGG-AAUAUUGCGCAAU--GGGC-GGAA-GCC-UGACGCA-GCGACGCC-GC-GUG-G-GG-G-AU-GAC-GGCC--UU-CG--GG-UUGUAAA--CCUCUUUC-AG-CA--GG-GAC--GA-AG-U--------------------UGA---------------------------------------------------CGUGU-A-CCU-G-UAG-AA--GAAG---------CGCCGGCU-AACUAC-GUGCCA--GCAGCCGCGGUA-AU-A-C-GUAG-GGCG-C--AAG-CGUUGUCC-GGAAUUAUU-GGGCGUAAAGAGC-UCG-UA-G-GCG-GCUU-G-UC-GCGUCU-G---CCGUG-AAAGC-CCGUGGC---UU-AA-CUG-CG-G-GUC--UGCG-GUGGA-UAC-GGGCA-GGCU-A-GAGGC-----UGGUA--GGGGCAAG-CGGAAUU-CCUGGU-GUA-GCG-GUGAAA-UGC-GCAGAU-AUC-AGGAGGAACACCGG--U-G-GCGAAGGCGG--CUUGCUG-------------------------------G-GCC--A-G-UUCUGACG-CUGAG-G-------------AG-CGAGA-GC-GU-GGG-GAGC-GAA-CA--GGAUUA-GAUAC-CCU-----GGUA-GUC----CACG-CU-GU--AAAC-G-UUGGG-CGCU---------AG-GU-GU-GGGGG-AC-----U---------------U------------------------------CC-AC-------------------------------GUU-UCCCG-UG-CC-G--CA------GC-UAA--CGCA-UUAA-GCGCCCCG-CCU-G-GG-GAGUA-CGGC-C---GCAA---G-GCU-AAAACUC-AAA-GGAAUUG-ACGGG-G-G-C-CC--GC-A--CA-AGCGGCGG-AGCA-U-GU-UGC-UUAAUU-CG-ACGCAA-CG--CGAAGAA-CCUUA-CCAAG-GU-UUGAC-A-U-CAC----------C---C-GG----AAA-----CG-UGC-A---GAGA--UGU-G-C-GCC----------------UC-------UU--------------------------------------------------------------------------CG---------GA-----------------CUG-GG-UGA---CA--GGU-GG-UGCAUGG-CUG--UCG-UC-A-GC-U---CG-UGU-C-GUGA-GAUGU-UGG-G-UUAA-GU-CCCGCAA--------CGAG-C--GCAACCC-UU-G-UU--CCAUG--UUGC-CAG-CA-C-GCUCC--------------------------U---UCG----------------------------------GGGGUGGUGGG-GA-CU-C-A-UGG-GA-GA-CUG-CCG--GG--GU-CAA---CUC-G--GAGG-A-AGG-UG-GGG-AUG-ACG--UC-A-AGUC-AUCAU-G-CC-CCUUAU-G-UC-UU--GGGC-U-GCA-AA-CAUG--CUACAAUGGC-C-GG-UA--CAGAGGGU-U--------G-C-GA-UAC-CG-UGAGGUG--GA-G-CGAA-UCCCUA-AAAG-CC-G-GUC-UCAGUUCGGAU-UGGGGUCUGCAAC-U-C-GACCCCA-UGAAGU-CG-GAGU-CGC-UAGUA-AUCGC-AGA-UC-AGCAAC-GCUG-CGGUG-AAUAC-GUU--CCC-GGG-CCUUGUA----CACACCGCCC-GU-C-ACG-----UCA-CGA-AA--GU-CGG-CA-AC-ACCC-GAA-G-CCCG-UGG-C-CC-AA-CCA-G--------------------------------CUUG-------------------------------------------------CUGG-GGG-G-AG-CG-GU-CGA-AGGU-GGGGCU-GG-CG-AUU-GGGA-CG---AAGUC-GUAA----------------------------------------------------------------------------------------

>Accession:M75038::SeqID:5182::TaxID:714
----------------------------------AAUUGAAGAG-UUU-G-AU-CAN-GGCU-CAG-AUU-G-AAC-G-C--UG-GC-GGC-A-GGC-UU--AAC-AC-AUG-CAA-GUC-GG-ACG--GU-AG-CAG----------------------------------------------------------------------GAGAA-AG---CU---------------------------------UG--CU-UUCUU------------------------------------------------------------------------------G-CUG-A-C--GAGU-G-GC-GG--A-CG-GG-UGAGU---AAU-GC-UUGGG-A-A--UCU-GU-CUUA--U-GGAG-G--GG-GAU-AA-CGA---CG-G-GAAA-C-UGUC-G--CUAAUACC-GCGU-AGA------------------------------------GUC--------------GG-GA-----------GAC-----------------GAAA-------GUGCGG-GA--CC----------------------------------------------------------------------------------------------------------------------------------------------------------------------------------------------------------------------------------------------------------UUAG-----------------GG---CCGCA-U-G--CCA----------UGAG--AUG---A-GCCCAA------GU----GUG--AUUA-G-GUA-G---UUGG-UG-GG-GUAAA-GG-CCUACC-AA-GCC-GA-CGA------------UC-GCU-AG-C-UGG-UCU-G-AGA-GGAU----GG-C-CAG-CCAC-ACCGG-G-ACUGA-GA-CACG--GCCC-NNN-CUCC-UACG--GGAG-GC-AG-C-A-GU-GGGG-AAUAUUGCGCAAU--GGGG-GCAA-CCC-UGACGCA-GCCAUGCC-GC-GUG-A-AU-G-AA-GAA-GGCC--UU-CG--GG-UUGUAAA--GUUCUUUC-GG-UG--AU-GAG--GA-A-GG-UU--GGU-GUG--U----UAAUA-----G---------CAUG-CC-AA-----------------C-UU-GA-CG-UU-A-AAU-A-CAG-AA--GAAG---------CACCGGCU-AACUCC-GUGCCA--GCAGCCGCGGUA-AU-A-C-GGGG-GGUG-C--NAG-CGUUAAUC-GGAAUAACU-GGGCGUAAAGGGC-ACG-UA-G-GCG-GACC-U-UU-AAGUGA-G---GUGUG-AAAUC-CCCGGGC---UU-AA-CCU-GG-G-NAU--UGCA-UUUCA-UAC-UGGGG-GUCU-N-GAGUA-----CUUUA--GGGAGGGN-UAGAAUU-CCACGU-GUA-GCG-GUGAAA-UGC-GUAGAG-AUG-UGGAGGAAUACCGA--A-G-GCGAAGGCAG--CCCCUUG-------------------------------G-GGA--UGU--ACUGACG-CUGAU-G-------------UG-CGAAA-GC-GU-GGG-GAGC-AAA-CA--GGAUUA-GAUAC-CCU-----GGUA-GUC----CACG-CU-GU--AAAC-G-GUGUC-GAUU---------UG-GG-GA-UUGGG-GU----------------------------------------------------UU-A--------------------------------GCC-CUGGU-GC-CC-N--AA------GC-UAA--CGUG-AUAA-AUCGACCG-CCU-G-GG-GAGUA-CGGC-C---GCAA---G-GUU-AAAACUC-AAA-UGAAUUG-ACGGG-G-G-C-CC--GC-A--CA-AGCGGUGG-AGCA-U-GU-GGU-UUAAUU-CG-AUGNAA-CG--CGAAGAA-CCUUA-CCUAC-UC-UUGAC-A-U-C------------C---GAAG-----AA----GAA-CUC-A---GAGA--UGG-G-U-UUG---UG-----------CC-------UU--------------------------------------------------------------------------AG---------GG------------AG---CUU-UG-AGA---CA--GGU-GC-UGCAUGG-CNG--UCG-UC-A-GC-U---CG-UGU-U-GUGA-AAUGU-UGG-G-UUAA-GU-CCCGCAA--------CGAG-C--GCAACCC-UU-A-UC--CUUUG--UUGC-CAG-CG-A-------------------------------UU---AGG----------------------------------------UCGGG-AA-CU-C-A-AAG-GA-GA-CUG-CCG--GU--GA-UNA---ACC-G--GAGG-A-AGG-UG-GGG-AUG-ACG--UC-A-AGUC-AUCAU-G-GC-CCUUAC-G-AG-UA--GGGC-U-ACA-CA-CGUG--CUACAAUGGC-G-UA-UA--CAGAGGGU-A--------A-C-CA-ACC-AG-CGAUGGG--GA-G-UGAA-UCUCAG-AAAG-UG-C-GUC-UAAGUUCGGAU-UGGAGUCUGCAAC-U-C-GACUCCA-UGAAGU-CG-GAAU-CGC-UAGUA-AUCGC-GAA-UC-AGA-AU-GUUG-CGGUG-AAUAC-GUU--CCC-GGG-CCUUGUA----CACACCGCCC-GU-C-ACA-----CCA-UGG-GA--GU-GGG-UU-GU-ACCA-GAA-G-UGGA-UAG-C-UG-AA-CC----------------------------------GAGA----------------------------------------------------GG-GUG-G-CG-UU-UA-CCA-CGGU-AUGAUU-CA-AG-A---------------------------------------------------------------------------------------------------------------

>Accession:M75036::SeqID:5183::TaxID:714
----------------------------------AAUUGAAGAG-UUU-G-AU-CAU-GGCU-CAG-AUU-G-AAC-G-C--UG-GC-GGC-A-GGC-UU--AAC-AC-AUG-CAA-GUC-GG-ACG--GU-AG-CAG----------------------------------------------------------------------GAGAA-AG---CU---------------------------------UG--CU-UUCUU------------------------------------------------------------------------------G-CUG-A-C--GAGU-G-GC-GG--A-CG-GG-UGAGU---AAU-GC-UUGGG-N-A--UCU-GU-CUUA--U-GGAG-G--GG-GAU-AA-CGA---CG-G-GAAA-C-UGUC-G--CUAAUACC-GCGU-AGG------------------------------------GUC--------------GG-GA-----------GAC-----------------GAAA-------GUGCGG-GA--CU----------------------------------------------------------------------------------------------------------------------------------------------------------------------------------------------------------------------------------------------------------UUNU-----------------GG---CCGCA-U-G--CCA----------UGAG--AUG---A-ACCCAA------GU----GUG--AUUA-G-GUA-G---UUGG-UG-GG-GUAAG-GG-CCUACC-AA-GCC-GA-CGA------------UC-GCU-AG-C-UGG-UCU-G-AGA-GGAU----GG-C-CAG-CCAC-ACCGG-G-ACUGA-GA-CACG--GCCC-NGA-CUCC-UACG--GGAG-GC-AG-C-A-GU-GGGG-AAUAUUGCGCAAU--GGGG-GCAA-CCC-UGACGCA-GCCAUGCC-GC-GUG-A-AU-G-AA-GAA-GGCC--UU-CG--GG-UUGUAAA--GUUCUUUC-GG-UA--UU-GAG--GA-A-GG-UU--GGU-GUG--U----UAAUA-----G---------CAUG-CC-AA-----------------A-UU-GA-CG-UU-A-AAU-A-CAG-AA--GAAG---------CACCGGCU-AACUCC-GUGCCA--GCAGCCGCGGUA-AU-A-C-GGGG-GGUG-C--GAG-CGUUAAUC-GGAAUAACU-GGGCGUAAAGGGC-ACG-UA-G-GCG-GACC-U-UU-AAGUGA-G---GUGUG-AAAUC-CCCGGGC---UU-AA-CCU-GG-G-NAU--UGCA-UUUCA-UAC-UGGGG-GUCU-G-GAGUA-----CUUUA--GGGAGGGN-UAGAAUU-CCACGU-GUA-GCG-GUGAAA-UGC-GUAGAG-AUG-UGGAGGAAUACCGA--A-G-GCGAAGGCAG--CCCCUUG-------------------------------G-GGA--UGU--ACUGACG-CUGAU-G-------------UG-CGAAA-GC-GU-GGG-GAGC-AAA-CA--GGAUUA-GAUAC-CCU-----GGUA-GUC----CACG-CU-GU--AAAC-G-GUGUC-GAUU---------UG-GG-GA-UUGGG-GU----------------------------------------------------UU-A--------------------------------GCC-CUGGU-GC-CC-G--AA------GC-UAA--CGUG-AUAA-AUCGACCG-CCU-G-GG-GAGUA-CGGC-C---GCAA---G-GUU-AAAACUC-AAA-UGAAUUG-ACGGG-G-G-C-CN--GC-A--CA-AGCGGUGG-AGCA-U-GU-GGU-UUAAUU-CG-AUGCAA-CG--CGAAGAA-CCUUA-CCUAC-UC-UUGAC-A-U-C------------C---GAAG-----AA----GAA-CUC-A---GAGA--UGG-G-U-UUG---UG-----------CC-------UU--------------------------------------------------------------------------AG---------GG------------AG---CUU-UG-AGA---CA--GGU-GC-UGCAUGG-CUG--UCG-UC-A-GC-U---CG-UGU-U-GUGA-AAUGU-UGG-G-UUAA-GU-CCCGCAA--------CGAG-C--GCAACCC-UU-A-UC--CUUUG--UUGC-CAG-CG-A-------------------------------CG---UGG----------------------------------------UCGGG-AA-CU-C-A-AAG-GA-GA-CUG-CCG--GU--GA-UAA---ACC-G--GAGG-A-AGG-UG-GGG-AUG-ACG--UC-A-AGUC-AUCAU-G-GC-CCUUAC-G-AG-UA--GGGC-U-ACA-CA-CGUG--CUACAAUGGC-G-UA-UA--CAGAGGGU-A--------A-C-CA-ACC-AG-CGAUGGG--GA-G-UGAA-UCUCAG-AAAG-UG-C-GUC-UAAGUUCGGAU-UGGAGUCUGCAAC-U-C-GACUCCA-UGAAGU-CG-GAAU-CGC-UAGUA-AUCGC-GAA-UC-AGA-AU-GUUG-CGGUG-AAUAC-GUU--CCC-GGG-CCUUGUA----CACACCGCCC-GN-C-ACA-----CCA-UGG-GA--GU-GGG-UU-GU-ACCA-GAA-G-UGGA-UAG-C-UG-AA-CC----------------------------------GAGA----------------------------------------------------GG-GUG-G-CG-UU-UA-CCA-CGGU-AUGAUU-CA-NG-A---------------------------------------------------------------------------------------------------------------

>Accession:M75035::SeqID:5184::TaxID:714
----------------------------------AAUUGAAGAG-UUU-G-AU-CAU-GGCU-CAG-AUU-G-AAC-G-C--UG-GC-GGC-A-GGC-UU--AAC-AC-AUG-CAA-GUC-GG-ACG--GU-AG-CAG----------------------------------------------------------------------GAGAA-AG---CU---------------------------------UG--CU-UUCUU------------------------------------------------------------------------------G-CUG-A-C--GAGU-G-GC-GG--A-CG-GG-UGAGU---AAU-GC-UUGGG-A-A--UCU-GU-CUUA--U-GGAG-G--GG-GAU-AA-CGA---CG-G-GAAA-C-UGUC-G--CUAAUACC-GCGU-AGG------------------------------------GUC--------------GG-GA-----------GAC-----------------GAAA-------GUGCGG-GA--CU----------------------------------------------------------------------------------------------------------------------------------------------------------------------------------------------------------------------------------------------------------UUAU-----------------GG---CCGCA-U-G--CCA----------UGAG--AUG---A-ACCCAA------GU----GUG--AUUA-G-GUA-G---UUGG-UG-GG-GUAAG-GG-CCUACC-AA-GCC-GA-CGA------------UC-GCU-AG-C-UGG-UCU-G-AGA-GGAU----GG-C-CAG-CCAC-ACCGG-G-ACUGA-GA-CACG--GCCC-NGA-CUCC-UACG--GGAG-GC-AG-C-A-GU-GGGG-AAUAUUGCGCAAU--GGGG-GCAA-CCC-UGACGCA-GCCAUGCC-GC-GUG-A-AU-G-AA-GAA-GGCC--UU-CG--GG-UUGUAAA--GUUCUUUC-GG-UA--UU-GAG--GA-A-GG-UU--GGU-GUG--U----UAAUA-----G---------CAUG-CC-AA-----------------A-UU-GA-CG-UU-A-AAU-A-CAG-AA--GAAG---------CACCGGCU-AACUCC-GUGCCA--GCAGCCGCGGUA-AU-A-C-GGGG-GGUG-C--GAG-CGUUAAUC-GGAAUAACU-GGGCGUAAAGGGC-ACG-UA-G-GCG-GACC-U-UU-AAGUGA-G---GUGUG-AAAUC-CCCGGGC---UU-AA-CCU-GG-G-NAU--UGCA-UUUCA-UAC-UGGGG-GUCU-G-GAGUA-----CUUUA--GGGAGGGN-UAGAAUU-CCACGU-GUA-GCG-GUGAAA-UGC-GUAGAG-AUG-UGGAGGAAUACCGA--A-G-GCGAAGGCAG--CCCCUUG-------------------------------G-GGA--UGU--ACUGACG-CUGAU-G-------------UG-CGAAA-GC-GU-GGG-GAGC-AAA-CA--GGAUUA-GAUAC-CCU-----GGUA-GUC----CACG-CU-GU--AAAC-G-GUGUC-GAUU---------UG-GG-GA-UUGGG-NU----------------------------------------------------UU-A--------------------------------GCC-CUGGU-GC-CC-G--AA------GC-UAA--CGUG-AUAA-AUCGACCG-CCU-G-GG-GAGUA-CGGC-C---GCAA---G-GUU-AAAACUC-AAA-UGAAUUG-ACGGG-G-G-C-CC--GC-A--CA-AGCGGUGG-AGCA-U-GU-GGU-UUAAUU-CG-AUGCAA-CG--CGAAGAA-CCUUA-CCUAC-UC-UUGAC-A-U-C------------C---GAAG-----AA----GAA-CUC-A---GAGA--UGG-G-U-UUG---UG-----------CC-------UU--------------------------------------------------------------------------AG---------GG------------AG---CUU-UG-AGA---CA--GGU-GC-UGCAUGG-CUG--UCG-UC-A-GC-U---CG-UGU-U-GUGA-AAUGU-UGG-G-UUAA-GU-CCCGCAA--------CGAG-C--GCAACCC-UU-A-UC--CUUUG--UUGC-CAG-CG-A-------------------------------CG---UGG----------------------------------------UCGGG-AA-CU-C-A-AAG-GA-GA-CUG-CCG--GU--GA-UAA---ACC-G--GAGG-A-AGG-UG-GGG-AUG-ACG--UC-A-AGUC-AUCAU-G-GC-CCUUAC-G-AG-UA--GGGC-U-ACA-CA-CGUG--CUACAAUGGC-G-UA-UA--CAGAGGGU-A--------A-C-CA-ACC-AG-CGAUGGG--GA-G-UGAA-UCUCAG-AAAG-UG-C-GUC-UAAGUUCGGAU-UGGAGUCUGCAAC-U-C-GACUCCA-UGAAGU-CG-GAAU-CGC-UAGUA-AUCGC-GAA-UC-AGA-AU-GUUG-CGGUG-AAUAC-GUU--CCC-GGG-CCUUGUA----CACACCGCCC-GU-C-ACA-----CNA-UGG-GA--GU-GGG-UU-GU-ACCA-GAA-G-UGGA-UAG-C-UG-AA-CC----------------------------------GAGA----------------------------------------------------GG-GUG-G-CG-UU-UA-CCA-CGGU-AUGAUU-CA-NG-ACU-------------------------------------------------------------------------------------------------------------

>Accession:M75039::SeqID:5185::TaxID:714
-------------------------------UUGAAUUGAAGAG-UUU-G-AU-CAU-GGCU-CAG-AUU-G-AAC-G-C--UG-GC-GGC-A-GGC-UU--AAC-AC-AUG-CAA-GUC-GG-ACG--GU-AG-CAG----------------------------------------------------------------------GUAAG-UA---CU---------------------------------UG--UA-CUUAU------------------------------------------------------------------------------G-CUG-A-C--GAGU-G-GC-GG--A-CG-GG-UGAGU---AAU-GC-UUGGG-N-A--UCU-GU-CUUA--U-GGAG-G--GG-GAU-AA-CGA---CG-G-GAAA-C-UGUC-G--CUAAUACC-GCGU-AGA------------------------------------AUC--------------GG-GA-----------GAU-----------------GAAA-------GUGUGG-GA--CC----------------------------------------------------------------------------------------------------------------------------------------------------------------------------------------------------------------------------------------------------------UUCG-----------------GG---CCACA-U-G--CCA----------UAGA--AUG---A-GCCCAA------GU----GUG--AUUA-G-GUA-G---UUGG-UG-GG-GUAAA-GG-CCUACC-AA-GCC-GA-CGA------------UC-GCU-AG-C-UGG-UCU-G-AGA-GGAU----GG-C-CAG-CCAC-ACCGG-G-ACUGA-GA-CACG--GCCC-NGN-CUCC-UACG--GGAG-GC-AG-C-A-GU-GGGG-AAUAUUGCGCAAU--GGGG-GCAA-CCC-UGACGCA-GCCAUGCC-GC-GUG-A-AU-G-AA-GAA-GGCC--UU-CG--GG-UUGUAAA--GUUCUUUC-GG-UG--AU-GAG--GA-A-GG-UU--GGU-GUG--U----UAAUA-----G---------CAUG-CC-AA-----------------A-UU-GA-CG-UU-A-AAU-A-CAG-AA--GAAG---------CACCGGCU-AACUCC-GUGCCA--GCAGCCGCGGUA-AU-A-C-GGGG-GGUG-C--GAG-CGUUAAUC-GGAAUAACU-GGGCGUAAAGGGC-ACG-UA-G-GCG-GACC-U-UU-AAGUGA-G---GUGUG-AAAUC-CCCGGGC---UU-AA-CCU-GG-G-NAU--UGCA-UUUCA-UAC-UGGGG-GUCU-G-GAGUA-----CUUUA--GGGAGGGN-UAGAAUU-CCACGU-GUA-GCG-GUGAAA-UGC-GUAGAG-AUG-UGGAGGAAUACCGA--A-G-GCGAAGGCAG--CCCCUUG-------------------------------G-GGA--UGU--ACUGACG-CUGAU-G-------------UG-CGAAA-GC-GU-GGG-GAGC-AAA-CA--GGAUUA-GAUAC-CCU-----GGUA-GUC----CACG-CU-GU--AAAC-G-GUGUC-GAUU---------UG-GG-GA-UUGGG-GU----------------------------------------------------UU-A--------------------------------GCC-CUGGU-GC-CC-G--AA------GC-UAA--CGUG-AUAA-AUCGACCG-CCU-G-GG-GAGUA-CGGC-C---GCAA---G-GUU-AAAACUC-AAA-UGAAUUG-ACGGG-G-G-C-CC--GC-A--CA-AGCGGUGG-AGCA-U-GU-GGU-UUAAUU-CG-AUGCAA-CG--CGAAGAA-CCUUA-CCUAC-UC-UUGAC-A-U-C------------C---GAAG-----AA----GAA-CUC-A---GAGA--UGG-G-U-UUG---UG-----------CC-------UU--------------------------------------------------------------------------AG---------GG------------AG---CUU-UG-AGA---CA--GGU-GC-UGCAUGG-CUG--UCG-UC-A-GC-U---CG-UGU-U-GUGA-AAUGU-UGG-G-UUNA-GU-CCCGCAA--------CGAG-C--GCAACCC-UU-A-UC--CUUUG--UUGC-CAG-CG-A-------------------------------CU---UGG----------------------------------------UCGGG-AA-CU-C-A-AAG-GA-GA-CUG-CCG--GU--GA-UAA---ACC-G--GAGG-A-AGG-UG-GGG-AUG-ACG--UC-A-AGUC-AUCAU-G-GC-CCUUAC-G-AG-UA--GGGC-U-ACA-CA-CGUG--CUACAAUGGC-G-UA-UA--CAGAGGGU-A--------A-C-CA-ACC-AG-CGAUGGG--GA-G-UGAA-UCUCAG-AAAG-UA-C-GUC-UAAGUCCGGAU-UGGAGUCUGCAAC-U-C-GACUCCA-UGAAGU-CG-GAAU-CGC-UAGUA-AUCGC-GAA-UC-AGA-AU-GUUG-CGGUG-AAUAC-GUU--CCC-GGG-CCUUGUA----CACACCGCCC-GU-C-ACA-----CCA-UGG-GA--GU-GGG-UU-GU-ACCA-GAA-G-UAGA-UAG-C-UU-AA-CC----------------------------------GAGA----------------------------------------------------GG-GGG-G-CG-UU-UA-CCA-CGGU-AUGAUU-CA-NG-AC--------------------------------------------------------------------------------------------------------------

>Accession:M75037::SeqID:5186::TaxID:714
-----------------------------------AUUGAAGAG-UUU-G-AU-CAU-GGCU-CAG-AUU-G-AAC-G-C--UG-GC-GGC-A-GGC-UU--AAC-AC-AUG-CAA-GUC-GG-ACG--GU-AG-CAG----------------------------------------------------------------------GAGAA-AG---CU---------------------------------UG--CU-UUCUU------------------------------------------------------------------------------G-CUG-A-C--GAGU-G-GC-GG--A-CG-GG-UGAGU---AAU-GC-UUGGG-A-A--UCU-GU-CUUA--U-GGAG-G--GG-GAU-AA-CGA---CG-G-GAAA-C-UGUC-G--CUAAUACC-GCGU-AGA------------------------------------GUC--------------GG-GA-----------GAC-----------------GAAA-------GUGCGG-GA--CU----------------------------------------------------------------------------------------------------------------------------------------------------------------------------------------------------------------------------------------------------------UUNU-----------------GG---CCGCA-U-G--CCA----------UGAG--AUG---A-GCCCAA------GU----GUG--AUUA-G-GUA-G---UUGG-UG-GG-GUAAA-GG-CCUACC-AA-GCC-GA-CGA------------UC-GCU-AG-C-UGG-UCU-G-AGA-GGAU----GG-C-CAG-CCAC-ACCGG-G-ACUGA-GA-CACG--GCCC-NGA-CUCC-UACG--GGAG-GC-AG-C-A-GU-GGGG-AAUAUUGCGCAAU--GGGG-GCAA-CCC-UGACGCA-GCCAUGCC-GC-GUG-A-AU-G-AA-GAA-GGCC--UU-CG--GG-UUGUAAA--GUUCUUUC-GG-UA--UU-GAG--GA-A-GG-UU--GGU-GUG--U----UAAUA-----G---------CAUG-CC-AA-----------------A-UU-GA-CG-UU-A-AAU-A-CAG-AA--GAAG---------CACCGGCU-AACUCC-GUGCCA--GCAGCCGCGGUA-AU-A-C-GGGG-GGUG-C--GAG-CGUUAAUC-GGAAUAACU-GGGCGUAAAGGGC-ACG-UA-G-GCG-GACC-U-UU-AAGUGA-G---GUGUG-AAAUC-CCCGGGC---UU-AA-CCU-GG-G-NAU--UGCA-UUUCA-UAC-UGGGG-GUCU-G-GAGUA-----CUUUN--GGGAGGGN-UAGAAUU-CCACGU-GUA-GCG-GUGAAA-UGC-GUAGAG-AUG-UGGAGGAAUACCGA--A-G-GCGAAGGCAG--CCCCUUG-------------------------------G-GGA--UGU--ACUGACG-CUGAU-G-------------UG-CGAAA-GC-GU-GGG-GAGC-AAA-CA--GGAUUA-GAUAC-CCU-----GGUA-GUC----CACG-CU-GU--AAAC-G-GUGUC-GAUU---------UG-GG-GA-UUGGG-GU----------------------------------------------------UU-A--------------------------------GCC-CUGGU-GC-CC-G--AA------GC-UAA--CGUG-AUAA-AUCGACCG-CCU-G-GG-GAGUA-CGGC-C---GCAA---G-GUU-AAAACUC-AAA-UGAAUUG-ACGGG-G-G-C-CC--GC-A--CA-AGCGGUGG-AGCA-U-GU-GGU-UUAAUU-CG-AUGCAA-CG--CGAAGAA-CCUUA-CCUAC-UC-UUGAC-A-U-C------------C---GAAG-----AA----GAA-CUC-A---GAGA--UGG-G-U-UUG---UG-----------CC-------UU--------------------------------------------------------------------------AG---------GG------------AG---CUU-UG-AGA---CA--GGU-GC-UGCAUGG-CNG--UCG-UC-A-GC-U---CG-UGU-U-GUGA-AAUGU-UGG-G-UUAA-GU-CCCGCAA--------CGAG-C--GCAACCC-UU-A-UC--CUUUG--UGGC-CAG-CG-A-------------------------------CG---UGG----------------------------------------UCGGG-AA-CU-C-A-AAG-GA-GA-CUG-CCG--GU--GA-UAA---ACC-G--GAGG-A-AGG-UG-GGG-AUG-ACG--UC-A-AGUC-AUCAU-G-GC-CCUUAC-G-AG-UA--GGGC-U-ACA-CA-CGUG--CUACAAUGGC-G-UA-UA--CAGAGGGU-A--------A-C-CA-ACC-AG-CGAUGGG--GA-G-UGAA-UCUCAG-AAAG-UG-C-GUC-UAAGUUCGGAU-UGGAGUCUGCAAC-U-C-GACUCCA-UGAAGU-CG-GAAU-CGC-UAGUA-AUCGC-GAA-UC-AGA-AU-GUUG-CGGUG-AAUAC-GUU--CCC-GGG-CCUUGUA----CACACCGCCC-GU-C-ACA-----CCA-UGG-GA--GU-GGG-UU-GU-ACCA-GAA-G-UGGA-UAG-C-UG-AA-CC----------------------------------GAGA----------------------------------------------------GG-GUG-G-CG-UU-UA-CCA-CGGU-AUGAUU-CA-NG-ACU-GGGG--------------------------------------------------------------------------------------------------------

>Accession:L06084::SeqID:5191::TaxID:157339
-----------------------------------AUUGAAGAG-UUU-G-AU-CAN-GGCU-CAG-AUU-G-AAC-G-C--UG-GC-GGC-A-GGC-UU--AAC-AC-AUG-CAA-GUC-GA-ACG--GU-AA-CAG----------------------------------------------------------------------GGAUU-AG---CU---------------------------------UG--CU-NAUUU------------------------------------------------------------------------------G-CUG-A-C--GAGU-G-GC-GG--A-CG-GG-UGAGU---AAU-GC-UUGGG-A-A--UCU-GG-CUCA--U-GGAG-G--GG-GAU-AA-CUA---CG-G-GAAA-C-UGUA-G--CUAAUACC-GCGU-AAU------------------------------------AUC--------------UU-CG-----------GAU-----------------UAAA-------GUGUGG-GA--CC----------------------------------------------------------------------------------------------------------------------------------------------------------------------------------------------------------------------------------------------------------GCAA-----------------GG---CCACA-U-G--CCA----------UGAG--AUG---A-GCCCAA------GU----GGG--AUUA-G-GUA-G---UUGG-UG-GG-GUAAA-GG-CCUACC-AA-GCC-GA-CGA------------UC-UCU-AG-C-UNG-UCU-G-AGA-GGAU----GA-C-CAG-CCAC-ACUGG-A-ACUGA-GA-CACG--GUCC-AGA-CUCC-UACG--GGAG-GC-AG-C-A-GU-GGGG-AAUAUUGCNCAAU--GGGG-GGAA-CCC-UGAUGCA-GCCAUGCC-GC-GUG-A-AU-G-AA-GAA-GGCC--UU-CG--GG-UUGUAAA--GUUCUUUC-GG-UA--GC-GAG--GA-A-GG-UA--UCA-AAU--U----UAAUA-----G---------AUUU-GG-UA-----------------A-UU-GA-CG-UU-A-ACU-A-CAG-AA--GAAG---------CACCGGCU-AACUCC-GUGCCA--GCAGCCGCGGUA-AU-A-C-GGAG-GGUG-C--GAG-CGUUAAUC-GGAAUAACU-GGGCGUAAAGGGC-ACG-CA-G-GCG-GUUG-A-UU-AAGUGA-G---AUGUG-AAAGC-CCCGGGC---UU-AA-CCU-GG-G-AAU--UGCA-UUUCA-UAC-UGGUC-AACU-A-GAGUA-----CUNUA--GGGAGGGG-UAGAAUU-CCACGU-GUA-GCG-GUGAAA-UGC-GUAGAG-AUG-UGGAGGAAUACCGA--A-G-GCGAAGGCAG--CCCNUUG-------------------------------G-GAA--UGU--ACUGACG-CUCAU-G-------------UG-CGAAA-GC-GU-GGG-GAGC-AAA-CA--GGAUUA-GAUAC-CCU-----GGUA-GUC----CACG-CU-GU--AAAC-G-CUGUC-GAUU---------UG-GG-GA-UUGGA-CU----------------------------------------------------UU-A--------------------------------AGU-UUGGU-GC-CC-G--AA------GC-UAA--CGUG-AUAA-AUCGACCG-CCU-G-GG-GAGUA-CGGC-C---GCAA---G-GUU-AAAACUC-AAA-UGAAUUG-ACGGG-G-G-C-CC--GC-A--CA-AGCGGUGG-AGCA-U-GU-GGU-UUAAUU-CG-AUGCAA-CG--CGAAGAA-CCUUA-CCUAC-UC-UUGAC-A-U-C------------C---AAAG-----AA----GAA-CUC-A---GAGA--UGA-G-U-UUG---UG-----------CC-------UU--------------------------------------------------------------------------CG---------GG------------AA---CUU-UG-AGA---CA--GGU-GC-UGCAUGG-CUG--UCG-UC-A-GC-U---CG-UGU-U-GUGA-AAUGU-UGG-G-UUAA-GU-CCCGCAA--------CGAG-C--GCAACCC-UU-A-UC--CUUUG--UUGC-CAG-CN-G-------------------------------UU---CGG----------------------------------------CCGGG-AA-CU-C-A-AAG-GA-GA-CUG-CCA--GU--GA-UAA---ACU-G--GAGG-A-AGG-UG-GGG-AUG-ACG--UC-A-AGUC-AUCAU-G-GC-CCUUAC-G-AG-UA--GGGC-U-ACA-CA-CGUG--CUACAAUGGC-G-UA-UA--CAGAGGGA-A--------G-C-AA-UAU-GG-CGACAUG--GA-G-CGAA-UCUCAC-AAAG-UA-C-GUC-UAAGUCCGGAU-UGGAGUCUGCAAC-U-C-GACUCCA-UGAAGU-CG-GAAU-CGC-UAGUA-AUCGC-AAA-UC-AGA-AU-GUUG-CGGUG-AAUAC-GUU--CCC-GGG-CCUUGUA----CACACCGCCC-GU-C-ACA-----CNA-UGG-GA--GU-GGG-UU-GU-ACCA-GAA-G-UAGA-UAG-C-UU-AA-CC----------------------------------GCAA----------------------------------------------------GG-GGG-G-CG-UU-UA-CCA-CGGU-AUGAUU-CA-UG-ACU-GGGG--------------------------------------------------------------------------------------------------------

>Accession:M75062::SeqID:5200::TaxID:717
-----------------------------------AUUGAAGAG-UUU-G-AU-CAU-GGCU-CAG-AUU-G-AAC-G-C--UG-GC-GGC-A-GGC-UU--AAC-AC-AUG-CAA-GUC-GA-ACG--GU-AG-CAG----------------------------------------------------------------------GAAAG-UA---CU---------------------------------UG--UA-CUUUU------------------------------------------------------------------------------G-CUG-A-C--GAGU-G-GC-GG--A-CG-GG-UGAGU---AAU-GC-UUGGG-A-A--UCU-GG-CUUA--U-GGAG-G--GG-GAU-AA-CUA---CU-G-GAAA-C-GGUA-G--CUAAUACC-GCGU-AAU------------------------------------AUC--------------GG-AA-----------GAU-----------------UAAA-------GGGUGG-GA--CC----------------------------------------------------------------------------------------------------------------------------------------------------------------------------------------------------------------------------------------------------------AUUU-----------------GG---CCACC-U-G--CCA----------UAAG--AUG---A-GCCCAA------GU----GGG--AUUA-G-GUA-G---UUGG-UG-GG-GUAAG-GG-CCUACC-AA-GCC-UN-CGA------------UC-UCU-AG-C-UGG-UCU-G-AGA-GGAU----GA-C-CAG-CCAC-ACUGG-A-ACUGA-GA-CACG--GUCC-AGA-CUCC-UACG--GGAG-GC-AG-C-A-GU-GGGG-AAUAUUGCACAAU--GGGG-GGAA-CCC-UGAUGCA-GCCAUGCC-GC-GUG-A-AU-G-AA-GAA-GGCC--UU-CG--GG-UUGUAAA--GUUCUUUC-GG-UG--AU-GAG--GA-A-GG-CG--GUU-AGU--U----UAAUA-----G---------ACUA-AU-UG-----------------A-UU-GA-CG-UU-A-GUC-A-CAG-AA--GAAG---------CACCGGCU-NACUCC-GUGCCA--GCAGCCGCGGUA-AU-A-C-GGAG-GGUG-C--GAG-CGUUAAUC-GGAAUAACU-GGGCGUAAAGGGC-ACG-CA-G-GCG-GAUU-U-UU-AAGUGA-G---AUGUG-AAAGC-CCCGAGC---UU-NA-CUU-GG-G-AAU--UGCA-UUUCA-GAC-UGGAA-GUCU-N-GAGUA-----UUUUA--GGGAGGGN-UAGAAUU-CCACGU-GUA-GCG-GUNAAA-UGC-GUNGAG-AUG-UNGAGGAAUACCGA--A-G-GCGAAGGCAG--CCCCUUG-------------------------------G-GAA--UGU--ACUGACG-CUCAU-G-------------UG-CNAAA-GC-GU-GGG-GAGC-AAA-CA--GGAUUN-GAUAC-CCU-----GGUA-GUC----CACG-CU-GU--AAAC-G-CUGUC-GAUU---------UG-GG-GA-UUGGG-CU----------------------------------------------------UU-N--------------------------------AGC-UUGGU-GC-CC-G--UA------GC-UAA--CGUG-AUAA-AUCGACCG-CCU-G-GG-GAGUA-CGGC-C---GCAA---G-GUU-AAAACUC-AAA-UNAAUUG-ACGGG-G-G-C-CC--GC-A--CA-AGCGGUGG-AGCA-U-GU-GGU-UUAAUU-CG-AUGNAA-CG--CGAAGAA-CCUUA-CCUAC-UC-UUGAC-A-U-C------------C---UCAG-----AA----UCC-GAU-A---GAGA--UAU-U-G-GAG---UG-----------CC-------UU--------------------------------------------------------------------------UG---------GG------------AA---CUG-AG-AGA---CA--GGU-GC-UGCAUGG-CUG--UCG-UC-A-GC-U---CG-UGU-U-GUGA-AAUGN-UGG-G-UUNN-GU-CCCGCAA--------CGAG-C--GCAACCC-UU-A-UC--CUUUG--UUGC-CAG-CG-A-------------------------------UU---AGG----------------------------------------UCGGG-AA-CU-C-A-AAG-GA-GA-CUG-CCA--GU--GA-UNA---ACU-G--GAGG-A-AGG-UG-GGG-AUG-ACG--UC-A-AGUC-AUCAU-N-GN-CCUUAC-G-AG-UA--GGGC-U-ACA-CA-CGUG--CUACAAUGGU-G-CA-UA--CAGAGGGC-G--------A-C-AA-ACC-UG-CGAGGGG--GA-G-UGAA-UCUCAG-AAAG-UG-C-AUC-UAAGUCCGGAU-UGGAGUCUGCAAC-U-C-GACUCCA-UGAAGU-CG-GAAU-CGC-UAGUA-AUCGC-GAA-UC-AGA-AU-GUCG-CGGUG-AAUAC-GUU--CCC-GGG-CCUUGUA----CACACCGCCC-GU-C-ACA-----CCA-UGG-GA--GU-GGG-UU-GU-ACCA-GAA-G-UAGA-UAG-C-UU-AA-CC----------------------------------GAGA----------------------------------------------------GG-GGG-G-CG-UU-UA-CCA-CGGU-AUGAUU-CA--------------------------------------------------------------------------------------------------------------------

>Accession:M75069::SeqID:5201::TaxID:717
-----------------------------------AUUGAAGAG-UUU-G-AU-CAU-GGCU-CAG-AUU-G-AAC-G-C--UG-GC-GGC-A-GGC-UU--AAC-AC-AUG-CAA-GUC-GA-ACG--GU-AG-CAG----------------------------------------------------------------------GAAAG-UA---CU---------------------------------UG--UA-CUUUU------------------------------------------------------------------------------G-CUG-A-C--GAGU-G-GC-GG--A-CG-GG-UGAGU---AAU-GC-UUGGG-A-A--UCU-GG-CUUA--U-GGAG-G--GG-GAU-AA-CUA---CU-G-GAAA-C-GGUA-G--CUAAUACC-GCGU-AAU------------------------------------AUC--------------GG-AA-----------GAU-----------------UAAA-------GGGUGG-GA--CC----------------------------------------------------------------------------------------------------------------------------------------------------------------------------------------------------------------------------------------------------------AUUU-----------------GG---CCACC-U-G--CCA----------UAAG--AUG---A-GCCCAA------GU----GGG--AUUA-G-GUA-G---UUGG-UG-GG-GUAAG-GG-CCUACC-AA-GCC-UN-CGA------------UC-UCU-AG-C-UGG-UCU-G-AGA-GGAU----GA-C-CAG-CCAC-ACUGG-A-ACUGA-GA-CACG--GUCC-AGA-CUCC-UACG--GGAG-GC-AG-C-A-GU-GGGG-AAUAUUGCACAAU--GGGG-GGAA-CCC-UGAUGCA-GCCAUGCC-GC-GUG-A-AU-G-AA-GAA-GGCC--UU-CG--GG-UUGUAAA--GUUCUUUC-GG-UG--AU-GAG--GA-A-GG-CG--GUU-AGU--U----UAAUA-----G---------ACUA-AU-UG-----------------A-UU-GA-CG-UU-A-GUC-A-CAG-AA--GAAG---------CACCGGCU-NACUCC-GUGCCA--GCAGCCGCGGUA-AU-A-C-GGAG-GGUG-N--GAG-CGUUAAUC-GGAAUAACU-GGGCGUAAAGGGC-ACG-CA-G-GCG-GAUU-U-UU-AAGUGA-G---AUGUG-AAAGC-CCCGAGC---UU-NA-CUU-GG-G-AAU--UGCA-UUUCA-GAC-UGGAA-GUCU-N-GAGUA-----UUUUA--GGGAGGGG-UAGAAUU-CCACGU-GUA-GCG-GUGAAA-UGC-GUAGAG-AUG-UGGAGGAAUACCGA--A-G-GCGAAGGCAG--CCCCUUG-------------------------------G-GAA--UGU--ACUGACG-CUCAU-G-------------UG-CGAAA-GC-GU-GGG-GAGC-AAA-CA--GGAUUN-GAUAC-CCU-----GGUA-GUC----CACG-CU-GU--AAAC-G-CUGUC-GAUU---------UG-GG-GA-UUGGG-CU----------------------------------------------------UU-N--------------------------------AGC-UUGGU-GC-CC-G--UA------GC-UAA--CGUG-AUAA-AUCGACCG-CCU-G-GG-GAGUA-CGGC-C---GCAA---G-GUU-AAAACUC-AAA-UNAAUUG-ACGGG-G-G-C-CC--GC-A--CA-AGCGGUGG-AGCA-U-GU-GGU-UUNAUU-CG-AUGNAA-CG--CGAAGAA-CCUUA-CCUAC-UC-UUGAC-A-U-C------------C---UCAG-----AA----UCC-GAU-A---GAGA--UAU-U-G-GAG---UG-----------CC-------UU--------------------------------------------------------------------------UG---------GG------------AA---CUG-AG-AGA---CA--GGU-GC-UGCAUGG-CUG--UCG-UC-A-GC-U---CG-UGU-U-GUGA-AAUGU-UGG-G-UUNA-GU-CCCGCAA--------CGAG-C--GCAACCC-UU-A-UC--CUUUG--UUGC-CAG-CG-A-------------------------------UU---AGG----------------------------------------UCGGG-AA-CU-C-A-AAG-GA-GA-CUG-CCA--GU--GA-UNA---ACU-G--GAGG-A-AGG-UG-GGG-AUG-ACG--UC-A-AGUC-AUCAU-G-GC-CCUUAC-G-AG-UA--GGGC-U-ACA-CA-CGUG--CUACAAUGGU-G-CA-UA--CAGAGGGC-G--------A-C-AA-ACC-UG-CGAGGGG--GA-G-UGAA-UCUCAG-AAAG-UG-C-AUC-UAAGUCCGGAU-UGGAGUCUGCNAC-U-C-GACUCCA-UGAAGU-CG-GAAU-CGC-UAGUA-AUCGC-GAA-UC-AGA-AU-GUCG-CGGUG-AAUAC-GUU--CCC-GGG-CCUUGUA----CACACCGCCC-GU-C-ACA-----CCA-UGG-GA--GU-GGG-UU-GU-ACCA-GNA-G-UAGA-UAG-C-UU-AA-CC----------------------------------GAGA----------------------------------------------------GG-GGG-G-CG-UU-UA-CCA-CGGU-AUGAUU-CA--------------------------------------------------------------------------------------------------------------------

>Accession:M75067::SeqID:5202::TaxID:717
-----------------------------------AUUGAAGAG-UUU-G-AU-CAU-GGCU-CAG-AUU-G-AAC-G-C--UG-GC-GGC-A-GGC-UU--AAC-AC-AUG-CAA-GUC-GA-ACG--GU-AG-CAC----------------------------------------------------------------------RAAGG-AG---CU---------------------------------UG--CU-CCUUG------------------------------------------------------------------------------G-GUG-A-C--GAGU-G-GC-GG--A-CG-GG-UGAGU---AAU-GC-UUGGG-A-A--UCU-GG-CUUA--U-GGAG-G--GG-GAU-AA-CUA---CG-G-GAAA-C-UGUA-G--CUAAUACC-GCGU-AAU------------------------------------AUC--------------UU-MG-----------GAU-----------------UAAA-------GUGUGG-GA--CC----------------------------------------------------------------------------------------------------------------------------------------------------------------------------------------------------------------------------------------------------------GCAA-----------------GG---CCACA-U-G--CCA----------UAAG--AUG---A-GCCCAA------GU----GGG--AUUA-G-GUA-G---UUGG-UG-GG-GUAAA-GG-CCUACC-AA-GCC-GA-CGA------------UC-UCU-AG-C-UGG-UCU-G-AGA-GGAU----GA-C-CAG-CCAC-ACUGG-A-ACUGA-GA-CACG--GUCC-AGA-CUCC-UACG--GGAG-GC-AG-C-A-GU-GGGG-AAUAUUGCACAAU--GGGG-GGAA-CCC-UGAUGCA-GCCAUGCC-GC-GUG-A-AU-G-AA-GAA-GGCC--UU-CG--GG-UUGUAAA--GUUCUUUC-GG-UA--GC-GAG--GA-A-GG-UG--GUU-GUU--U----UAAUA-----G---------AACA-AU-CA-----------------A-UU-GA-CG-UU-A-ACU-A-CAG-AA--GAAG---------CACCGGCU-AACUCC-GUGCCA--GCAGCCGCGGUA-AU-A-C-GGAG-GGUG-C--GAG-CGUUAAUC-GGAAUAACU-GGGCGUAAAGGGC-ACG-CA-G-GCG-GUUG-A-UU-AAGUGA-G---AUGUG-AAAGC-CCCGGGC---UU-NA-CCU-GG-G-AAU--UGCA-UUUCA-UAC-UGGUC-AACU-A-GAGUA-----CUUUA--GGGAGGGG-UAGAAUU-CCACGU-GUA-GCG-GUGAAA-UGC-GUAGAG-AUG-UGGAGGAAUACCGA--A-G-GCGAAGGCAG--CCCCUUG-------------------------------G-GAA--UGU--ACUGACG-CUCAU-G-------------UG-CGAAA-GC-GU-GGG-GAGC-AAA-CA--GGAUUA-GAUAC-CCU-----GGUA-GUC----CACG-CU-GU--AAAC-G-CUGUC-GAUU---------UG-GG-GA-UUGGA-CU----------------------------------------------------UU-N--------------------------------AGU-CUGGU-GC-CC-G--AA------GC-UAA--CGUG-AUAA-AUCGACCG-CCU-G-GG-GAGUA-CGGC-C---GCAA---G-GUU-AAAACUC-AAA-UGAAUUG-ACGGG-G-G-C-CC--GC-A--CA-AGCGGUGG-AGCA-U-GU-GGU-UUAAUU-CG-AUGCAA-CG--CGAAGAA-CCUUA-CCUAC-UC-UUGAC-A-U-C------------C---AUGG-----AA----UCU-UGU-A---GAGA--UAC-G-A-GAG---UG-----------CC-------UU--------------------------------------------------------------------------CG---------GG------------AA---CCA-UG-AGA---CA--GGU-GC-UGCAUGG-CUG--UCG-UC-A-GC-U---CG-UGU-U-GUGA-AAUGU-UGG-G-UUAA-GU-CCCGCAA--------CGAG-C--GCAACCC-UU-A-UC--CUUUG--UUGC-CAG-CG-G-------------------------------UU---CGG----------------------------------------CCGGG-AA-CU-C-A-AAG-GA-GA-CUG-CCA--GU--GA-UNA---ACU-G--GAGG-A-AGG-UG-GGG-AUG-ACG--UC-A-AGUC-AUCAU-G-GC-CCUUAC-G-AG-UA--GGGC-U-ACA-CA-CGUG--CUACAAUGGC-G-UA-UA--CAGAGGGA-A--------G-C-AA-UAU-GG-CGACAUG--GA-G-CAAA-UCUCAC-AAAG-UA-C-GUC-UAAGUCCGGAU-UGGAGUCUGCAAC-U-C-GACUCCA-UGAAGU-CG-GAAU-CGC-UAGUA-AUCGC-AAA-UC-AGA-AU-GUUG-CGGUG-AAUAC-GUU--CCC-GGG-CCUUGUA----CACACCGCCC-GU-C-ACA-----CCA-UGG-GA--GU-GGG-UU-GU-ACCA-GAA-G-UAGA-UAG-C-UU-AA-CC----------------------------------GCAA----------------------------------------------------GG-GGG-G-CG-UU-UA-CCA-CGGU-AUGAUU-CA-UG-----------------------------------------------------------------------------------------------------------------

>Accession:M75072::SeqID:5225::TaxID:718
-----------------------------------AUUGAAGAG-UUU-G-AU-CAU-GGCU-CAG-AUU-G-AAC-G-C--UG-GC-GGC-A-GGC-UU--AAC-AC-AUG-CAA-GUC-GA-ACG--GU-AG-CAC----------------------------------------------------------------------GAAGG-AG---CU---------------------------------UG--CU-CCUUG------------------------------------------------------------------------------G-GUG-A-C--GAGU-G-GC-GG--A-CG-GG-UGAGU---AAU-GC-UUGGG-A-A--UCU-GG-CUUA--U-GGAG-G--GG-GAU-AA-CUA---CG-G-GAAA-C-UGUA-G--CUAAUACC-GCGU-AAU------------------------------------AUC--------------UU-CG-----------GAU-----------------UAAA-------GUGUGG-GA--CC----------------------------------------------------------------------------------------------------------------------------------------------------------------------------------------------------------------------------------------------------------GCAA-----------------GG---CCACA-U-G--CCA----------UGAG--AUG---A-GCCCAA------GU----GGG--AUUA-G-GUA-G---UUGG-UG-GG-GUAAA-GG-CCUACC-AA-GCC-GA-CGA------------UC-UCU-AG-C-UGG-UCU-G-AGA-GGAU----GA-C-CAG-CCAC-ACUGG-A-ACUGA-GA-CACG--GUCC-AGA-CUCC-UACG--GGAG-GC-AG-C-A-GU-GGGG-AAUAUUGCACAAU--GGGG-GGAA-CCC-UGAUGCA-GCCAUGCC-GC-GUG-A-AU-G-AA-GAA-GGCC--UU-CG--GG-UUGUAAA--GUUCUUUC-GG-UA--GC-GAG--GA-A-GG-UA--UCA-AAU--U----UAAUA-----G---------AUUU-GG-UA-----------------A-UU-GA-CG-UU-A-ACU-A-CAG-AA--GAAG---------CACCGGCU-AACUCC-GUGCCA--GCAGCCGCGGUA-AU-A-C-GGAG-GGUG-C--GAG-CGUUAAUC-GGAAUAACU-GGGCGUAAAGGGC-ACG-CA-G-GCG-GUUG-A-UU-AAGUGA-G---AUGUG-AAAGC-CCCGGGC---UN-NA-CCU-GG-G-AAU--UGCA-UUUCA-UAC-UGGUC-AACU-A-GAGUA-----CUUUA--GGGAGGGG-UAGAAUU-CCACGU-GUA-GCG-GUGAAA-UGC-GUAGAG-AUG-UGGAGGAAUACCGA--A-G-GCGAAGGCAG--CCCCUUG-------------------------------G-GAA--UGU--ACUGACG-CUCAU-G-------------UG-CGAAA-GC-GU-GGG-GAGC-AAA-CA--GGAUUA-GAUAC-CCU-----GGUA-GUC----CACG-CU-GU--AAAC-G-CUGUC-GAUU---------UG-GG-GA-UUGGA-CU----------------------------------------------------NN-N--------------------------------AGU-CUGGU-GC-CC-G--AA------GC-UAA--CGUG-AUNA-AUCGACCG-CCU-G-GG-GAGUA-CGGC-C---GCAA---G-GUU-AAAACUC-AAA-UNAAUUG-ACGGG-G-G-C-CC--GC-A--CA-AGCGGUGG-AGCA-U-GU-GGU-UUAAUU-CG-AUNNAA-CG--CGAAGAA-CCUUA-CCUAC-UC-UUGAC-A-U-C------------C---AUGG-----AA----UCU-UGU-A---GAGA--UAC-G-A-GAG---UG-----------CC-------UU--------------------------------------------------------------------------CG---------GG------------AA---CCA-UG-AGA---CA--GGU-GC-UGCAUGG-CUG--UCG-UC-A-GC-U---CG-UGU-U-GUGA-AAUGU-UGG-G-UUNA-GU-CCCGCAA--------CGAG-C--GCAACCC-UU-A-UC--CUUUG--UUGC-CAG-CG-G-------------------------------UU---CGG----------------------------------------CCGGG-AA-CU-C-A-AAG-GA-GA-CUG-CCA--GU--GA-UNA---ACU-G--GAGG-A-AGG-UG-GGG-AUG-ACG--UC-A-AGUC-AUCAU-G-GN-CCUUAC-G-AG-UA--GGGC-U-ACA-CA-CGUG--CUACAAUGGC-G-UA-UA--CAGAGGGA-A--------G-C-AA-UAU-GG-CGACAUG--GA-G-CAAA-UCUCAC-AAAG-UA-C-GUC-UAAGUCCGGAU-UGGAGUCUGCAAC-U-C-GACUCCA-UGAAGU-CG-GAAU-CGC-UAGUA-AUCGC-AAA-UC-AGA-AU-GUUG-CGGUG-AAUAC-GUU--CCC-GGG-CNUUGUA----CACACCGCCC-GU-C-ACA-----CCA-UGG-GA--GU-GGG-UU-GU-ACCA-GAA-G-UAGA-UAG-C-UU-AA-CC----------------------------------GCAA----------------------------------------------------GG-GGG-G-CG-UU-UA-CCA-CGGU-AUGAUU-CA-U------------------------------------------------------------------------------------------------------------------

>Accession:L06076::SeqID:5252::TaxID:719
-----------------------------------AUUGAAGAG-UUU-G-AU-CAU-GGCU-CAG-AUU-G-AAC-G-C--UG-GC-GGC-A-GGC-UU--AAC-AC-AUG-CAA-GUC-GA-ACG--GU-AG-CAC----------------------------------------------------------------------AAAGG-AG---CU---------------------------------UG--CU-CCUUG------------------------------------------------------------------------------G-GUG-A-C--GAGU-G-GC-GG--A-CG-GG-UGAGU---AAU-GC-UUGGG-A-A--UCU-GG-CUCA--U-GGAG-G--GG-GAU-AA-CUA---CG-G-GAAA-C-UGUA-G--CUAAUACC-GCGU-AAU------------------------------------AUC--------------UU-CG-----------GAU-----------------UAAA-------GWGUGG-GA--CC----------------------------------------------------------------------------------------------------------------------------------------------------------------------------------------------------------------------------------------------------------KCAA-----------------GG---CCACW-U-G--CCA----------UGAG--AUG---A-GCCCAA------GU----GGG--AUUA-G-GUA-G---UUGG-UG-GG-GUNAA-GG-CCUACC-AA-GCC-GA-CGA------------UC-UCU-AG-C-UGG-UCU-G-AGA-GGAU----GA-C-CAG-CCAC-ACUGG-A-ACUGA-GA-CACG--GUCC-AGA-CUCC-UACG--GGAG-GC-AG-C-A-GU-GGGG-AAUAUUGCNCAAU--GGGG-GGAA-CCC-UGAUGCA-GCCAUGCC-GC-GUG-A-AU-G-AA-GAA-GGCC--UU-CG--GG-UUGUAAA--GUUCUUUC-GG-UA--GC-GAG--GA-A-GG-UG--GUA-AUG--U----UAAUA-----G---------CAUU-AU-CA-----------------A-UU-GA-CG-UU-A-ACU-A-CAG-AA--GAAG---------CACCGGCU-AACUCC-GUGCCA--GCAGCCGCGGUA-AU-A-C-GGAG-GGUG-N--GAG-CGUUAAUC-GGAAUAACU-GGGCGUAAAGGGC-ACG-CA-G-GCG-GUUG-A-UU-AAGUGA-G---AUGUG-AAAGC-CCCGGGC---UU-AA-CCU-GG-G-NAU--UGCA-UUUCA-UAC-UGGUC-AACU-A-GAGUA-----CUUUA--GGGAGGGG-UAGAAUU-CCACGU-GUA-GCG-GUGAAA-UGC-GUAGAG-AUG-UGGAGGAAUACCGA--A-G-GCGAAGGCAG--CCCCUUG-------------------------------G-GAA--UGU--ACUGACG-CUCAU-G-------------UG-CGAAA-GC-GU-GGG-GAGC-AAA-CA--GGAUUA-GAUAC-CCU-----GGUA-GUC----CACG-CU-GU--AAAC-G-CUGUC-GAUU---------UG-GG-GA-UUGGA-CU----------------------------------------------------GU-G--------------------------------AGU-CUGGU-GC-CC-G--AA------GC-UAA--CGUG-AUAA-AUCGACCG-CCU-G-GG-GAGUA-CGGC-C---GCAA---G-GUU-AAAACUC-AAA-UGAAUUG-ACGGG-G-G-C-CC--GC-A--CA-AGCGGUGG-AGCA-U-GU-GGU-UUAAUU-CG-AUGNAA-CG--CGAAGAA-CCUUA-CCUAC-UC-UUGAC-A-U-C------------C---AUGG-----AA----UCU-UGU-A---GAGA--UAC-G-A-GAG---UG-----------CC-------UU--------------------------------------------------------------------------CG---------GG------------AA---CCA-UG-AGA---CA--GGU-GC-UGCAUGG-CUG--UCG-UC-A-GC-U---CG-UGU-U-GUGA-AAUGU-UGG-G-UUAA-GU-CCCGCAA--------CGAG-C--GCAACCC-UU-A-UC--CUUUG--UUGC-CAG-CG-G-------------------------------UU---CGG----------------------------------------CCGGG-AA-CU-C-A-AAG-GA-GA-CUG-CCA--GU--GA-UAA---ACU-G--GAGG-A-AGG-UG-GGG-AUG-ACG--UC-A-AGUC-AUCAU-G-GC-CCUUAC-G-AG-UA--GGGC-U-ACA-CA-CGUG--CUACAAUGGC-G-UA-UA--CAGAGGGA-A--------G-C-AA-UAU-GG-CGACAUG--GA-G-CAAA-UCUCAC-AAAG-UA-C-GUC-UAAGUCCGGAU-UGGAGUCUGCAAC-U-C-GACUCCA-UGAAGU-CG-GAAU-CGC-UAGUA-AUCGC-AAA-UC-AGA-AU-GUUG-CGGUG-AAUAC-GUU--CCC-GGG-CCUUGUA----CACACCGCCC-GU-C-ACA-----CCA-UGG-GA--GU-GGG-UU-GU-ACCA-GAA-G-UAGA-UAG-C-UU-AA-CC----------------------------------NUCG----------------------------------------------------GG-AGG-G-CG-UU-UA-CCA-CGGU-AUGAUU-CA-UG-ACU-GGGG--------------------------------------------------------------------------------------------------------

>Accession:U65584::SeqID:5254::TaxID:51049
----------------------------------------------------------------AG-AUU-G-AAC-N-C--UG-GC-GGG-A-GGC-UU--AAC-AU-AUG-AAA-AUC-GA-GGG--GU-AG-CAG----------------------------------------------------------------------AAGAA-AG---CU---------------------------------UG--CU-UCCUU------------------------------------------------------------------------------G-CUG-A-C--GAGU-G-GC-GG--A-CG-GG-UGAGU---AAU-GC-UUGGG-A-A--UCU-GG-CUUA--U-GGAG-G--GG-GAU-AA-CUA---CG-G-GAAA-C-UGUA-G--CUAAUACC-GCGU-AGU------------------------------------GUC--------------GA-AA-----------GAC-----------------GAAA-------GGGUGG-GA--CC----------------------------------------------------------------------------------------------------------------------------------------------------------------------------------------------------------------------------------------------------------UAUU-----------------GG---CCACN-U-G--CCA----------UAAG--AUG---A-GCCCAA------GU----GGG--AUUA-G-GUA-G---UUGG-UG-GG-GUAAA-GG-CCUACC-AA-GCC-GA-CGA------------UC-UCU-AG-C-UGG-UCU-G-AGA-GGAU----GA-C-CAG-CCAC-ACUGG-A-ACUGA-GA-CACG--GUCC-AGA-CUCC-UACG--GGAG-GC-AG-C-A-GU-GGGG-AAUAUUGCACAAU--GGGG-GGAA-CCC-UGAUGCA-GCCAUGCC-GC-GUG-A-AU-G-AA-GAA-GGCC--UU-CG--GG-UUGUAAA--GUUCUUUC-GG-UG--AU-GAG--GA-A-GG-GU--GGU-GUU--U----UAAUA-----G---------AGCA-CU-AC-----------------A-UU-GA-CG-UU-A-GUC-A-CAG-AA--GAAG---------CACCGGCU-AACUCC-GUGCCA--GCAGCCGCGGUA-AU-A-C-GGAG-GGUG-C--GAG-CGUUAAUC-GGAAUGACU-GGGCGUAAAGGGC-ACG-CA-G-GCG-GUGA-C-UU-AAGUGA-G---AUGUG-AAAGC-CCCGAGC---UU-AA-CUU-GG-G-AAU--UGCA-UUUCA-UAC-UGGGU-CGCU-A-GAGUA-----UUUUA--GGGAGGGG-UAGAAUU-CCACGU-GUA-GCG-GUGAAA-UGC-GUAGAG-AUG-UGGAGGAAUACCGA--A-G-GCGAAGGCAG--CCCCUUG-------------------------------G-GAA--AAU--ACUGACG-CUCAU-G-------------UG-CGAAA-GC-GU-GGG-GAGC-AAA-CA--GGAUUA-GAUAC-CCU-----GGUA-GUC----CACG-CU-GU--AAAC-G-CUGUC-GAUU---------UG-GG-GA-UUGGG-CU----------------------------------------------------UU-G--------------------------------UGC-UUGGU-GC-CC-G--UA------GC-UAA--CGUG-AUAA-AUCGACCG-CCU-G-GG-GAGUA-CGGC-C---GCAA---G-GUU-AAAACUC-AAA-UGAAUUG-ACGGG-G-G-C-CC--GC-A--CA-AGCGGUGG-AGCA-U-GU-GGU-UUAAUU-CG-AUGCAA-CG--CGAAGAA-CCUUA-CCUAC-UC-UUGAC-A-U-C------------N---AGAG-----AA----NGN-NGU-A---GAGA--UAN-G-G-CUG---UG-----------CC-------UU--------------------------------------------------------------------------CG---------GG------------AG---CUC-UG-AGA---CA--GGU-GC-UGCAUGG-CUG--UCG-UC-A-GC-U---CG-UGU-U-GUGA-AAUGU-UGG-G-UUAA-GU-CCCGCAA--------CGAG-C--GCAACCC-UU-A-UC--CUUUG--UUGC-CAG-CG-A-------------------------------UU---UGG----------------------------------------UCGGG-AA-CU-C-A-AAG-GA-GA-CUG-CCA--GU--GA-UAA---ACU-G--GAGG-A-AGG-UG-GGG-AUG-ACG--UC-A-AGUC-AUCAU-G-GC-CCUUAC-G-AG-UA--GGGC-U-ACA-CA-CGUG--CUACAAUGGU-G-CA-UA--CAGAGGGC-U--------A-C-GA-UAC-CG-CGAGGUG--GA-G-UGAA-UCUCAC-AAAG-UG-C-AUC-UAAGUCCGGAU-UGGAGUCUGCAAC-U-C-GACUCCA-UGAAGU-CG-GAAU-CGC-UAGUA-AUCGC-GAA-UC-AGA-AU-GUCG-CGGUG-AAUAC-GUU--CCC-GGG-CCUUGUA----CACACCGCCC-GU-C-ACA-----CCA-UGG-GA--GU-GGG-UU-GU-ACCA-GAA-G-UAGA-UAG-C-UU-AA-CC----------------------------------UUCG----------------------------------------------------GG-GGG-G-CG-UU-UA-CCA-CGGU-AUGAUU-CA-UG-ACU-GGGG-UG-----------------------------------------------------------------------------------------------------

>Accession:M35017::SeqID:5268::TaxID:720
-----------------------------------AUUNANNAN-UUU-N-AU-CAN-GGCU-CAG-AUU-N-ANC-G-C--UG-GC-GGC-A-GGC-UU--AAC-AC-AUG-CAA-GUC-GA-ACG--GU-AA-CGG---------------------------------------------------------------------GAAGGG-NN---CU---------------------------------UN--CN-UUCUUU-----------------------------------------------------------------------------G-CCG-A-C--GAGU-G-GC-GG--A-CG-GG-UGAGU---AAU-GC-UUGGG-A-A--UNU-GG-CUUA--U-GGAG-G--GG-GAU-AA-CUA---CG-G-GAAA-C-UGUA-G--CUAAUACC-GCGU-AAU------------------------------------AUC--------------UU-AG-----------GAU-----------------UAAA-------GGGUGG-GA--CU----------------------------------------------------------------------------------------------------------------------------------------------------------------------------------------------------------------------------------------------------------UUCG-----------------GG---CCACC-U-G--CCA----------UAAG--AUG---A-GCCCAA------GU----GGG--AUUA-G-GUA-G---UUGG-UU-AG-GUAAA-GG-CUGACC-AA-GCC-GA-CGA------------UC-UCU-AG-C-UNG-UCU-G-AGA-GGAU----GA-C-CAG-CCAC-ACUNG-A-ACUGA-GA-CACG--GUCC-AGA-CUCC-UACG--GGAG-GC-AG-C-A-GU-NGGG-AAUAUUGCACAAU--GGGG-GGAA-CCC-UNAUGCA-GCCAUGCC-GC-GUG-A-AU-G-AA-GAA-GGCC--UU-CG--GG-UUGUAAA--GUUCUUUC-GG-UA--GC-GAG--GA-A-GG-UA--UCA-AAU--U----UNAUA-----G---------AUUU-NG-UA-----------------A-UU-GA-CG-UU-A-ACU-A-CAG-AA--GAAG---------CACCGGCU-AACUCC-GUGCCA--GCAGCCGCGGUA-AU-A-C-GGAG-GGUG-C--GAG-CGUUAAUC-GGAAUAACU-GGGCGUAAAGGGC-ACG-CA-G-GCG-GUUN-A-UU-AAGUGA-G---AUGUG-AAAGC-CCCGGGC---UU-AA-CCU-GG-G-NAU--UGCA-UUUCA-UAC-UGGUC-AACU-A-GAGUA-----CUUUA--GGGAGGGN-UAGAAUU-CCACGU-GUA-GCG-GUGAAA-UGC-GUAGAG-AUG-UGGAGGAAUACCGA--A-G-GCGAAGGCAG--CCCCUUG-------------------------------G-GAA--UGU--ACUGACG-CUCAU-G-------------UG-CGAAA-GC-GU-GGG-GAGC-AAA-CA--GGAUUA-GAUAC-CCU-----GGUA-GUC----CACG-CU-GU--AAAC-G-CUGUC-GAUU---------UG-GG-GA-UUGGG-CU----------------------------------------------------NU-N--------------------------------AGU-CUGGU-GC-CC-G--AA------GC-UAA--CGUG-AUAA-AUCGACCG-CCU-G-GG-GAGUA-CGGC-C---GCAA---G-GUU-AAAACUC-AAA-UGAAUUG-ACGGG-G-G-C-CN--GC-A--CA-AGCGGUGG-AGCA-U-GU-GGU-UUAAUU-CG-AUGNAA-CG--CGAAGAA-CCUUA-CCUAC-UC-UUGAC-A-U-C------------C---AUGG-----AA----UCU-UGU-A---GAGA--UAC-G-A-GAG---UG-----------CC-------UU--------------------------------------------------------------------------CG---------GG------------AA---CCA-UG-AGA---CA--GGU-GC-UGCAUGG-CUG--UCG-UC-A-GC-U---CG-UGU-U-GUGA-AAUGU-UGG-G-UUNA-GU-CCCGCAA--------CGAG-C--GCAACCC-UU-A-UC--CUUUG--UUGC-CAG-CG-A-------------------------------UU---NGG----------------------------------------UCGGG-AA-CU-C-N-AAG-GA-GA-CUG-CCG--GU--GA-UNA---ACC-G--GAGG-A-AGG-UG-GGG-AUG-ACG--UC-A-AGUC-AUCAU-G-GC-CCUUAC-G-AG-UA--GGGC-U-ACA-CA-CGUG--CUACAAUGGC-G-UA-UA--CAGAGGGA-A--------G-C-AA-GAU-GG-CGACAUG--GA-G-CAAA-UCUCAC-AAAG-UA-C-GUC-UAAGUCCGGAU-UGGAGUCUGCAAC-U-C-GACUCCA-UGAAGU-CG-GAAU-CGC-UAGUA-AUCGC-AAA-UC-AGA-AU-GUUG-CGGUG-AAUAC-GUU--CCC-GGG-CCUUGUA----CACACCGCCC-GU-C-ACA-----CCA-UGG-GA--GU-GGG-UU-GU-ACCA-GAA-G-UAGA-UAG-C-UU-AA-CC----------------------------------GCAA----------------------------------------------------GG-GGG-G-CG-UU-UA-CCA-CGGU-AUGAUU-CA-UG-ACU-NGGG--------------------------------------------------------------------------------------------------------

>Accession:M75068::SeqID:5269::TaxID:720
-----------------------------------AUUGAAGAG-UUU-G-AU-CAU-GGCU-CAG-AUU-G-AAC-G-C--UG-GC-GGC-A-GGC-UU--AAC-AC-AUG-CAA-GUC-GA-ACG--GU-AA-CGG---------------------------------------------------------------------GAAGGG-AG---CU---------------------------------UG--CU-UUCUUU-----------------------------------------------------------------------------G-CCG-A-C--GAGU-G-GC-GG--A-CG-GG-UGAGU---AAU-GC-UUGGG-A-A--UCU-GG-CUUA--U-GGAG-G--GG-GAU-AA-CUA---CG-G-GAAA-C-UGUA-G--CUAAUACC-GCGU-AAU------------------------------------AUC--------------UU-AG-----------GAU-----------------UAAA-------GGGUGG-GA--CU----------------------------------------------------------------------------------------------------------------------------------------------------------------------------------------------------------------------------------------------------------UUCG-----------------GG---CCACC-U-G--CCA----------UAAG--AUG---A-GCCCAA------GU----GGG--AUUA-G-GUA-G---UUGG-UU-AG-GUAAA-GG-CUGACC-AA-GCC-GA-CGA------------UC-UCU-AG-C-UNG-UCU-G-AGA-GGAU----GA-C-CAG-CCAC-ACUGG-A-ACUGA-GA-CACG--GUCC-AGA-CUCC-UACG--GGAG-GC-AG-C-A-GU-GGGG-AAUAUUGCACAAU--GGGG-GGAA-CCC-UGAUGCA-GCCAUGCC-GC-GUG-A-AU-G-AA-GAA-GGCC--UU-CG--GG-UUGUAAA--GUUCUUUC-GG-UA--GC-GAG--GA-A-GG-UA--UCA-AAU--U----UAAUA-----G---------AUUU-GG-UA-----------------A-UU-GA-CG-UU-A-ACU-A-CAG-AA--GAAG---------CACCGGCU-AACUCC-GUGCCA--GCAGCCGCGGUA-AU-A-C-GGAG-GGUG-C--GAG-CGUUAAUC-GGAAUAACU-GGGCGUAAAGGGC-ACG-CA-G-GCG-GUUG-A-UU-AAGUGA-G---AUGUG-AAAGC-CCCGGGC---UU-NA-CCU-GG-G-AAU--UGCA-UUUCA-UAC-UGGUC-AACU-A-GAGUA-----CUUUA--GGGAGGGG-UAGAAUU-CCACGU-GUA-GCG-GUGAAA-UGC-GUAGAG-AUG-UGGAGGAAUACCGA--A-G-GCGAAGGCAG--CCCCUUG-------------------------------G-GAA--UGU--ACUGACG-CUCAU-G-------------UG-CGAAA-GC-GU-GGG-GAGC-AAA-CA--GGAUUA-GAUAC-CCU-----GGUA-GUC----CACG-CU-GU--AAAC-G-CUGUC-GAUU---------UG-GG-GA-UUGGA-CU----------------------------------------------------UU-N--------------------------------AGU-CUGGU-GC-CC-G--AA------GC-UAA--CGUG-AUAA-AUCGACCG-CCU-G-GG-GAGUA-CGGC-C---GCAA---G-GUU-AAAACUC-AAA-UGAAUUG-ACGGG-G-G-C-CC--GC-A--CA-AGCGGUGG-AGCA-U-GU-GGU-UUAAUU-CG-AUGCAA-CG--CGAAGAA-CCUUA-CCUAC-UC-UUGAC-A-U-C------------C---AUGG-----AA----UCU-UGU-A---GAGA--UAC-G-A-GAG---UG-----------CC-------UU--------------------------------------------------------------------------CG---------GG------------AA---CCA-UG-AGA---CA--GGU-GC-UGCAUGG-CUG--UCG-UC-A-GC-U---CG-UGU-U-GUGA-AAUGU-UGG-G-UUNA-GU-CCCGCAA--------CGAG-C--GCAACCC-UU-A-UC--CUUUG--UUGC-CAG-CG-A-------------------------------UU---NGG----------------------------------------UCGGG-AA-CU-C-A-AAG-GA-GA-CUG-CCG--GU--GA-UNA---ACC-G--GAGG-A-AGG-UG-GGG-AUG-ACG--UC-A-AGUC-AUCAU-G-GC-CCUUAC-G-AG-UA--GGGC-U-ACA-CA-CGUG--CUACAAUGGC-G-UA-UA--CAGAGGGA-A--------G-C-AA-GAU-GG-CGACAUG--GA-G-CAAA-UCUCAC-AAAG-UA-C-GUC-UAAGUCCGGAU-UGGAGUCUGCAAC-U-C-GACUCCA-UGAAGU-CG-GAAU-CGC-UAGUA-AUCGC-AAA-UC-AGA-AU-GUUG-CGGUG-AAUAC-GUU--CCC-GGG-CCUUGUA----CACACCGCCC-GU-C-ACA-----CCA-UGG-GA--GU-GGG-UU-GU-ACCA-GAA-G-UAGA-UAG-C-UU-AA-CC----------------------------------GCAA----------------------------------------------------GG-GGG-G-CG-UU-UA-CCA-CGGU-AUGAUU-CA-UG-ACU-GGGG--------------------------------------------------------------------------------------------------------

>Accession:U65582::SeqID:5271::TaxID:51047
----------------------------------------------------------------AG-AUU-G-AAC-G-C--UG-GC-GGC-A-GGC-UU--AAC-AC-AUG-CAA-GUC-GA-ACG--GU-AA-CAG----------------------------------------------------------------------GGAGG-AG---CU---------------------------------UG--CU-UCUUU------------------------------------------------------------------------------G-CUG-A-C--GAGU-G-GC-GG--A-CG-GG-UGAGU---AAU-GC-UUGGG-A-A--UCU-GG-CUUA--U-GGAG-G--GG-GAU-AA-CUA---CG-G-GAAA-C-UGUA-G--CUAAUACC-GCGU-AAU------------------------------------AUC--------------UU-CG-----------GAU-----------------UAAA-------GGGUGG-GA--CU----------------------------------------------------------------------------------------------------------------------------------------------------------------------------------------------------------------------------------------------------------UUCG-----------------GG---CCACC-U-G--CCA----------UAAG--AUG---A-GCCCAA------GU----GGG--AUUA-G-GUA-G---UUGG-UG-GG-GUAAA-GG-CCUACC-AA-GCC-GA-CGA------------UC-UCU-AG-C-UGG-UCU-G-AGA-GGAU----GA-C-CAG-CCAC-ACUGG-A-ACUGA-GA-CACG--GUCC-AGA-CUCC-UACG--GGAG-GC-AG-C-A-GU-GGGG-AAUAUUGCACAAU--GGGG-GGAA-CCC-UGAUGCA-GCCAUGCC-GC-GUG-A-AU-G-AA-GAA-GGCC--UU-CG--GG-UUGUAAA--GUUCUUUC-GG-UG--AU-GAG--GA-A-GG-NG--GUU-GUU--U----UAAUA-----G---------AACA-AU-CG-----------------A-UU-GA-CG-UU-A-GUC-A-CAG-AA--GAAG---------CACCGGCU-AACUCC-GUGCCA--GCAGCCGCGGUA-AU-A-C-GGAG-GGUG-C--GAG-CGUUAAUC-GGAAUGACU-GGGCGUAAAGGGC-ACG-CA-G-GCG-GUGA-C-UU-AAGUGA-G---AUGUG-AAAGC-CCCGAGC---UU-AA-CUU-GG-G-AAU--UGCA-UUUCA-UAC-UGGGU-CGCU-A-GAGUA-----CUUUA--GGGAGGGG-UAGAAUU-CCACGU-GUA-GCG-GUGAAA-UGC-GUAGAG-AUG-UGGAGGAAUACCGA--A-G-GCGAAGGCAG--CCCCUUG-------------------------------G-GAA--UGU--ACUGACG-CUCAU-G-------------UG-CGAAA-GC-GU-GGG-GAGC-AAA-CA--GGAUUA-GAUAC-CCU-----GGUA-GUC----CACG-CU-GU--AAAC-G-CUGUC-GAUU---------UG-GG-GA-UUGGG-CU----------------------------------------------------UU-A--------------------------------AGC-UUGGU-GC-CC-G--UA------GC-UAA--CGUG-AUAA-AUCGACCG-CCU-G-GG-GAGUA-CGGC-C---GCAA---G-GUU-AAAACUC-AAA-UGAAUUG-ACGGG-G-G-C-CC--GC-A--CA-AGCGGUGG-AGCA-U-GU-GGU-UUAAUN-CG-AUGCAA-CG--CGNAGAA-CCUNA-CCUAC-UC-UUGAC-A-U-C------------C---AAAG-----AA----GGC-CGN-A---NAGA--UAU-G-G-CUG---UG-----------CC-------UU--------------------------------------------------------------------------CG---------GG------------AA---CUN-UG-AGA---CA--GGU-GC-UGCAUGG-CUG--UCG-UC-A-GC-U---CG-UGU-U-GUGA-AAUGU-UGG-G-UUAA-GU-CCCGCAA--------CGAG-C--GCAACCC-UU-A-UC--CUUUG--UUGC-CAG-CG-A-------------------------------UU---UGG----------------------------------------UCGGG-AA-CU-C-A-AAG-GA-GA-CUG-CCA--GU--GA-UAA---ACU-G--GAGG-A-AGG-UG-GGG-AUG-ACG--UC-A-AGUC-AUCAU-G-GC-CCUUAC-G-AG-UA--GGGC-U-ACA-CA-CGUG--CUACAAUGGC-G-UA-UA--CAGAGGGA-A--------G-C-AA-AAU-GG-CGACAUG--GA-G-CAAA-UCUCAC-AAAG-UA-C-GUC-UAAGUCCGGAU-UGGAGUCUGCAAC-U-C-GACUCCA-UGAAGU-CG-GAAU-CGC-UAGUA-AUCGC-AAA-UC-AGA-AU-GUUG-CGGUG-AAUAC-GUU--CCC-GGG-CCUUGUA----CACACCGCCC-GU-C-ACA-----CCA-UGG-GA--GU-GGG-UU-GU-ACCA-NAA-G-UAGA-UAG-C-UU-AA-CG----------------------------------GAAA----------------------------------------------------CG-GGG-G-CG-UU-UA-CCA-CGGU-AUGAUU-CA-UG-ACU-GGGG-UG-----------------------------------------------------------------------------------------------------

>Accession:M75074::SeqID:5281::TaxID:715
-----------------------------------AUUGAAGAG-UUU-G-AU-CAU-GGCU-CAG-AUU-G-AAC-G-C--UG-GC-GGC-A-GGC-UU--AAC-AC-AUG-CAA-GUC-GA-ACG--GU-AA-CGG---------------------------------------------------------------------GAAGGG-AG---CU---------------------------------UG--CU-UUCUUU-----------------------------------------------------------------------------G-CCG-A-C--GAGU-G-GC-GG--A-CG-GG-UGAGU---AAU-GC-UUGGG-A-A--UCU-GG-CUUA--U-GGAG-G--GG-GAU-AA-CUA---CG-G-GAAA-C-UGUA-G--CUAAUACC-GCGU-AAU------------------------------------AUC--------------UA-UG-----------GAU-----------------UAAA-------GGGUGG-GA--CU----------------------------------------------------------------------------------------------------------------------------------------------------------------------------------------------------------------------------------------------------------UUCG-----------------GG---CCACC-U-G--CCA----------UAAG--AUG---A-GCCCAA------GU----GGG--AUUA-G-GUA-G---UUGG-UU-AG-GUNAA-GG-CUGACC-AA-GCC-GA-CGA------------UC-UCU-AG-C-UGG-UCU-G-AGA-GGAU----GA-C-CAG-CCAC-ACUGG-A-ACUGA-GA-CACG--GUCC-AGA-CUCC-UACG--GGAG-GC-AG-C-A-GU-GGGG-AAUAUUGCACAAU--GGGG-GGAA-CCC-UGAUGCA-GCCAUGCC-GC-GUG-A-AU-G-AA-GAA-GGCC--UU-CG--GG-UUGUAAA--GUUCUUUC-GG-UA--GC-GAG--GA-A-GG-UA--UCA-AAU--U----UAAUA-----G---------AUUU-GG-UA-----------------A-UU-GA-CG-UU-A-ACU-A-CNG-AA--GAAG---------CACCGGCU-AACUCC-GUGCCA--GCAGCCGCGGUA-AU-A-C-GGAG-GGUG-C--GAG-CGUUAAUC-GGAAUNACU-GGGCGUAAAGGGC-ACG-CA-G-GCG-GUUG-A-UU-AAGUGA-G---AUGUG-AAAGC-CCCGGGC---UU-NA-CCU-GG-G-AAU--UGCA-UUUCA-UAC-UGGUC-AACU-A-GAGUA-----CUUUA--GGGAGGGG-UAGAAUU-CCACGU-GUA-GCG-GUGAAA-UGC-GUAGAG-AUG-UGGAGGAAUACCGA--A-G-GCGAAGGCAG--CCCCUUG-------------------------------G-GAA--UGU--ACUGACG-CUCAU-G-------------UG-CGAAA-GC-GU-GGG-GAGC-AAA-CA--GGAUUN-GAUAC-CCU-----GGUA-GUC----CACG-CU-GU--AAAC-G-CUGUC-GAUU---------UG-GG-GA-UUGGG-CU----------------------------------------------------UN-N--------------------------------AGU-CUGGU-GC-CC-G--AA------GC-UAA--CGUG-AUAA-AUCGACCG-CCU-G-GG-GAGUA-CGGC-C---GCAA---G-GUU-AAAACUC-AAA-UGAAUUG-ACGGG-G-G-C-CC--GC-A--CA-AGCGGUGG-AGCA-U-GU-GGU-UUAAUU-CG-AUGCAA-CG--CGAAGAA-CCUUA-CCUAC-UC-UUGAC-A-U-C------------C---AUGG-----AA----UCU-UGU-A---GAGA--UAC-G-A-GAG---UG-----------CC-------UU--------------------------------------------------------------------------CG---------GG------------AA---CCA-UG-AGA---CA--GGU-GC-UGCAUGG-CUG--UCG-UC-A-GC-U---CG-UGU-U-GUGA-AAUGU-UGG-G-UUNA-GU-CCCGCAA--------CGAG-C--GCAACCC-UU-A-UC--CUUUG--UUGC-CAG-CG-A-------------------------------UU---AGG----------------------------------------UCGGG-AA-CU-C-A-AAG-GA-GA-CUG-CCG--GU--GA-UNA---ACC-G--GAGG-A-AGG-UG-GGG-AUG-ACG--UC-A-AGUC-AUCAU-G-GC-CCUUAC-G-AG-UA--GGGC-U-ACA-CA-CGUG--CUACAAUGGC-G-UA-UA--CAGAGGGA-A--------G-C-AA-GAU-GG-CGACAUG--GA-G-CAAA-UCUCAC-AAAG-UA-C-GUC-UAAGUCCGGAU-UGGAGUCUGCNAC-U-C-GACUCCA-UGAAGU-CG-GAAU-CGC-UAGUA-AUCGC-AAA-UC-NGA-AU-GUUG-CGGUG-AAUAC-GUU--CCC-GGG-CNUUGUA----CACACCGCCC-GU-C-ACA-----CCA-UGG-GA--GU-GGG-UU-GU-ACCA-GAA-G-UAGA-UAG-C-UN-AA-CC----------------------------------GAAA----------------------------------------------------GG-GGG-G-CG-UU-UA-CCA-CGGU-AUGAUU-NA--------------------------------------------------------------------------------------------------------------------

>Accession:D30030::SeqID:5282::TaxID:715
--------------------------------UGAAUUGAAGAG-UUU-G-AU-CAU-GGCU-CAG-AUU-G-AAC-G-C--UG-GC-GGC-A-GGC-UU--AAC-AC-AUG-CAA-GUC-GA-ACG--GU-AA-CGG---------------------------------------------------------------------GAAGGG-AG---CU---------------------------------UG--CU-UUCUUU-----------------------------------------------------------------------------G-CCG-A-C--GAGU-G-GC-GG--A-CG-GG-UGAGU---AAU-GC-UUGGG-A-A--UCU-GG-CUUA--U-GGAG-G--GG-GAU-AA-CUA---CG-G-GAAA-C-UGUA-G--CUAAUACC-GCGU-AAU------------------------------------AUC--------------UA-UG-----------GAU-----------------UAAA-------GGGUGG-GA--CU----------------------------------------------------------------------------------------------------------------------------------------------------------------------------------------------------------------------------------------------------------UUCG-----------------GG---CCACC-U-G--CCA----------UAAG--AUG---A-GCCCAA------GU----GGG--AUUA-G-GUA-G---UUGG-UU-AG-GUAAA-GG-CUGACC-AA-GCC-GA-CGA------------UC-UCU-AG-C-UGG-UCU-G-AGA-GGAU----GA-C-CAG-CCAC-ACUGG-A-ACUGA-GA-CACG--GUCC-AGA-CUCC-UACG--GGAG-GC-AG-C-A-GU-GGGG-AAUAUUGCACAAU--GGGG-GGAA-CCC-UGAUGCA-GCCAUGCC-GC-GUG-A-AU-G-AA-GAA-GGCC--UU-CG--GG-UUGUAAA--GUUCUUUC-GG-UA--GC-GAG--GA-A-GG-UA--UCA-AAU--U----UAAUA-----G---------AUUU-GG-UA-----------------A-UU-GA-CG-UU-A-ACU-A-CAG-AA--GAAG---------CACCGGCU-AACUCC-GUGCCA--GCAGCCGCGGUA-AU-A-C-GGAG-GGUG-C--GAG-CGUUAAUC-GGAAUAACU-GGGCGUAAAGGGC-ACG-CA-G-GCG-GUUG-A-UU-AAGUGA-G---AUGUG-AAAGC-CCCGGGC---UU-AA-CCU-GG-G-AAU--UGCA-UUUCA-UAC-UGGUC-AACU-A-GAGUA-----CUUUA--GGGAGGGG-UAGAAUU-CCACGU-GUA-GCG-GUGAAA-UGC-GUAGAG-AUG-UGGAGGAAUACCGA--A-G-GCGAAGGCAG--CCCCUUG-------------------------------G-GAA--UGU--ACUGACG-CUCAU-G-------------UG-CGAAA-GC-GU-GGG-GAGC-AAA-CA--GGAUUA-GAUAC-CCU-----GGUA-GUC----CACG-CU-GU--AAAC-G-CUGUC-GAUU---------UG-GG-GA-UUGGG-CU----------------------------------------------------UU-A--------------------------------AGU-CUGGU-GC-CC-G--AA------GC-UAA--CGUG-AUAA-AUCGACCG-CCU-G-GG-GAGUA-CGGC-C---GCAA---G-GUU-AAAACUC-AAA-UGAAUUG-ACGGG-G-G-C-CC--GC-A--CA-AGCGGUGG-AGCA-U-GU-GGU-UUAAUU-CG-AUGCAA-CG--CGAAGAA-CCUUA-CCUAC-UC-UUGAC-A-U-C------------C---AUGG-----AA----UCU-UAU-A---GAGA--UAC-G-A-GAG---UG-----------CC-------UU--------------------------------------------------------------------------CG---------GG------------AA---CCA-UG-AGA---CA--GGU-GC-UGCAUGG-CUG--UCG-UC-A-GC-U---CG-UGU-U-GUGA-AAUGU-UGG-G-UUAA-GU-CCCGCAA--------CGAG-C--GCAACCC-UU-A-UC--CUUUG--UUGC-CAG-CG-A-------------------------------UU---AGG----------------------------------------UCGGG-AA-CU-C-A-AAG-GA-GA-CUG-CCG--GU--GA-UAA---ACC-G--GAGG-A-AGG-UG-GGG-AUG-ACG--UC-A-AGUC-AUCAU-G-GC-CCUUAC-G-AG-UA--GGGC-U-ACA-CA-CGUG--CUACAAUGGC-G-UA-UA--CAGAGGGA-A--------G-C-AA-GAU-GG-CGACAUG--GA-G-CAAA-UCUCAC-AAAG-UA-C-GUC-UAAGUCCGGAU-UGGAGUCUGCAAC-U-C-GACUCCA-UGAAGU-CG-GAAU-CGC-UAGUA-AUCGC-AAA-UC-AGA-AU-GUUG-CGGUG-AAUAC-GUU--CCC-GGG-CCUUGUA----CACACCGCCC-GU-C-ACA-----CCA-UGG-GA--GU-GGG-UU-GU-ACCA-GAA-G-UAGA-UAG-C-UU-AA-CC----------------------------------GAAA----------------------------------------------------GG-GGG-G-CG-UU-UA-CCA-CGGU-AUGAUU-CA-UG-ACU-GGGG-UG---AAGUC-GUAG-CAA-GGUAA-CC-GUAGGGGA-ACCUGCGGU---UGGAUCACCUCCUUA--------------------------------------

>Accession:D30031::SeqID:5283::TaxID:715
--------------------------------UGAAUUGAAGAG-UUU-G-AU-CAU-GGCU-CAG-AUU-G-AAC-G-C--UG-GC-GGC-A-GGC-UU--AAC-AC-AUG-CAA-GUC-GA-ACG--GU-AA-CGG---------------------------------------------------------------------GAAGGG-AG---CU---------------------------------UG--CU-UUCUUU-----------------------------------------------------------------------------G-CCG-A-C--GAGU-G-GC-GG--A-CG-GG-UGAGU---AAU-GC-UUGGG-A-A--UCU-GG-CUUA--U-GGAG-G--GG-GAU-AA-CUA---CG-G-GAAA-C-UGUA-G--CUAAUACC-GCGU-AAU------------------------------------AUC--------------UA-UG-----------GAU-----------------UAAA-------GGGUGG-GA--CU----------------------------------------------------------------------------------------------------------------------------------------------------------------------------------------------------------------------------------------------------------UUCG-----------------GG---CCACC-U-G--CCA----------UAAG--AUG---A-GCCCAA------GU----GGG--AUUA-G-GUA-G---UUGG-UU-AG-GUAAA-GG-CUGACC-AA-GCC-GA-CGA------------UC-UCU-AG-C-UGG-UCU-G-AGA-GGAU----GA-C-CAG-CCAC-ACUGG-A-ACUGA-GA-CACG--GUCC-AGA-CUCC-UACG--GGAG-GC-AG-C-A-GU-GGGG-AAUAUUGCACAAU--GGGG-GGAA-CCC-UGAUGCA-GCCAUGCC-GC-GUG-A-AU-G-AA-GAA-GGCC--UU-CG--GG-UUGUAAA--GUUCUUUC-GG-UA--GC-GAG--GA-A-GG-UA--UCA-AAU--U----UAAUA-----G---------AUUU-GG-UA-----------------A-UU-GA-CG-UU-A-ACU-A-CAG-AA--GAAG---------CACCGGCU-AACUCC-GUGCCA--GCAGCCGCGGUA-AU-A-C-GGAG-GGUG-C--GAG-CGUUAAUC-GGAAUAACU-GGGCGUAAAGGGC-ACG-CA-G-GCG-GUUG-A-UU-AAGUGA-G---AUGUG-AAAGC-CCCGGGC---UU-AA-CCU-GG-G-AAU--UGCA-UUUCA-UAC-UGGUC-AACU-A-GAGUA-----CUUUA--GGGAGGGG-UAGAAUU-CCACGU-GUA-GCG-GUGAAA-UGC-GUAGAG-AUG-UGGAGGAAUACCGA--A-G-GCGAAGGCAG--CCCCUUG-------------------------------G-GAA--UGU--ACUGACG-CUCAU-G-------------UG-CGAAA-GC-GU-GGG-GAGC-AAA-CA--GGAUUA-GAUAC-CCU-----GGUA-GUC----CACG-CU-GU--AAAC-G-CUGUC-GAUU---------UG-GG-GA-UUGGA-CU----------------------------------------------------GU-G--------------------------------AGU-CUGGU-GC-CC-G--AA------GC-UAA--CGUG-AUAA-AUCGACCG-CCU-G-GG-GAGUA-CGGC-C---GCAA---G-GUU-AAAACUC-AAA-UGAAUUG-ACGGG-G-G-C-CC--GC-A--CA-AGCGGUGG-AGCA-U-GU-GGU-UUAAUU-CG-AUGCAA-CG--CGAAGAA-CCUUA-CCUAC-UC-UUGAC-A-U-C------------C---AUGG-----AA----UCU-UGU-A---GAGA--UAC-G-A-GAG---UG-----------CC-------UU--------------------------------------------------------------------------CG---------GG------------AA---CCA-UG-AGA---CA--GGU-GC-UGCAUGG-CUG--UCG-UC-A-GC-U---CG-UGU-U-GUGA-AAUGU-UGG-G-UUAA-GU-CCCGCAA--------CGAG-C--GCAACCC-UU-A-UC--CUUUG--UUGC-CAG-CG-A-------------------------------UU---AGG----------------------------------------UCGGG-AA-CU-C-A-AAG-GA-GA-CUG-CCG--GU--GA-UAA---ACC-G--GAGG-A-AGG-UG-GGG-AUG-ACG--UC-A-AGUC-AUCAU-G-GC-CCUUAC-G-AG-UA--GGGC-U-ACA-CA-CGUG--CUACAAUGGC-G-UA-UA--CAGAGGGA-A--------G-C-AA-GAU-GG-CGACAUG--GA-G-CAAA-UCUCAC-AAAG-UA-C-GUC-UAAGUCCGGAU-UGGAGUCUGCAAC-U-C-GACUCCA-UGAAGU-CG-GAAU-CGC-UAGUA-AUCGC-AAA-UC-AGA-AU-GUUG-CGGUG-AAUAC-GUU--CCC-GGG-CCUUGUA----CACACCGCCC-GU-C-ACA-----CCA-UGG-GA--GU-GGG-UU-GU-ACCA-GAA-G-UAGA-UAG-C-UU-AA-CC----------------------------------GAAA----------------------------------------------------GG-GGG-G-CG-UU-UA-CCA-CGGU-AUGAUU-CA-UG-ACU-GGGG-UG---AAGUC-GUAG-CAA-GGUAA-CC-GUAGGGGA-ACCUGCGGU---UGGAUCACCUCCUUA--------------------------------------

>Accession:D30032::SeqID:5284::TaxID:715
--------------------------------UGAAUUGAAGAG-UUU-G-AU-CAU-GGCU-CAG-AUU-G-AAC-G-C--UG-GC-GGC-A-GGC-UU--AAC-AC-AUG-CAA-GUC-GA-ACG--GU-AA-CGG---------------------------------------------------------------------GAAGGG-AG---CU---------------------------------UG--CU-UUCUUU-----------------------------------------------------------------------------G-CCG-A-C--GAGU-G-GC-GG--A-CG-GG-UGAGU---AAU-GC-UUGGG-A-A--UCU-GG-CUUA--U-GGAG-G--GG-GAU-AA-CUA---CG-G-GAAA-C-UGUA-G--CUAAUACC-GCGU-AAU------------------------------------AUC--------------UA-UG-----------GAU-----------------UAAA-------GGGUGG-GA--CU----------------------------------------------------------------------------------------------------------------------------------------------------------------------------------------------------------------------------------------------------------UUCG-----------------GG---CCACC-U-G--CCA----------UAAG--AUG---A-GCCCAA------GU----GGG--AUUA-G-GUA-G---UUGG-UU-AG-GUAAA-GG-CUGACC-AA-GCC-GA-CGA------------UC-UCU-AG-C-UGG-UCU-G-AGA-GGAU----GA-C-CAG-CCAC-ACUGG-A-ACUGA-GA-CACG--GUCC-AGA-CUCC-UACG--GGAG-GC-AG-C-A-GU-GGGG-AAUAUUGCACAAU--GGGG-GGAA-CCC-UGAUGCA-GCCAUGCC-GC-GUG-A-AU-G-AA-GAA-GGCC--UU-CG--GG-UUGUAAA--GUUCUUUC-GG-UA--GC-GAG--GA-A-GG-UA--UCA-AAU--U----UAAUA-----G---------AUUU-GG-UA-----------------A-UU-GA-CG-UU-A-ACU-A-CAG-AA--GAAG---------CACCGGCU-AACUCC-GUGCCA--GCAGCCGCGGUA-AU-A-C-GGAG-GGUG-C--GAG-CGUUAAUC-GGAAUAACU-GGGCGUAAAGGGC-ACG-CA-G-GCG-GUUG-A-UU-AAGUGA-G---AUGUG-AAAGC-CCCGGGC---UU-AA-CCU-GG-G-AAU--UGCA-UUUCA-UAC-UGGUC-AACU-A-GAGUA-----CUUUA--GGGAGGGG-UAGAAUU-CCACGU-GUA-GCG-GUGAAA-UGC-GUAGAG-AUG-UGGAGGAAUACCGA--A-G-GCGAAGGCAG--CCCCUUG-------------------------------G-GAA--UGU--ACUGACG-CUCAU-G-------------UG-CGAAA-GC-GU-GGG-GAGC-AAA-CA--GGAUUA-GAUAC-CCU-----GGUA-GUC----CACG-CU-GU--AAAC-G-CUGUC-GAUU---------UG-GG-GA-UUGGA-CU----------------------------------------------------GU-G--------------------------------AGU-CUGGU-GC-CC-G--AA------GC-UAA--CGUG-AUAA-AUCGACCG-CCU-G-GG-GAGUA-CGGC-C---GCAA---G-GUU-AAAACUC-AAA-UGAAUUG-ACGGG-G-G-C-CC--GC-A--CA-AGCGGUGG-AGCA-U-GU-GGU-UUAAUU-CG-AUGCAA-CG--CGAAGAA-CCUUA-CCUAC-UC-UUGAC-A-U-C------------C---AUGG-----AA----UCU-UGU-A---GAGA--UAC-G-A-GAG---UG-----------CC-------UU--------------------------------------------------------------------------CG---------GG------------AA---CCA-UG-AGA---CA--GGU-GC-UGCAUGG-CUG--UCG-UC-A-GC-U---CG-UGU-U-GUGA-AAUGU-CGG-G-UUAA-GU-CCCGCAA--------CGAG-C--GCAACCC-UU-A-UC--CUUUG--UUGC-CAG-CG-A-------------------------------UU---AGG----------------------------------------UCGGG-AA-CU-C-A-AAG-GA-GA-CUG-CCG--GU--GA-UAA---ACC-G--GAGG-A-AGG-UG-GGG-AUG-ACG--UC-A-AGUC-AUCAU-G-GC-CCUUAC-G-AG-UA--GGGC-U-ACA-CA-CGUG--CUACAAUGGC-G-UA-UA--CAGAGGGA-A--------G-C-AA-GAU-GG-CGACAUG--GA-G-CAAA-UCUCAC-AAAG-UA-C-GUC-UAAGUCCGGAU-UGGAGUCUGCAAC-U-C-GACUCCA-UGAAGU-CG-GAAU-CGC-UAGUA-AUCGC-AAA-UC-AGA-AU-GUUG-CGGUG-AAUAC-GUU--CCC-GGG-CCUUGUA----CACACCGCCC-GU-C-ACA-----CCA-UGG-GA--GU-GGG-UU-GU-ACCA-GAA-G-UAGA-UAG-C-UU-AA-CC----------------------------------GAAA----------------------------------------------------GG-GGG-G-CG-UU-UA-CCA-CGGU-AUGAUU-CA-UG-ACU-GGGG-UG---AAGUC-GUAG-CAA-GGUAA-CC-GUAGGGGA-ACCUGCGGU---UGGAUCACCUCCUUA--------------------------------------

>Accession:U65583::SeqID:5286::TaxID:51048
----------------------------------------------------------------AG-AUU-G-AAC-G-C--UG-GC-GGC-A-GGC-UU--AAC-AC-AUG-CAA-GUC-GA-ACG--GU-AA-CAG---------------------------------------------------------------------GAAGAA-AG---CU---------------------------------UG--CU-UUCUUU-----------------------------------------------------------------------------G-CUG-A-C--GAGU-G-GC-GG--A-CG-GG-UGAGU---AAU-GC-UUGGG-A-A--UCU-GG-CUUA--U-GGAG-G--GG-GAU-AA-CUA---NG-G-GAAA-C-UGUA-G--CUAAUACC-GCGU-AGU------------------------------------AUC--------------UG-AA-----------GAU-----------------GAAA-------GUGUGG-GA--CU----------------------------------------------------------------------------------------------------------------------------------------------------------------------------------------------------------------------------------------------------------NUAA-----------------GG---CCACA-U-G--CCA----------UAAG--AUG---A-GCCCAA------GU----GGG--AUUA-G-GUA-G---UUGG-UU-AG-GUAAA-GG-CUGACC-AA-GCC-GA-CGA------------UC-UCU-AG-C-UGG-UCU-G-AGA-GGAU----GA-C-CAG-CCAC-ACUGG-A-ACUGA-GA-CACG--GUCC-AGA-CUCC-UACG--GGAG-GC-AG-C-A-GU-GGGG-AAUAUUGCACAAU--GGGG-GGAA-CCC-UGAUGCA-GCCAUGCC-GC-GUG-A-AU-G-AA-GAA-GGCC--UU-CG--GG-UUGUAAA--GUUCUUUC-GG-UG--AU-GAG--GA-A-GG-UG--UUU-GUU--U----UAAUA-----G---------AACA-AG-CA-----------------A-UU-GA-CG-UU-A-GUC-A-CAG-AA--GAAG---------CACCGGCU-AACUCC-GUGCCA--GCAGCCGCGGUA-AU-A-C-GGAG-GGUG-C--GAG-CGUUAAUC-GGAAUAACU-GGGCGUAAAGGGC-ACG-CA-G-GCG-GUGA-C-UU-AAGUGA-G---AUGUG-AAAGC-CCCGGGC---UU-AA-CCU-GG-G-AAU--UGCA-UUUCA-UAC-UGGGU-CGCU-A-GAGUA-----CUUUA--GGGAGGGG-UAGAAUU-CCACGU-GUA-GCG-GUGAAA-UGC-GUAGAG-AUG-UGGAGGAAUACCGA--A-G-GCGAAGGCAG--CCCCUUG-------------------------------G-GAA--UGU--ACUGACG-CUCAU-G-------------UG-CGAAA-GC-GU-GGG-GAGC-AAA-CA--GGAUUA-GAUAC-CCU-----GGUA-GUC----CACG-CU-GU--AAAC-G-CUGUC-GAUU---------UG-GG-GA-UUGGG-CU----------------------------------------------------UU-N--------------------------------AGC-UUGGU-GC-CC-G--UA------GC-UAA--CGUG-AUAA-AUCGACCG-CCU-G-GG-GAGUA-CGGC-C---GCAA---G-GUU-AAAACUC-AAA-UGAAUUG-ACGGG-G-G-C-CC--GC-A--CA-AGCGGUGG-AGCA-U-GU-GGU-UUAAUU-CG-AUGCAA-CG--CGAAGAA-CCUUA-CCUAC-UC-UUGAC-A-U-C------------C---UAAG-----AA----GAA-CUC-A---GAGA--UGA-G-U-UUG---UG-----------CC-------UU--------------------------------------------------------------------------CG---------GG------------AA---CUU-AG-AGA---CA--GGU-GC-UGCAUGG-CUG--UCG-UC-A-GC-U---CG-UGU-U-GUGA-AAUGU-UGG-G-UUAA-GU-CCCGCAA--------CGAG-C--GCAACCC-UU-A-UC--CUUUG--UUGC-CAG-CG-A-------------------------------CU---UGG----------------------------------------UCGGG-AA-CU-C-A-AAG-GA-GA-CUG-CCG--GU--GA-UAA---ACC-G--GAGG-A-AGG-UG-GGG-AUG-ACG--UC-A-AGUC-AUCAU-G-GC-CCUUAC-G-AG-UA--GGGC-U-ACA-CA-CGUG--CUACAAUGGU-G-CA-UA--CAGAGGGC-G--------G-C-AN-ACC-UG-CGAGGGA--GA-G-CGAA-UCUCAG-AAAG-UG-C-AUC-GUAGUCCGGAU-UGGAGUCUGCAAC-U-C-GACUCCA-UGAAGU-CG-GAAU-CGC-UAGUA-AUCGC-AAA-UC-AGA-AU-GUUG-CGGUG-AAUAC-GUU--CCC-GGG-CCUUGUA----CACACCGCCC-GU-C-ACA-----CCA-UGG-GA--GU-GGG-UU-GU-ACCA-NAA-G-UAGA-UAG-C-UU-AA-CG----------------------------------GAAA----------------------------------------------------CG-GGG-G-CG-UU-UA-CCA-CGGU-AUGAUU-CA-UG-ACU-GGGG-UG-----------------------------------------------------------------------------------------------------

>Accession:L06077::SeqID:5302::TaxID:721
-----------------------------------AUUGAAGAG-UUU-G-AU-CAU-GGCU-CAG-AUU-G-AAC-G-C--UG-GC-GGC-A-GGC-UU--AAC-AC-AUG-CAA-GUC-GA-ACG--GU-NA-CAU---------------------------------------------------------------------UAAAAU-AG---CU---------------------------------UG--CU-NUUUUA-----------------------------------------------------------------------------G-AUG-A-C--GAGU-G-GC-GG--A-CG-GG-UGAGU---AAG-GC-UUGGG-N-A--UCU-GG-CUUA--U-GGAG-G--GG-GAU-AA-CCA---UU-G-GAAA-C-GAUG-G--CUAAUACC-GCAU-AGU------------------------------------AUC--------------GA-GA-----------GAU-----------------GAAAG------GGGUG------GU----------------------------------------------------------------------------------------------------------------------------------------------------------------------------------------------------------------------------------------------------------UACG-----------------GU----CACC-U-G--CCA----------AAGG--AUG---A-ACCCAA------GU----GAG--AUUA-G-GUA-G---UUGG-UG-GG-GUAAA-GG-CCUACC-AA-GCC-GA-CGA------------UC-UCU-AG-C-UGG-UCU-G-AGA-GGAU----GG-C-CAG-CCAC-ACUGG-G-ACUGA-GA-CACG--GCCC-AGA-CUCC-UACG--GGAG-GC-AG-C-A-GU-GGGG-AAUAUUGCGCAAU--GGGG-GGAA-CCC-UGACGCA-GCCAUGCC-GC-GUG-A-AU-G-AA-GAA-GGCC--UU-CG--GG-UUGUAAA--GUUCUUUC-GG-UG--GU-GAG--GA-A-GG-UU--NAU-AUG--U----UAAUA-----G---------CAUA-UU-NA-----------------U-UU-GA-CG-UU-A-GCC-A-CAG-AA--GAAG---------CACCGGCU-AACUCC-GUGCCA--GCAGCCGCGGUA-AU-A-C-GGAG-GGUG-C--GAG-CGUUAAUC-GGAAUAACU-GGGCGUAAAGGGC-ACG-CA-G-GCG-GGAC-G-UU-AAGUGA-G---AUGUG-AAAGC-CCCGGGC---UU-AA-CCU-GG-G-NAC--AGCA-UUUCA-UAC-UGUCG-UUCU-A-GAGUA-----CUNUA--GGGAGGGG-UAGAAUU-CCACGU-GUA-GCG-GUGAAA-UGC-GUAGAG-AUG-UGGAGGAAUACCGA--A-G-GCGAAGGCAG--CCCCUUG-------------------------------G-GGA--GAU--ACUGACG-CUCAU-G-------------UG-CGAAA-GC-GU-GGG-GAGC-AAA-CA--GGAUUA-GAUAC-CCU-----GGUA-GUC----CACG-CU-GU--AAAC-G-AUGUC-GAUU---------UG-GG-GG-UUGGG-U-----------------------------------------------------GU-AA--------------------------------AC-UUGGC-UC-UC-G--AA------GC-AAA--CGUG-AUAA-AUCGACCG-CCU-G-GG-GAGUA-CGGC-C---GCAA---G-GUU-AAAACUC-AAA-UGAAUUG-ACGGG-G-G-C-CC--GC-A--CA-AGCGGUGG-AGCA-U-GU-GGU-UUAAUU-CG-AUGCAA-CG--CGAAGAA-CCUUA-CCUAC-UC-UUGAC-A-U-C------------C---UAAG-----GA----GGC-UUU-A---GAGA--UAG-A-G-CUG---UG-----------CU-------UU--------------------------------------------------------------------------CG---------AG------------AA---CUU-AG-AGA---CA--GGU-GC-UGCAUGG-CUG--UCG-UC-A-GC-U---CG-UGU-U-GUGA-AAUGU-UGG-G-UUAA-GU-CCCGCAA--------CGAG-C--GCAACCC-UU-A-UU--CUUUG--UUAC-CAA-CG-G---------------------------G---UA---GAG----------------------------------------CCGGG-GA-CU-C-A-AAG-GA-GA-CUG-CCA--GU--GA-CAA---GCU-G--GAGG-A-AGG-UG-GGG-AUG-ACG--UC-A-AGUC-AUCAU-G-GC-CCUUAC-G-AG-UA--GGGC-U-ACA-CA-CGUG--CUACAAUGGU-G-CA-UA--CAGAGGGA-G--------G-C-GA-AGU-AG-CGAUAUG--GA-G-CGAA-ACUCAG-AAAG-UG-C-AUC-GUAGUCCGGAU-UGGAGUCUGCAAC-U-C-GACUCCA-UGAAGU-CG-GAAU-CGC-UAGUA-AUCGC-AAA-UC-AGA-AU-GUUG-CGGUG-AAUAC-GUU--CCC-GGG-CCUUGUA----CACACCGCCC-GU-C-ACA-----CCA-UGG-GA--GU-GGG-UU-GU-ACCA-GAA-G-UAGA-UAG-C-UN-AA-CC----------------------------------UUUU----------------------------------------------------GG-AGG-G-CG-UU-UA-CCA-CGGU-AUGAUU-CA-NR-ACU-GGGG--------------------------------------------------------------------------------------------------------

>Accession:M75047::SeqID:5304::TaxID:722
----------------------------------AAUUGAAGAG-UUU-G-AU-CAN-GGCU-CAG-AUU-G-AAC-G-C--UG-GC-GGC-A-GGC-UU--AAC-AC-AUG-CAA-GUC-GA-ACG--GU-AA-CGG---------------------------------------------------------------------GGAGGG-AG---CU---------------------------------UG--CU-UUCUCU-----------------------------------------------------------------------------G-CUG-A-C--GAGU-G-GC-GG--A-CG-GG-UGAGU---AAU-GC-UNGGG-A-A--UCU-GG-CUUA--U-GGAG-G--GG-GAU-AA-CGA---CG-G-GAAA-C-UGUC-G--CUAAUACC-GCGU-AGU------------------------------------AUC--------------GG-GA-----------GAU-----------------GAAA-------GGGUGG-GA--CU----------------------------------------------------------------------------------------------------------------------------------------------------------------------------------------------------------------------------------------------------------GAAG-----------------GG---CCACC-U-G--CCA----------UAAG--AUG---A-GCCCAA------GU----GGG--AUUA-G-GUA-G---UUGG-UG-GG-GUAAA-GG-CCUACC-AA-GCC-UG-CGA------------UC-UCU-AG-C-UGG-UCU-G-AGA-GGAU----GG-C-CAG-CCAC-ACUGG-A-ACUGA-GA-CACG--GUCC-AGA-CUNN-UACG--GGAG-GC-AG-C-A-GU-GGGG-AAUAUUGCGCNAU--GGGG-GGAA-CCC-UGACGCA-GCCAUGCC-GC-GUG-A-AU-G-AA-GAA-GGCC--UU-CG--GG-UUGUAAA--GUUCUUUC-GG-UN--GU-GAG--GA-A-GG-UG--AUG-AAG--U----GAAGA-----G---------UUUC-AU-CA-----------------A-UU-GA-CG-UU-A-AUC-A-CAG-AA--GAAG---------CACCGGCU-AACUCC-GUGCCA--GCAGCCGCGGUA-AU-A-C-NGGG-GGUG-C--GAG-CGUUAAUC-GGAAUAACU-GGGCGUAAAGGGC-ACG-CA-G-GCG-GACU-U-UU-AAGUGA-G---GUGUG-AAAUC-CCCGGGC---UU-AA-CCU-GG-G-AAU--GGCA-UUUCA-GAC-UGGGG-GUCU-A-GAGUA-----UUUUA--GGGAGGGN-UAGAAUU-CCACGU-GUA-GCG-GUGAAA-UGC-GUAGAG-AUG-UGGAGGAAUACCGA--A-G-GCGAAGGCAG--CCCCUUG-------------------------------G-GGA--GAU--ACUGACG-CUCAA-G-------------UG-CGAAA-GC-GU-GGG-GAGC-AAA-CA--GGAUUA-GAUAC-CCU-----GGUA-GUC----CACG-CU-GU--AAAC-G-AUGUC-GAUU---------UG-GG-GA-UUGGG-CU----------------------------------------------------NU-A--------------------------------AGC-UUGGU-GC-CC-G--AA------GC-UAA--CGUG-AUAA-AUCGACCG-CCU-G-GG-GAGUA-CGGC-C---GCAA---G-GUU-AAAACUC-AAA-UGAAUUG-ACGGG-G-G-C-CC--GC-A--CA-AGCGGUGG-AGCA-U-GU-GGU-UUAAUU-CG-AUGCAA-CG--CGAAGAA-CCUUA-CCUAC-UC-UUGAC-A-U-C------------C---AUAG-----GA----GAG-UGN-N---GAGA--UGU-G-C-UUG---NG-----------CC-------UU--------------------------------------------------------------------------CG---------GG------------AA---CUA-UG-AGA---CA--GGU-GC-UGCAUGG-CUG--UCG-UC-A-GC-U---CG-UGU-U-GUGA-AAUGU-UGG-G-UUAA-GU-CCCGCAA--------CGAG-C--GCAACCC-UU-A-UC--CUUUG--UUGC-CAU-CG-A-------------------------------UU---AGG----------------------------------------UCGGG-AA-CU-C-A-AAG-GA-GA-CUG-CCG--GU--GA-UAA---ACC-G--GAGG-A-AGG-UG-GGG-AUG-ACG--UC-A-AGUC-AUCAU-G-GC-CCUUAC-G-AG-UA--GGGC-U-ACA-CA-CGUG--CUACAAUGGU-G-CA-UA--CAGAGAGC-G--------A-C-GA-GGC-CG-CGNGGUG--GA-G-UGAA-UCUCAG-AAAG-UG-C-AUC-UAAGUCCGGAU-UGGAGUCUGCAAC-U-C-GACUCCA-UGAAGU-CG-GAAU-CGC-UAGUA-AUCGC-GGA-UC-AGA-AU-GUCG-CGGUG-AAUAC-GUU--CCC-GGG-CCUUGUA----CACACCGCCC-GU-C-ACA-----CCA-UGG-GA--GU-GGG-UU-GU-ACCA-GAA-G-UAGA-UAG-C-UU-AA-CC----------------------------------GNAA----------------------------------------------------GG-GGG-G-CG-UU-UA-CCA-CGGU-AUGAUU-CA--------------------------------------------------------------------------------------------------------------------

>Accession:M75071::SeqID:5317::TaxID:716
-----------------------------------AUUGAAGAG-UUU-G-AU-CAU-GGCU-CAG-AUU-G-AAC-G-C--UG-GC-GGC-A-GGC-UU--AAC-AC-AUG-CAA-GUC-GA-ACG--GU-AG-CAC----------------------------------------------------------------------GAAGG-AG---CU---------------------------------UG--CU-CCUNG------------------------------------------------------------------------------G-GUG-A-C--GAGU-G-GC-GG--A-CG-GG-UGAGU---ANU-GC-UUGGG-A-A--UCU-GG-CUCA--U-GGAG-G--GG-GAU-AA-CUA---CG-G-GAAA-C-UGUA-G--CUAAUACC-GCGU-AAU------------------------------------AUC--------------UU-CG-----------GAU-----------------UAAA-------GUGUGG-GA--CC----------------------------------------------------------------------------------------------------------------------------------------------------------------------------------------------------------------------------------------------------------GCAA-----------------GG---CCACA-U-G--CCA----------UGAG--AUG---A-GCCCAA------GU----GGG--AUUA-G-GUA-G---UUGG-UA-GG-GUAAA-GG-CCUACC-AA-GCC-GA-CGA------------UC-UCU-AG-C-UNG-UCU-G-AGA-GGAU----GA-C-CAG-CCAC-ACUGG-A-ACUGA-GA-CACG--GUCC-AGA-CUCC-UACG--GGAG-GC-AG-C-A-GU-GGGG-AAUAUUGCNCNAU--GGGG-GGAA-CCC-UGAUGCA-GCCAUGCC-GC-GUG-A-AU-G-AA-GAA-GGCC--UU-CG--GG-UUGUAAA--GUUCUUUC-GG-UA--GC-GAG--GA-A-GG-UA--UCA-AAU--U----UNAUA-----G---------AUUU-GG-UA-----------------A-UU-GA-CG-UU-A-ACU-A-CAG-AA--GAAG---------CACCGGCU-AACUCC-GUGCCA--GCAGCCGCGGUA-AU-A-C-GGAG-GGUG-C--GAG-CGUUAAUC-GGAAUAACU-GGGCGUAAAGGGC-ACG-CA-G-GCG-GUUN-A-UU-AAGUGA-G---AUGUG-AAAGC-CCCGGGC---UU-AA-CCU-GG-G-NAU--UGCA-UUUCA-UAC-UGGUC-AACU-A-GAGUA-----CUUUA--GGGAGGGN-UAGAAUU-CCACGU-GUA-GCG-GUGAAA-UGC-GUAGAG-AUG-UGGAGGAAUACCGA--A-G-GCGAAGGCAG--CCCCUUG-------------------------------G-GAA--UGU--ACUGACG-CUCAU-G-------------UG-CNAAA-GC-GU-GGG-GAGC-AAA-CA--GGAUUA-GAUAC-CCU-----GGUA-GUC----CACG-CU-GU--AAAC-G-CUGUC-GAUU---------UG-GG-GA-UUGGA-CU----------------------------------------------------UU-N--------------------------------AGU-CUGGU-GC-CC-G--AA------GC-UAA--CGUG-AUAA-AUCGACCG-CCU-G-GG-GAGUA-CGGC-C---GCAA---G-GUU-AAAACUC-NAA-UGAAUUG-ACGGG-G-G-C-CN--GC-A--CA-AGCGGUGG-AGCA-U-GU-GGU-UUAAUU-CG-AUGNAA-CG--CGAAGAA-CCUUA-CCUAC-UC-UUGAC-A-U-C------------C---AUGG-----AA----UCU-UGU-A---GAGA--UAC-G-A-GAG---UG-----------CC-------UU--------------------------------------------------------------------------CG---------GG------------AA---CCA-UG-AGA---CA--GGU-GC-UGCAUGG-CUG--UCG-UC-A-GC-U---CG-UGU-U-GUGA-AAUGU-UGG-G-UUNA-GU-CCCGCAA--------CGAG-C--GCAACCC-UU-A-UC--CUUUG--UUGC-CAG-CG-G-------------------------------UU---UGG----------------------------------------CCGGG-AA-CU-C-A-AAG-GA-GA-CUG-CCA--GU--GA-UNA---ACU-G--GAGG-A-AGG-UG-GGG-AUG-ACG--UC-A-AGUC-AUCAU-G-GC-CCUUAC-G-AG-UA--GGGC-U-ACA-CA-CGUG--CUACAAUGGC-G-UA-UA--CNGAGGGA-A--------G-C-AA-UAU-GG-CGACAUG--GA-G-CAAA-UCUCAC-AAAG-UA-C-GUC-UAAGUCCGGAU-UGGAGUCUGCAAC-U-C-GACUCCA-UGAAGU-CG-GAAU-CGC-UAGUA-AUCGC-AAA-UC-AGA-AU-GUUG-CGGUG-AAUAC-GUU--CCC-GGG-CCUUGUA----CACACCGCCC-GU-C-ACA-----CNA-UGG-GA--GU-GGG-UU-GU-ACCA-GAA-G-UAGA-UAG-C-UU-AA-CC----------------------------------NUCG----------------------------------------------------GG-GGG-G-CG-UU-UA-CCA-CGGU-AUGAUU-CA-NG-A---------------------------------------------------------------------------------------------------------------

>Accession:M75075::SeqID:5322::TaxID:723
-----------------------------------AUUGAAGAG-UUU-G-AU-CNN-GGCU-CAG-AUU-G-AAC-G-C--UG-GC-GGC-A-GGC-UU--AAC-NN-NUG-CNA-GUC-GA-ACG--GU-AA-CAG----------------------------------------------------------------------GGAUU-AG---CU---------------------------------UG--CN-NAUUU------------------------------------------------------------------------------G-CUG-A-C--GAGU-G-GC-GG--A-CG-GG-UGAGU---AAU-GC-UUGGG-A-A--UCU-GG-CUCA--U-GGAG-G--GG-GAU-AA-CUA---CG-G-GAAA-C-UGUA-G--CUAAUACC-GCGU-AAU------------------------------------AUC--------------UU-AG-----------GAU-----------------UAAA-------GUGUGG-GA--CC----------------------------------------------------------------------------------------------------------------------------------------------------------------------------------------------------------------------------------------------------------GCAA-----------------GG---CCACA-U-G--CCA----------UGAG--AUG---A-GCCCAA------GU----GGG--AUUA-G-GUA-G---UUGG-UG-GG-GUAAA-GG-CCUACC-AA-GCC-GA-CGA------------UC-UCU-AG-C-UGG-UCU-G-AGA-GGAU----GA-U-CAG-CCAC-ACUGG-A-ACUGA-GA-CACG--GUCC-AGA-CUCC-UACG--GGAG-GC-AG-C-A-GU-GGGG-AAUAUUGCNCNAU--GGGG-GGGA-CCC-UGAUGCA-GCCAUGCC-GC-GUG-A-AU-G-AA-GAA-GGCC--UU-CG--GG-UUGUAAA--GUUCUUUC-GG-UA--GC-GAG--GA-A-GG-UA--UCA-AAU--U----UAAUA-----G---------AUUU-GG-UA-----------------A-UU-GA-CG-UU-A-ACU-A-CAG-AA--GAAG---------CACCNGCN-NACUCC-GUGCCA--GCAGCCGCGGUA-AU-A-C-GGAG-GGUG-C--GAG-CGUUAAUC-GGAAUAACU-GGGCGUAAAGGGC-ACG-CA-G-GCG-GUUG-A-UU-AAGUGA-G---AUGUG-AAAGC-CCCNGGC---UU-AA-CCU-GG-G-AAU--UGCA-UUUCA-UAC-UGGUC-AACU-A-GAGUA-----CUUUA--GGGAGGGN-UAGAAUU-CCACGU-GUA-GCG-GUGAAA-UGC-GUAGAG-AUG-UGGAGGAAUACCGA--A-G-GCGAAGGCNG--CCCCUUG-------------------------------G-GAA--UGU--ACUGACG-CUCAU-G-------------UG-CGAAA-GC-GU-GGG-GAGC-AAA-CA--GGAUUA-GAUAC-CCU-----GGUA-GUC----CACG-CU-GU--AAAC-G-CUGUC-GAUU---------UG-GG-GA-UUGGN-CU----------------------------------------------------UU-G--------------------------------AGC-UUGGU-GC-CC-G--UA------GC-UAA--CGUG-AUAA-AUCGACCG-CCU-G-GG-GAGUA-CGGC-C---GCAA---G-GUU-AAAACUC-AAA-UGAAUUG-ACGGG-G-G-C-CN--GC-A--CA-AGCGGUGG-AGCA-U-GU-GGU-UUAAUU-CG-AUGNAA-CG--CGAAGAA-CCUUA-CCUAC-UC-UUGAC-A-U-C------------C---AUGG-----AA----UCU-UGU-A---GAGA--UAC-G-A-GAG---UG-----------CC-------UU--------------------------------------------------------------------------CG---------GG------------AA---CCA-UG-AGA---CA--GGU-GC-UGCAUGG-CUG--UCG-UC-A-GC-U---CG-UGU-U-GUGA-AAUGU-UGG-G-UUAA-GU-CCCGCAA--------CGAG-C--GCAACCC-UU-A-UC--CUUUG--UUGC-CAG-CG-A-------------------------------UU---UGG----------------------------------------UCGGG-AA-CU-C-A-AAG-GA-GA-CUG-CCA--GU--GA-UAA---ACU-G--GAGG-A-AGG-UG-GGG-AUG-ACG--UC-A-AGUC-AUCAU-G-GC-CCUUAC-G-AG-UA--GGGC-U-ACA-CA-CGUG--CUACAAUGGC-G-UA-UA--CNGAGGGA-A--------G-C-AA-UAU-GG-CGACAUG--GA-G-CAAA-UCUCAC-AAAG-UA-C-GUC-UAAGUCCGGAU-UGGAGUCUGCAAC-U-C-GACUCCA-UGAAGU-CG-GAAU-CGC-UAGUA-AUCGC-AAA-UC-AGA-AU-GUUG-CGGUG-AAUAC-GUU--CCC-GGG-CCUUGUA----CACACCGCCC-GU-C-ACA-----CCA-UGG-GA--GU-GGG-UU-GU-ACCA-GAA-G-UAGA-UAG-C-UU-AA-CC----------------------------------GCAA----------------------------------------------------GG-GGG-G-CG-UU-UA-CCA-CGGU-AUGAUU-CA-UG-A---------------------------------------------------------------------------------------------------------------

>Accession:S83623::SeqID:5345::TaxID:1657
----------------------------------------AGAG-UUU-G-AU-NNU-GGCU-CAG--------------------C-GGC-G-UGC-UU--AAC-AC-AUG-CAA-GUC-GA-ACG------------------------------------------------------------------------------GAAAGGCU-UC---UUUCU---------------------------UUUUU--GA-UUGGAGUGCU-------------------------------------------------------------------------------C-G---AGU-G-GC-GA--A-CG-GG-UGAGU---AAU-AC-GUGGG-UAA--CCU-GC-CCUC--A-ACUG-U--GG-GAU-AA-GCU---UG-G-GAAA-C-UGGG-U--CUAAUACU-GCAU-AUU---------------------C-UUC-U--G-UC--CUC--------------GC-AU-----------GGG--GGU-GG----UUG--GAAA-------GU---------------------------------------------------------------------------------------------------------------------------------------------------------------------------------------------------------------------------------------------------------------------UUUU--------------------------U-C-G--GUU----------GGGG--AUG---G-GCUCGC------GG----CCU--AUCA-G-UUU-G---UUGG-UG-GG-GUGAU-GG-CCUACC-AA-GGC-GU-UGA------------CG-GGU-AG-C-CGG-CCU-G-AGA-GGGU----GG-U-CGG-CCAC-AUUGG-G-ACUGA-GA-UACG--GCCC-AGA-CUCC-UACG--GGAG-GC-AG-C-A-GU-GGGG-GAUAUUGCACAAU--GGGC-GGAA-GCU-UGAUGCA-GCGACGCC-GC-GUG-G-GG-G-AU-GAA-GGCU--UU-CG--GG-UUGUAAA--CUUCUUUU-GG-UG--CA-GAA--CA-AG-G-CU--CGC-A---------CUUGG-----------------GG-UG-GG-----------------U--U-GA-GG-GU-A-UGU-G-CUG-AA--UAAG---------CGCCGGCU-AACUAC-GUGCCA--GCAGCCGCGGUA-AU-A-C-GUAG-GGCG-C--GAG-CGUUGUCC-GGAAUUAUU-GGGCGUAAAGGGC-UUG-UA-G-GCG-GCUU-G-UU-GCGCCU-G---CUGUG-AAAAC-GCGGGGC---UU-AA-CUU-CG-C-GCG--UGCA-GUGGG-UAC-GGGCA-GGCU-U-GAGUG-----UGGUA--GGGGUGAC-UGGAAUU-CCAGGU-GUA-GCG-GUGGAA-UGC-GCAGAU-AUC-UGGAGGAAUACCGA--U-G-GCGAAGGCAG--GUCACUG-------------------------------G-GCC--A-U-UACUGACG-CUGAG-G-------------AG-CGAAA-GC-GU-GGG-UAGC-GAA-CA--GGAUUA-GAUAC-CCU-----GGUA-GUC----CAUG-CU-GU--AAAC-G-UUGGG-AACU---------AG-GU-GU-GGGGU-CCU--------------------U------------------------------UU-CC-----------------G-------------GGG-UUCUG-CG-CC-G--UA------GC-UAA--CGCU-UUAA-GUUCCCCG-CCU-G-GG-GAGUA-CGGC-C---GCAA---G-GCU-AAAACUC-AAA-GGAAUUG-ACGGG-G-G-C-CC--GC-A--CA-AGCGGCGG-AGCA-U-GC-GGA-UUAAUU-CG-AUGCAA-CG--CGAAGAA-CCUUA-CCAAG-GC-UUGAC-A-U-A-C----------A---UUGC-----GA----UAU-UCC-A---GAGA--UGG-G-G-UAG----------------CU-------UU--------------------------------------------------------------------------UU---------UG-----------------GUG-GU-GUA---CA--GGU-GG-UGCAUGG-UUG--UCG-UC-A-GC-U---CG-UGU-C-GUGA-GAUGU-UGG-G-UUAA-GU-CCCGCAA--------CGAG-C--GCAACCC-UU-G-UC--UUGUG--UUGC-CAG-CG-G---------------------------U---UU---UGG----------------------------------------CCGGG-GA-CU-C-A-CGG-GA-GA-CUG-CCG--GG--GU-UAA---CUC-G--GAGG-A-AGG-UG-GGG-AUG-ACG--UC-A-AAUC-AUCAU-G-CC-CCUUAU-G-UC-UU--GGGC-U-UCA-CG-CAUG--CUACAAUGGC-C-GG-UA--CAGUGGGU-U--------G-C-GA-UAC-UG-UGAGGUG--GA-G-CGAA-UCUCUG-AAAG-CC-G-GUC-UCAGUUCGGAU-CGGGGUCUGCAAC-U-C-GACCUCG-UGAAGU-GG-GAGU-CGC-UAGUA-AUCGC-GGA-UC-AGCAUU-GCCG-CGGUG-AAUAC-GUU--CCC-GGG-CCUUGUA----CACACCGCCC-GU-C-ACG-----UCA-CGA-AA--GU-UGG-CG-AC-ACCC-GAA-G-CUCG-UGG-C-CU-AA-CCA---------------------------------UUUU---------------------------------------------------UGG-GGG-G-AG-CG-GU-CGA-AGGU-GGGGUU-GG-CG-AUU-GGGA-CG---AAGUC-GUAA-CAA-GCUAG-CC-GUACCGGA-AGGUGCGGC---UGGAUCACCUCCUUUC-U-----------------------------------

>Accession:D50669::SeqID:5353::TaxID:46204
------------------------------------------NG-UUU-G-AU-CCU-GGCU-NAG-GAC-G-AAC-G-C--UG-GC-GGC-G-UGC-UU--AAC-AC-AUG-CAA-GUC-GA-GCN--GA-AA-G-G--------------------------------------------------------------------------C-CC---UU---------------------------------CN--G-------------------------------------------------------------------------------------G-UAC-U-C--NAGC-G-GC-GA--A-CG-GG-UGAGU---AAC-AC-GUGAG-CAA--CCU-GC-CCCC--G-ACUC-U--GG-NAU-AA-GCC---CG-G-GAAA-C-UGGG-U--CUAAUACC-GGAU-ACG---------------------A-CAC-C--C-C---CUC--------------GC-AU-----------GGG--GUG-GG----UGU-GGAAA-------G----------------------------------------------------------------------------------------------------------------------------------------------------------------------------------------------------------------------------------------------------------------------UUCUU---------------------------C-G--GUU----------GGGG--AUG---G-GCUNGC------GG----CCU--AUCA-G-CUU-G---UUGG-UG-GG-GUAGU-GG-CCNACC-AA-GGC-GA-CGA------------CG-GGU-AG-C-CGG-CCU-G-AGA-GGGC----GA-C-CGG-CCAC-ACUGG-G-ACUGA-GA-CACG--GCCN-AGA-CU-C-UACG--GGAG-GC-AG-C-A-GU-GGGG-AAUAUUGCACAAU--GGGG-GAAA-CCC-UGAUGCA-GCGACGCC-GC-GUG-C-GG-G-AU-GAC-GGCC--UU-CG--GG-UUGUAAA--CCGCUUUC-AG-CA--GG-GAC--GA-AU----------------------CAA------------------------------------------------GA-CG-GU-A-CCU-G-CAG-AA--GAAG---------CGCCGGCU-AACUAC-GUGCCA--GCAGCCGCGGUA-AU-A-C-GUAG-GGCG-C--AAG-CGUUGUCC-GGAAUUAUU-GGGCGUAAAGAGC-UCG-UA-G-GCG-GUCU-G-UC-GCGUCG-G---AUGUG-AAAGC-UCRAGGC---UU-AA-CCU-CG-N-GUC--UGCA-UCCGA-UAC-GGGCA-GACU-A-GAGGC-----AGGUA--GNGGAGAA-CGGAAUU-CCCGGU-GUA-GCG-GUGAAA-UGC-GCAGAU-AUC-GGGAGGAACACCGG--U-G-GCGAAGGCNG--UUCNNNG-------------------------------G-GCC--U-G-UACUGACG-CNGAG-G-------------AG-CGAAA-GC-GU-NNN-NAGC-GAA-CA--GGAUUA-GAUAC-CCU-----GGUA-GUC----YACG-CC-GU--AAAC-G-UUGGG-CGCU---------AG-GU-GU-GGGGA-CCU--------------------U------------------------------CC-AC-------------------------------GGU-UUCCG-CG-CC-G--CA------GC-UAA--CGCA-UUAA-GCGCCNCG-CCU-G-GG-GAGUA-CGGC-C---GCAA---G-GCU-AAAACUC-AAA-GGAAUUG-ACGGG-G-G-C-CN--GC-A--CA-AGCGGCGG-AGCA-U-GU-UGC-UUAAUU-CG-ANNCAA-CG--CGAAGAA-CCUUA-CCAAG-GC-UUGAC-A-U-C-G----------C---CGGA-----AA----ACU-CGC-A---GAGA--UGC-G-G-GGUC---------------CC-------UU--------------------------------------------------------------------------GU---------GG-----------------GCC-GG-UGA---CA--GGU-GG-UGCAUGG-CUG--UCG-UC-A-GC-U---CG-UGU-C-GUGA-GAUGU-UGG-G-UUAA-GU-CCCGCAA--------CGAG-C--GCAACCC-UN-G-UU--CCAUG--UUGC-CAG-CA-C---------------------------G---UA---AUG----------------------------------------GUGGG-GA-CU-C-A-UGG-GA-GA-CUG-CCG--GG--GU-CAA---CUC-G--GAGG-A-AGG-UN-GGN-AUG-ACG--UC-A-AGUC-AUCAU-G-CC-CCUUAU-G-UC-UU--NGGC-U-GCA-AA-CAUG--CUACAAUGGC-C-GG-UA--CAGAGGGC-U--------G-C-GA-UAC-CG-CAAGGUG--GA-G-CGAA-UCCCUU-AAAG-CC-G-GUC-UCAGUUCGGAU-UGGGGUCUGCAAC-U-C-GACCCNA-UGAAGU-CG-GAGU-NGC-UAGUA-AUNGC-AGANUC-AGCAAC-GCUG-CGGUG-AAUAC-GUU--NCC-GG----------------------------------------------------------------------------------------------------------------------------------------------------------------------------------------------------------------------------------------------------------------------------------------------------------------------------------------------

>Accession:D50660::SeqID:5357::TaxID:46203
-------------------------------------------G-UUU-G-AU-CCU-GGCU-CAG-GAC-G-AAC-G-C--UG-GC-GGC-G-UGC-UU--AAC-AC-AUG-CAA-GUC-GA-GCG--GA-AA-G-G--------------------------------------------------------------------------C-CC---UU---------------------------------CN--G-------------------------------------------------------------------------------------G-UAC-U-C--NNGC-G-GC-GA--A-CG-GG-UNAGU---AAC-AC-GUGAG-CAA--CCU-GC-CCCU--G-ACUC-U--GG-GAU-AA-GCC---CG-G-GAAA-C-UGGG-U--CUAAUACC-GGAU-ACG---------------------A-CCU-C--C-G---AUC--------------AC-AU-----------GGU---UG-GU----GGU-GGAAA-------G----------------------------------------------------------------------------------------------------------------------------------------------------------------------------------------------------------------------------------------------------------------------UUUUU---------------------------C-G--GUC----------AGGG--AUG---G-GCUCGC------GG----CCU--AUCA-G-CUU-G---UUGG-UG-GG-GUAGU-GG-CCUACC-AA-GGC-GA-CGA------------CG-GGU-AG-C-CGG-CCU-G-AGA-GGGC----GA-C-CGG-CCAC-ACUGG-G-ACUGA-GA-CACG--GCCC-AGA-CUC--UACG--GGAG-GC-AG-C-A-GU-GGGG-AAUAUUGCACAAU--GGGG-GAAA-CCC-UGAUGCA-GCGACGCC-GC-GUG-C-GG-G-AU-GAC-GGCC--UU-CG--GG-UUGUAAA--CCGCUUUC-AG-CA--GG-GAC--GA-AU----------------------CU-------------------------------------------------GA-CG-GU-A-CCU-G-CAG-AA--GAAG---------CGCCGGCU-AACUAC-GUGCCA--GCAGCCGCGGUA-AU-A-C-GUAG-GGCG-C--AAG-CGUUGUCC-GGAAUUAUU-GGGCGUAAAGAGC-UCG-UA-G-GCG-GCCU-G-UC-GCGUCG-G---ACGUG-AAAGC-UCACGGC---UU-AA-CCG-UG-A-GUC--UGCG-UUCGA-UAC-GGGCA-GGCU-A-GAGGC-----AGGUA--GGGGAGAA-CGGAAUU-CCCGGU-GUA-GCG-GUGAAA-UGC-GCAGAU-AUC-GGGAGGAACACCGG--U-G-GCGAAGGCGG--UUCUCUG-------------------------------G-GCC--U-G-UACUGACG-CUGAG-G-------------AG-CGAAA-GC-GU-GGG-GAGC-GAA-CA--GGAUUA-GAUAC-CCU-----GGUA-GUC----CACG-CC-GU--AAAC-G-UUGGG-CGCU---------AG-GU-GU-GGGGA-CCU--------------------U------------------------------CC-AC-------------------------------GGU-UUCCG-CG-CC-G--CA------GC-UAA--CGCA-UUAA-GCGCCCCG-CCU-G-GG-GAGUA-CGGC-C---GCAA---G-GCU-AAAACUC-AAA-GGAAUUG-ACGGG-G-G-N-NN--GC-A--CA-AGCGGCGG-AGCA-U-GU-UGC-UUNAUU-CG-ANNCAA-CG--CGAAGAA-CCUUA-CCAAG-GC-UUGAC-A-U-C-G----------C---CGGA-----AA----ACU-CGC-A---GAGA--UGC-G-G-GGUC---------------CU-------UU--------------------------------------------------------------------------U----------GG-----------------GCC-GG-UGA---CA--GGU-GG-UGCAUGG-CUG--UCG-UC-A-GC-U---CG-UGU-C-GUGA-GAUGU-UGG-G-UUAA-GU-CCCGCAA--------CGAG-C--GCAACCC-UC-G-UU--CCAUG--UUGC-CAG-CA-A-CACC---------------------------U---UCG----------------------------------GGUGGUUGGGG--A-CU-C-A-UGG-GA-GA-CUG-CCG--GG--GU-CAA---CUC-G--GAGG-A-AGG-UG-GGN-AUG-ACG--UC-A-AGUC-AUCAU-G-CC-CCUUAU-G-UC-UU--GGGC-U-GCA-AA-CAUG--CUACAAUGGC-C-GG-UA--CAGAGGGC-U--------G-C-GA-UAC-CG-CAAGGUG--GA-G-CGAA-UCCCUU-AAAG-CC-G-GUC-UCAGUUCGGAU-UGGGGUCUGCAAC-U-C-GACCCCA-UGAAGU-CG-GAGU-CGC-UAGUA-AUCGC-AGANUC-AGCAAC-GCUG-CGGUG-AAUAC-GUU--SCC-GGG-C-------------------------------------------------------------------------------------------------------------------------------------------------------------------------------------------------------------------------------------------------------------------------------------------------------------------------------------------

>Accession:U49007::SeqID:5361::TaxID:46162
---------------------------------------------------------------------------------------------------------------G-CAA-GUC-GA-GCG--GA-AA-G-G--------------------------------------------------------------------------C-CC---UU---------------------------------CG--GG-G----------------------------------------------------------------------------------G-UAC-U-C--GAGC-G-GC-GA--A-CG-GG-UGAGU---AAC-AC-GUGAG-CAA--CCU-GC-CCCC--G-ACUC-U--GG-GAU-AA-GCC---CG-G-GAAA-C-UGGG-U--CUAAUACC-GGAU-ACG---------------------A-CAC-A--C-----ACC--------------GC-AU-----------GGU---GG-AG----UGU-GGAAA-------G----------------------------------------------------------------------------------------------------------------------------------------------------------------------------------------------------------------------------------------------------------------------UUUUU---------------------------C-G--GUC----------GGGG--AUG---G-GCUCGC------GG----CCU--AUCA-G-CUU-G---UUGG-UG-GG-GUAGU-GG-CCCACC-AA-GGC-GA-CGA------------CG-GGU-AG-C-CGG-CCU-G-AGA-GGGC----GA-C-CGG-CCAC-ACUGG-G-ACUGA-GA-CACG--GCCC-AGA-CUCC-UACG--GGAG-GC-AG-C-A-GU-GGGG-AAUAUUGCACAAU--GGGG-GAAA-CCC-UGAUGCA-GCGACGCC-GC-GUG-C-GGGG-AU-GAC-GGCC--UU-CG--GG-UUGUAAA--CCGCUUUC-AG-CA--GG-GAC--GA-AA----------------------ACA------------------------------------------------GA-CG-GU-A-CCU-G-CAG-AA--GAAG---------CGCCGGCU-AACUAC-GUGCCA--GCAGCCGCGGUA-AU-A-C-GUAG-GGCG-C--AAG-CGUUGUCC-GGAAUUAUU-GGGCGUAAAGAGC-UCG-UA-G-GCG-GUCU-G-UC-GCGUCG-G---AUGUG-AAAGC-UCGAGGC---UU-AA-CCU-CG-G-GUC--UGCA-UCCGA-UAC-GGGCA-GACU-A-GAGGC-----AGGUA--GGGGAGAA-CGGAAUU-CCCGGU-GUA-GCG-GUGAAA-UGC-GCAGAU-AUC-GGGAGGAACACCGG--U-G-GCGAAGGCGG--UUCUCUG-------------------------------G-GCC--U-G-UACUGACG-CUGAG-G-------------AG-CGAAA-GC-GU-GGG-GAGC-GAA-CA--GGAUUA-GAUAC-CCU-----GGUA-GUC----CACG-CC-GU--AAAC-G-UUGGG-CGCU---------AG-GU-GU-GGGGA-CCU--------------------U------------------------------CC-AC-------------------------------GGU-UUCCG-CG-CC-G--CA------GC-UAA--CGCA-UUAA-GCGCCCCG-CCU-G-GG-GAGUA-CGGC-C---GCAA---G-GCU-AAAACUC-AAA-GGAAUUG-ACGGG-G-G-C-C---GC-A--CA-AGCGGCGG-AGCA-U-GU-UGC-UUAAUU-CG-AGCCAA-CG--CGAAGAA-CCUUA-CCAAG-GC-UUGAC-A-U-C-G----------C---CGGA-----AA----ACU-CGC-A---GAGA--UGC-G-G-GGUC---------------CC-------UU--------------------------------------------------------------------------GU---------GG-----------------GCC-GG-UGA---CA--GGU-GG-UGCAUGG-CUG--UCG-UC-A-GC-U---CG-UGU-C-GUGA-GAUGU-UGG-G-UUAA-GU-CCCGCAA--------CGAG-C--GCAACCC-UC-G-UU--CCAUG--UUGC-CAG-CA-C---------------------------G---UA---AUG----------------------------------------GUGGG--A-CU-C-A-UGG-GA-GA-CUG-CCG--GG--GU-CAA---CUC-G--GAGG-A-AGG-UG-GGG-AUG-ACG--UC-A-AGUC-AUCAU-G-CC-CCUUAU-G-UC-UU--GGGC-U-GCA-AA-CAUG--CUACAAUGGC-C-GG-UA--CAGAGGGC-U--------G-C-GA-UAC-CG-UAAGGUG--GA-G-CGAA-UCCCUU-AAAG-CC-G-GUC-UCAGUUCGGAU-UGGGGUCUGCAAC-U-C-GACCCCA-UGAAGU-CG-GAGU-CGC-UAGUA-AUCGC-AGA-UC-AGCAAC-GCUG-CGGUG-AAUAC-GUU--CCC-GGG-CCUUGUA----CACACCGCCC-GU-C-ACG-----UCA-CGA-AA--GU-CAG-CA-AC-ACCC-GAA-G-CCCG-UGG-C-CC-AA-CCC----------------------------------GCAA--------------------------------------------------GGG-AGG-G-AG-CG-GU-CGA-AGGU-GGGGCC-GG-CG-AUU-GGGA-CG-----------------------------------------------------------------------------------------------------

>Accession:X76953::SeqID:5376::TaxID:39846
---------------------------------UCUUUGGAGAG-UUU-G-AU-CCU-GGCU-CAG-GAC-G-AAC-G-C--UG-GC-GGC-G-UGC-UN--AAC-AC-AUG-CAA-GUC-GA-GCG--GU-AA-GGC----------------------------------------------------------------------------CU---NNC--------------------------------CG--GG------------------------------------------------------------------------------------G-UAC-A-C--GAGC-G-GC-GA--A-CG-GG-UGAGU---AAC-AC-GUGGG-UAA--UCU-GC-CUGA--U-ACUC-U--GG-GAU-AA-GCC---UG-G-GAAA-C-UGGG-U--CUAAUACC-GGAU-ACG---------------------A-CUU-C--U-C---AUC--------------GC-AU-----------GGU---GG-GG----GGU-GGAAA-------GU---------------------------------------------------------------------------------------------------------------------------------------------------------------------------------------------------------------------------------------------------------------------UCCG--------------------------G-C-G--GUA----------UGGG--AUG---A-GCCCGC------GG----CCU--AUCA-G-CUN-G---UUGG-UG-GG-GUAGU-GG-CCUACC-AA-GGC-GA-CGA------------CG-GGU-AG-C-CGG-CCU-G-AGA-GGGC----GA-C-CGG-CCAC-ACUGG-G-ACUGA-GA-CACG--GCCC-AGA-CUCC-UACG--GGAG-GC-AG-C-A-GU-GGGG-AAUAUUGCACAAU--GGGC-GCAA-GCC-UNAUGCA-GCGACGCC-GC-GUG-A-GG-G-AU-GAC-GGCC--UU-CG--GG-UUGUNAA--CCUCUUUC-AG-CA--GG-GAC--GA-AG-G-------------------GUGA-------------------------------------------C--U-GA-CG-GU-A-CCU-G-CAG-AA--GAAG---------CACCGGCU-AACUAC-GUGCCA--GCAGCCGCGGUA-AU-A-C-GUAG-GGUG-C--GAG-CGUUGUCC-GGAAUUAUU-GGGCGUAAAGAGC-UCG-UA-G-GCG-GUUU-G-UC-GCGUCG-G---CCGUG-AAAAC-CUGCAGC---UU-AA-CUG-CG-G-GCC--UGCG-GUCGA-UAC-GGGCA-GACU-U-GAGUU-----CGGUA--GGGGAGAC-UGGAAUU-CCUGGU-GUA-GCG-GUGAAA-UGC-GCAGAU-AUC-AGGAGGAACACCGG--U-G-GCGAAGGCGG--GUCUCUG-------------------------------G-GCC--G-A-UACUGACG-CUGAG-G-------------AG-CGAAA-GC-GU-GGG-GAGC-GAA-CA--GGAUUA-GAUAC-CCU-----GGUA-GUC----CACG-CC-GU--AAAC-G-GUGGG-UGCU---------AG-GU-GU-GGGGA-CCA--------------------U------------------------------UC-CA-----------------C-------------GGU-UUCCG-UG-CC-G--UA------GC-CAA--CGCA-UUAA-GCACCCCG-CCU-G-GG-GAGUA-CGGC-C---GCAA---G-GCU-AAAACUC-AAA-GGAAUUG-ACGGG-G-G-C-CC--GC-A--CA-AGCGGCGG-AGCA-U-GU-GGA-UUAAUU-CG-AUGNNN-CG--CGAAGAA-CCUUA-CCUGG-GC-UUGAC-A-U-G-C----------A---CUGG-----AA----ACU-GCU-A---GAGA--UAG-U-G-GCC----------------CC-------CU-------------------------------------------------------------------------UGU---------GG-----------------CCG-GU-GUA---CA--GGU-GG-UGCAUGG-CUG--UCG-UC-A-GC-U---CG-UGU-C-GUGA-GAUGU-UGG-G-UUAA-GU-CCCGCAA--------CGAG-C--GCAACCC-UU-G-UU--CCAUG--UUGC-CAG-CA-C---------------------------G---UA---AUG----------------------------------------GUGGG-GA-CU-C-A-UGG-GA-GA-CUG-CCG--GG--GU-CAA---CUC-G--GAGG-A-AGG-UG-GGG-AUG-ACG--UC-A-AGUC-AUCAU-G-CC-CCUUAU-G-UC-CA--GGGC-U-UCA-CA-CAUG--CUACAAUGGC-C-GG-UA--CAGAGGGC-U--------G-C-GA-GAC-CG-UGAGGUG--GA-G-CGAA-UCCCUN-AAAG-CC-G-GUN-UCAGUUCGGAU-CGGGGUCUGCAAC-U-C-GACCCCG-UGAAGU-CG-GAGU-CGC-UAGUA-AUCGC-AGA-UC-AGCAAC-GCUG-CGGUN-----------------------------------------------ANG-----UCA-CGA-AA--GU-CGG-UA-AC-ACCC-GAA-G-CCCA-UGG-C-CC-AA-CCC---------------------------------GUGA---------------------------------------------------GGG-GGG-G-AG-UG-GU-CGA-AGGU-GGGACU-GG-CG-A---------------------------------------------------------------------------------------------------------------

>Accession:U49000::SeqID:5378::TaxID:1990
---------------------------------------------------------------------------------------------------------------G-CAA-GUC-GA-GCG--GA-AA-G-G-------------------------------------------------------------------------C--CC---UU---------------------------------CG--GG-AG-----------------------------------------------------------------------------------UAC-U-C--GAGC-G-GC-GG--A-CG-GG-UGAGU---AAC-AC-GUGAG-CAA--CCU-GC-CCCU--G-ACUC-U--GG-GAU-AA-GCC---UG-G-GAAA-C-CGGG-U--CUAAUACC-GGAU-GCG---------------------A-CCA-C--U-G---CAG--------------GC-AU-A---------CUG--UUG-GU----GGU-GGAAA-------G----------------------------------------------------------------------------------------------------------------------------------------------------------------------------------------------------------------------------------------------------------------------UUUUU---------------------------C-G--GUC----------GGGG--AUG---G-GCUCGC------GG----CCU--AUCA-G-CUU-G---UUGG-UG-GG-GUGAU-GG-CCUACC-AA-GGC-GA-CGA------------CG-GGU-AA-C-CGG-CCU-G-AGA-GGGC----GA-C-CGG-UCAC-ACUGG-G-ACUGA-GA-CACG--GCCC-AGA-CUCC-UACG--GGAG-GC-AG-C-A-GU-GGGG-AAUAUUGCGCAAU--GGGC-GGAA-GCC-UGAGCCA-GCGACGCC-GC-GUG-G-GG-G-AU-GAC-GGCC--UU-CG--GG-UUGUAAA--CCUCUUUC-AG-CA--GG-GAC--GA-AG-C-------------------UAAC-------------------------------------------G--U-GA-CG-GU-A-CCU-G-CAG-AA--GAAG---------CGCCGGCU-AACUAC-GUGCCA--GCAGCCGCGGUA-AU-A-C-GUAG-GGCG-C--AAG-CGUUGUCC-GGAAUUAUU-GGGCGUAAAGAGC-UCG-UA-G-GCG-GCUU-G-UC-ACGUCG-G---GUGUG-AAAGC-CCACAGC---UU-AA-CUG-UG-G-GUC--UGCA-UCCGA-UAC-GGGCA-GGCU-A-GAGGC-----AGCUA--GGGGAGCA-UGGAAUU-CCCGGU-GUA-GCG-GUGAAA-UGC-GCAGAU-AUC-GGGAGGAACACCGG--U-G-GCGAAGGCGG--UGCUCUG-------------------------------G-GGC--U-G-UUCUGACG-CUGAG-G-------------AG-CGAAA-GC-GU-GGG-GAGC-GAA-CA--GGAUUA-GAUAC-CCU-----GGUA-GUC----CACG-CC-GU--AAAC-G-UUGGG-CGCU---------AG-GU-GU-GGGGU-CCU--------------------U------------------------------CC-AC-------------------------------GGA-UUCCG-CG-CC-G--UA------GC-UAA--CGCA-UUAA-GCGCCCCG-CCU-G-GG-GAGUA-CGGC-C---GCAA---G-GCU-AAAACUC-AAA-GGAAUUG-ACGGG-G-G-C-CC--GC-A--CA-AGCGGCGG-AGCA-U-GU-UGC-UUAAUU-CG-AGCCAA-CG--CGAAGAA-CCUUA-CCAAG-GC-UUGAC-A-U-C-G----------C---CGGA-----AA----UCC--UC-A---GAGA--UGG-G-G-GU-----------------CC-------UU--------------------------------------------------------------------------UU---------GG-----------------GCC-GG-UGA---CA--GGU-GG-UGCAUGG-CUG--UCG-UC-A-GC-U---CG-UGU-C-GUGA-GAUGU-UGG-G-UUAA-GU-CCCGCAA--------CGAG-C--GCAACCC-UC-G-UU--CCAUG--UUGC-CAG-CA-C---------------------------G---UG---AUG----------------------------------------GUGGG-GA-CU-C-A-UGG-GG-GA-CCG-CCG--GG--GU-CAA---CUC-G--GAGG-A-AGG-UG-GGG-AUG-ACG--UC-A-AGUC-AUCAU-G-CC-CCUUAU-G-UC-UU--GGGC-U-GCA-AA-CAUG--CUACAAUGGC-C-GG-UA--CAGAGGGC-U--------G-C-GA-UAC-CG-UGAGGUG--GA-G-CGAA-UCCCUU-AAAG-CC-G-GUC-UCAGUUCGGAU-CGAAGUCUGCAAC-U-C-GACUUCG-UGAAGU-CG-GAGU-CGC-UAGUA-AUCGC-AGA-UC-AGCAAC-GCUG-CGGUG-AAUAC-GUU--CCC-GGG-CCUUGUA----CACACCGCCC-GU-C-ACG-----UCA-CGA-AA--GU-CGG-CA-AC-ACCC-GAA-G-CCCG-UGG-C-CC-AA-CCC----------------------------------GCAA--------------------------------------------------GGG-AGG-G-AG-CG-GU-CGA-AGGC-GGGGCC-GG-CG-AUU-GGGA-CG-----------------------------------------------------------------------------------------------------

>Accession:U49001::SeqID:5381::TaxID:46158
---------------------------------------------------------------------------------------------------------------G-CAA-GUC-GA-GCG--GA-AA-G-G--------------------------------------------------------------------------C-CC---UU---------------------------------CG--GG-G----------------------------------------------------------------------------------G-UAC-U-C--GAGC-G-GC-GA--A-CG-GG-UGAGU---AAC-AC-GUGAG-CAA--CCU-GC-CCCU--G-ACUU-U--GG-GAU-AA-GCC---CG-G-GAAA-C-UGGG-U--CUAAUACC-GGAU-GUA---------------------A-CCA-C--U-G---AUC--------------GC-AU-----------GAU--CGG-GU----GGU-GGAAA-------G----------------------------------------------------------------------------------------------------------------------------------------------------------------------------------------------------------------------------------------------------------------------UUUUU---------------------------C-G--GUU----------GGGG--AUG---G-GCUCGC------GG----CCU--AUCA-G-CUU-G---UUGG-UG-GG-GUGAU-GG-CCUACC-AA-GGC-GA-CGA------------CG-GGU-AA-C-CGG-CCU-G-AGA-GGGC----GA-C-CGG-UCAC-ACUGG-G-ACUGA-GA-CACG--GCCC-AGA-CUCC-UACG--GGAG-GC-AG-C-A-GU-GGGG-AAUAUUGCGCAAU--GGGC-GGAA-GCC-UGAGCCA-GCGACGCC-GC-GUG-A-GG-G-AU-GAC-GGCC--UU-CG--GG-UUGUAAA--CCUCUUUC-AG-CA--GG-GAC--GA-AG-C-------------------UAAC-------------------------------------------G--U-GA-CG-GU-A-CCU-G-CAG-AA--GAAG---------CGCCGGCU-AACUAC-GUGCCA--GCAGCCGCGGUA-AU-A-C-GUAG-GGCG-C--AAG-CGUUGUCC-GGAA-UAUU-GGGCGUAAAGAGC-UCG-UA-G-GCG-GUUU-G-UC-GCGUCU-G---UCGUG-AAAGC--CACGGC---UU-AA-CCG-UG-G-GUC--UGCG-GUGGA-UAC-GGGCA-GACU-A-GAGGC-----AGGUA--GGGGAGAA-UGGAAUU-CCCGGU-GUA-GCG-GUGAAA-UGC-GCAGAU-AUC-GGGAGGAACACCGG--U-G-GCGAAGGCGG--UUCUCUG-------------------------------G-GCC--U-G-UACUGACG-CUGAG-G-------------AG-CGAAA-GC-GU-GGG-GAGC-GAA-CA--GGAUUA-GAUAC-CCU-----GGUA-GUC----CACG-CC-GU--AAAC-G-UUGGG-CGCU---------AG-GU-GU-GGGGU-CCU--------------------U------------------------------CC-AC-------------------------------GGA-UUCCG-CG-CC-G--CA------GC-UAA--CGCA-UUAA-GCGCCCCG-CCU-G-GG-GAGUA-CGGC-C---GCAA---G-GCU-AAAACUC-AAA-GGAAUUG-ACGGG-G-G-C-C---GC-A--CA-AGCGGCGG-AGCA-U-GU-UGC-UUAAUU-CG-AGCCAA-CG--CGAAGAA-CCUUA-CCAAG-GC-UUGAC-A-U-U-G----------C---CGGA-----AA----ACC-AUC-A---GAGA--UGG-U-G-GGUC---------------CU-------UU--------------------------------------------------------------------------UU---------GG-----------------GCC-GG-UGA---CA--GGU-GG-UGCAUGG-CUG--UCG-UC-A-GC-U---CG-UGU-C-GUGA-GAUGU-UGG-G-UUAA-GU-CCCGCAA--------CGAG-C--GCAACCC-UC-G-UU--CCAUG--UUGC-CAG-CA-C---------------------------C---UU---CGG----------------------------------------GUGGG-GA-CU-C-A-UGG-GA-GA-CCG-CCG--GG--GU-CAA---CUC-G--GAGG-A-AGG-UG-GGG-AUG-ACG--UC-A-AGUC-AUCAU-G-CC-CCUUAU-G-UC-UU--GGGC-U-GCA-AA-CAUG--CUACAAUGGC-C-GG-UA--CAGAGGGC-U--------G-C-GA-UAC-CG-UGAGGUG--GA-G-CGAA-UCCCUU-AAAG-CC-G-GUC-UCAGUUCGGAU-CGAAGUCUGCAAC-U-C-GACUUCG-UGAAGU-CG-GAGU-CGC-UAGUA-AUCGC-AGA-UC-AGCAAC-GCUG-CGGUG-AAUAC-GUU--CCC-GGG-CCUUGUA----CACACCGCCC-GU-C-ACG-----UCA-CGA-AA--GU-CGG-CA-AC-ACCC-GAA-G-CCCG-UGG-C-CC-AA-CCA-C--------------------------------CUUU-------------------------------------------------GUGG-GGG-G-AG-CG-GU-CGA-AGGU-GGGGCC-GG-CG-AUU-GGGA-CG-----------------------------------------------------------------------------------------------------

>Accession:U49002::SeqID:5384::TaxID:46159
---------------------------------------------------------------------------------------------------------------G-CAA-GUC-GA-GCG--GA-AA-G-G--------------------------------------------------------------------------C-CC---UU---------------------------------CG--GG-G----------------------------------------------------------------------------------G-UAC-U-C--GAGC-G-GC-GA--A-CG-GG-UGAGU---AAC-AC-GUGAG-CAA--CCU-GC-CCCU--G-ACUC-U--GG-GAU-AA-GCC---CG-G-GAAA-C-UGGG-U--CUAAUACC-GGAU-AUG---------------------A-CCA-C--U-G---GUC--------------GC-AU-----------GAU--CGU-GU----GGU-GGAAA-------G----------------------------------------------------------------------------------------------------------------------------------------------------------------------------------------------------------------------------------------------------------------------UUUUU---------------------------C-G--GUU----------GGGG--AUG---G-GCUCGC------GG----CCU--AUCA-G-CUU-G---UCGG-UG-GG-GUGAU-GG-CCUACC-AA-GGC-GA-CGA------------CG-GGU-AA-C-CGG-CCU-G-AGA-GGGC----GA-C-CGG-UCAC-ACUGG-G-ACUGA-GA-CACG--GCCC-AGA-CUCC-UACG--GGAG-GC-AG-C-A-GU-GGGG-AAUAUUGCGCAAU--GGGC-GGAA-GCC-UGAGCCA-GCGACGCC-GC-GUG-A-GG-G-AU-GAC-GGCC--UC-CG--GG-UUGUAAA--CCUCUUUC-AG-CA--GG-GAC--GA-AG-C-------------------UAAC-------------------------------------------G--U-GA-CG-GU-A-CCU-G-CAG-AA--GAAG---------CGCCGGCU-AACUAC-GUGCCA--GCAGCCGCGGUA-AU-A-C-GUAG-GGCG-C--AAG-CGUUGUCC-GGAAUUAUU-GGGCGUAAAGAGC-UCG-UA-G-GCG-GUUU-G-UC-GCGUCU-G---UCGUG-AAAGC--CACGGC---UU-AA-CCG-UG-G-GUC--UGCG-GUGGA-UAC-GGGCA-GACU-A-GAGGC-----AGGUA--GGGGAGAA-UGGAAUU-CCCGGU-GUA-GCG-GUGAAA-UGC-GCAGAU-AUC-GGGAGGAACACCGG--U-G-GCGAAGGCGG--UUCUCUG-------------------------------G-GCC--U-G-UACUGACG-CUGAG-G-------------AG-CGAAA-GC-GU-GGG-GAGC-GAA-CA--GGAUUA-GAUAC-CCU-----GGUA-GUC----CACG-CC-GU--AAAC-G-UUGGG-CGCU---------AG-GU-GU-GGGGU-CCU--------------------U------------------------------CC-AC-------------------------------GGA-UUCCG-CG-CC-G--CA------GC-UAA--CGCA-UUAA-GCGCCC-G-CCU-G-GG-GAGUA-CGGC-C---GCAA---G-GCU-AAAACUC-AAA-GGAAUUG-ACGGG-G-G-C-C---GC-A--CA-AGCGGCGG-AGCA-U-GU-UGC-UUAAUU-CG-AGCCAA-CG--CGAAGAA-CCUUA-CCAAG-GC-UUGAC-A-U-C-G----------C---CGGA-----AA----ACC-AUC-A---GAGA--UGG-U-G-GGUC---------------CU-------UU--------------------------------------------------------------------------U----------GG-----------------GCC-GG-UGA---CA--GGU-GG-UGCAUGG-CUG--UCG-UC-A-GC-U---CG-UGU-C-GUGA-GAUGU-UGG-G-UUAA-GU-CCCGCAA--------CGAG-C--GCAACCC-UC-G-UU--CCAUG--UUGC-CAG-CA-C-------------------------------UU---CGG----------------------------------------GUGGG-GA-CU-C-A-UGG-GA-GA-CCG-CCG--GG--GU-CAA---CUC-G--GAGG-A-AGG-UG-GGG-AUG-ACG--UC-A-AGUC-AUCAU-G-CC-CCUUAU-G-UC-UU--GGGC-U-GCA-AA-CAUG--CUACAAUGGC-C-GG-UA--CAGAGGGC-U--------G-C-GA-UAC-CG-UGAGGUG--GA-G-CGAA-UCCCUU-AAAG-CC-G-GUC-UCAGUUCGGAU-CGAAGUCUGCAAC-U-C-GACUUCG-UGAAGU-CG-GAGU-CGC-UAGUA-AUCGC-AGA-UC-AGCAAC-GCUG-CGGUG-AAUAC-GUU--CCC-GGG-CCUUGUA----CACACCGCCC-GU-C-ACG-----UCA-CGA-AA--GU-CGG-CA-AC-ACCC-GAA-G-CCCG-UGG-C-CC-AA-CCA-C--------------------------------CUUGU------------------------------------------------GUGG-GGG-G-AG-CG-GU-CGA-AGGU-GGGGCC-GG-CG-AUU-GGGA-CG-----------------------------------------------------------------------------------------------------

>Accession:U49003::SeqID:5385::TaxID:1991
---------------------------------------------------------------------------------------------------------------G-CAA-GUC-GA-GCG--GA-AA-GGC----------------------------------------------------------------------------CC---UU---------------------------------CG--GG------------------------------------------------------------------------------------GGUAC-U-C--GAGC-G-GC-GA--A-CG-GG-UGAGU---AAC-AC-GUGAG-CAA--CCU-GC-CCUU--G-ACUC-U--GG-GAU-AA-GCC---CG-G-GAAA-C-CAGG-U--CUAAUACC-GGAU-ACG---------------------A-UCC-A--U-CU--CUC--------------UC-CU-----------GUG-AUGA-UG----G-U-GGAAA-------GA---------------------------------------------------------------------------------------------------------------------------------------------------------------------------------------------------------------------------------------------------------------------UUUA--------------------------U-C-G--GUC----------AGGG--AUG---G-GCUCGC------GG----CCU--AUCA-G-CUU-G---UUGG-UG-GG-GUAAC-GG-CCUACC-AA-GGC-GA-CGA------------CG-GGU-AA-C-CGG-CCU-G-AGA-GGGC----GA-C-CGG-UCAC-ACUGG-G-ACUGA-GA-CACG--GCCC-AGA-CUCC-UACG--GGAG-GC-AG-C-A-GU-GGGG-AAUAUUGCGCAAU--GGGC-GAAA-GCC-UGAGCCA-GCGACGCC-GC-GUG-A-GG-G-AU-GAC-GGCC--UU-CG-GGG-UUGUAAA--CCUCUUUC-AG-CA--GG-GAC--GA-AG-C-------------------GAAA-------------------------------------------G--U-GA-CG-GU-A-CCU-G-CAG-GA--GAAG---------CGCCGGCU-AACUAC-GUGCC--AGCAGCCGCGGUA-AU-A-C-GUAG-GGCG-C--AAG-CGUUGUCC-GGAAUUAUU-GGGCGUAAAGAGC-UCG-UA-G-GCG-GUCU-G-UC-GCGUCU-G---UCGUG-AAAG--CCACGCC---UU-AA-CCG-UG-G-GUC--UGCG-GUGGA-UAC-GGGCA-GACU-A-GAGGC-----AGGUA--GGGGAGAA-UGGAAUU-CCCGGU-GUA-GCG-GUGAAA-UGC-GCAGAU-AUC-GGGAGGAACACCGG--U-G-GCGAAGGCGG--UUCUCUG-------------------------------G-GCC--U-G-UACUGACG-CUGAG-G-------------AG-CGAAA-GC-GU-GGG-GAGC-GAA-CA--GGAUUA-GAUAC-CCU-----GGUA-GUC----CACG-CC-GU--AAAC-G-UUGGG-CGCU---------AG-GU-GU-GGGGU-CC---------------------U------------------------------UC-CA-----------------C-------------GGA-UUCCG-CG-CU-G--UA------GC-UAA--CGCA-UUAA-GCGCCCCG-CCU-G-GG-GAGUA-CGGC-C---GCAA---G-GCU-AAAACUC-AAA-GGAAUUG-ACGGG-G-G-C-C---GC-A--CA-AGCGGCGG-AGCA-U-GU-UGC-UUAAUU-CG-AGCCAA-CG--CGAAGAA-CCUUA-CCAAG-GC-UUGAC-A-U-C-G----------C---CGGA-----AA----UCC-AUC-A---GAGA--UGG-U-G-GGUC---------------CU-------UU--------------------------------------------------------------------------UU---------GG-----------------GCC-GG-UGA---CA--GGU-GG-UGCAUGG-CUG--UCG-UC-A-GC-U---CG-UGU-C-GUGA-GAUGU-UGG-G-UUAA-GU-CCCGCAA--------CGAG-C--GCAACCC-UC-G-UU--CCAUG--UUGC-CAG-CA-C---------------------------G---UA---AUG----------------------------------------GGUGG-GA-CU-C-A-UGG-GA-GA-CCG-CCG--GG--GU-CAA---CUC-G--GAGG-A-AGG-UG-GGG-AUG-ACG--UC-A-AGUC-AUCAU-G-CC-CCUUAU-G-UC-UU--GGGC-U-GCA-AA-CAUG--CUACAAUGGC-C-GG-UA--CAGAGGGC-U--------G-C-GA-AAC-CG-UGAGGUG--GA-G-CGAA-UCCCUU-AAAG-CC-G-GUC-UCAGUUCGGAU-UGGGGUCUGCAAC-U-C-GACCCCA-UGAAGU-CG-GAGU-CGC-UAGUA-AUCGC-AGA-UC-AGCAAC-GCUG-CGGUG-AAUAC-GUU--CCC-GGG-CCUUGUA----CACACCGCCC-GU-C-ACG-----UCA-CGA-AA--GU-CGG-CA-AC-ACCC-GAA-G-CCCG-UGG-C-CC-AA-CC-----------------------------------UUGU---------------------------------------------------GG-GGG-G-AG-CG-GU-CGA-AGGU-GGGGCC-GG-CG-AUU-GGGA-CG-----------------------------------------------------------------------------------------------------

>Accession:U49004::SeqID:5390::TaxID:1992
---------------------------------------------------------------------------------------------------------------G-CAA-GUC-GA-GCG--GA-AA-G-G--------------------------------------------------------------------------C-CC---UU---------------------------------CG--GG-GG-----------------------------------------------------------------------------------UAC-U-C--GAGC-G-GC-GA--A-CG-GG-UGAGU---AAC-AC-GUGAG-CAA--CCU-GC-CCCU--G-ACUC-U--GG-GAU-AA-GCC---UG-G-GAAA-C-CGGG-U--CUAAUACC-GGAU-AUG---------------------A-CCU-C---UU---ACG--------------GC-AU-----------GGU---GG-GG----GGU-GGAAA-------G---------------------------------------------------------------------------------------------------------------------------------------------------------------------------------------------------------------------------------------------------------------------UUUUUU---------------------------C-G--GUU----------GGGG--AUG---G-GCUCGC------GG----CCU--AUCA-G-CUU-G---UUGG-UG-GG-GUGAU-GG-CCUACC-AA-GGC-GA-CGA------------CG-GGU-AG-C-CGG-CCU-G-AGA-GGGC----GA-C-CGG-CCAC-ACUGG-G-ACUGA-GA-CACG--GCCC-AGA-CUCC-UACG--GGAG-GC-AG-C-A-GU-GGGG-AAUAUUGCGCAAU--GGGC-GGAA-GCC-UGAGCCA-GCGACGCC-GC-GUG-G-GG-G-AU-GAA-GGCC--UU-CG--GG-UUGUAAA--CCUCUUUC-AG-CA--CC-GAC--GA-A-----------------------UCU------------------------------------------------GA-CG-GU-A-GGU-G-CAG-AA--GAAG---------CGCCGGCU-AACUAC-GUGCCA--GCAGCCGCGGUA-AU-A-C-GUAG-GGCG-C--AAG-CGUUGUCC-GGAAUUAUU-GGGCGUAAAGAGC-UCG-UA-G-GCG-GCCU-G-UC-GCGUCC-G---UCGUG-AAAG--CCACGGC---UC-AA-CCG-UG-G-GUUG-GCGG-UGGAU-ACG-GGCAG-G-CU-A-GAGGC-----AGGUA--GGGGAGAA-CGGAAUU-CCCGGU-GUA-GCG-GUGAAA-UGC-GCAGAU-AUC-GGGAGGAACACCGG--U-G-GCGAAGGCGG--UUCUCUG-------------------------------G-GCC--U-G-UUCUGACG-CUGAG-G-------------AG-CGAAA-GC-GU-GGG-GAGC-GAA-CA--GGAUUA-GAUAC-CCU-----GGUA-GUC----CACG-CC-GU--AAAC-G-UUGGG-CGCU---------AG-GU-GU-GGGGU-UC---------------------U------------------------------UC-CAC------------------------------GGA-UUCCG-CG-CC-G--UA------GC-UAA--CGCA-UUAA-GCGCCCCG-CCU-G-GG-GAGUA-CGGC-C---GCAA---G-GCU-AAAACUC-AAA-GGAAUUG-ACGGG-G-G-C-C---GC-A--CA-AGCGGCGG-AGCA-U-GU-UGC-UUAAUU-CG-AGCCAA-CG--CGAAGAA-CCUUA-CCAAG-GC-UUGAC-A-U-C------------A---CCCA-----AA----ACC-UGC-A---GAGA--UGU-G-G-GGU----------------CC-------UU-------------------------------------------------------------------------UUG---------GG-----------------CGG-GU--GA---CA--GGU-GG-UGCAUGG-CUG--UCG-UC-A-GC-U---CG-UGU-C-GUGA-GAUGU-UGG-G-UUAA-GU-CCCGCAA--------CGAG-C--GCAACCC-UC-G-UU--CCAUG--UUGC-CAG-CA-C---------------------------G---UA---GUG----------------------------------------GUGGG-GA-CU-C-A-UGG-GA-GA-CCG-CCG--GG--GU-CAA---CUC-G--GAGG-A-AGG-UG-GGG-AUG-ACG--UC-A-AGUC-AUCAU-G-CC-CCUUAU-G-UC-UU--GGGC-U-GCA-AA-CAUG--CUACAAUGGC-C-GG-UA--CAGAGGGC-U--------G-C-GA-UAC-CG-UGAGGUG--GA-G-CGAA-UCCCUA-AAAG-CC-G-GUC-UCAGUUCGGAU-UGGGGUCUGCAAC-U-C-GACCCCA-UGAAGU-CG-GAGU-CGC-UAGUA-AUCGC-AGA-UC-AGCAAC-GCUG-CGGUG-AAUAC-GUU--CCC-GGG-CCUUGUA----CACACCGCCC-GU-C-ACG-----UCA-CGA-AA--GU-CGG-CA-AC-ACCC-GAA-G-CCCG-UGG-C-CC-AA-CC----------------------------------CUUGU---------------------------------------------------GG-GGG-G-AG-CG-GU-CGA-AGGU-GGGGCC-GG-CG-AUU-GGGA-CG-----------------------------------------------------------------------------------------------------

>Accession:U49005::SeqID:5398::TaxID:46160
---------------------------------------------------------------------------------------------------------------G-CAA-GUC-GA-GCG--GA-AA-G-G--------------------------------------------------------------------------C-CC---UU---------------------------------CG--GG-G----------------------------------------------------------------------------------G-UAC-U-C--GAGC-G-GC-GA--A-CG-GG-UGAGU---AAC-AC-GUGAG-CAA--CCU-GC-CCCU--G-ACUC-U--GG-GAU-AA-GCC---UG-G-GAAA-C-UGGG-U--CUAAUACC-GGAU-ACG---------------------A-CCA-U--U-C---AAG--------------GC-AU-----------CUU--GUG-GU----GGU-GGAAA-------G----------------------------------------------------------------------------------------------------------------------------------------------------------------------------------------------------------------------------------------------------------------------UUUUU---------------------------C-G--GUU----------GGGG--AUG---G-GCUCGC------GG----CCU--AUCA-G-CUU-G---UUGG-UG-GG-GUGAU-GG-CCUACC-AA-GGC-GA-CGA------------CG-GGU-AA-C-CGG-CCU-G-AGA-GGGC----GA-C-CGG-UCAC-ACUGG-G-ACUGA-GA-CACG--GCCC-AGA-CUCC-UACG--GGAG-GC-AG-C-A-GU-GGGG-AAUAUUGCGCAAU--GGGC-GGAA-GCC-UGAGCCA-GCGACGCC-GC-GUG-G-GG-G-AU-GAC-GGCC--UU-CG--GG-UUGUAAA--CCUCUUUC-AG-CA--GG-GAC--GA-AG-C-------------------UAAC-------------------------------------------G--U-GA-CG-GU-A-CCU-G-CAG-AA--GAAG---------CGCCGGCU-AACUAC-GUGCCA--GCAGCCGCGGUA-AU-A-C-GUAG-GGCG-C--AAG-CGUUGUCC-GGAAUUAUU-GGGCGUAAAGAGC-UCG-UA-G-GCG-GUUU-G-UU-GCGUCU-G---UCGUG-AAAGC--CACAGC---UU-AA-CUG-UG-G-GUC--UGCG-GUGGA-UAC-GGGCA-GACU-A-GAGGC-----AGGUA--GGGGAGAA-CGGAAUU-CCCGGU-GUA-GCG-GUGAAA-UGC-GCAGAU-AUC-GGGAGGAACACCGG--U-G-GCGAAGGCGG--UUCUCUG-------------------------------G-GCC--U-G-UACUGACG-CUGAG-G-------------AG-CGAAA-GC-GU-GGG-GAGC-GAA-CA--GGAUUA-GAUAC-CCU-----GGUA-GUC----CACG-CC-GU--AAAC-G-UUGGG-CGCU---------AG-GU-GU-GGGGU-CCU--------------------U------------------------------CC-AC-------------------------------GGA-UUCCG-CG-CC-G--UA------GC-UAA--CGCA-UUAA-GCGCCCCG-CCU-G-GG-GAGUA-CGGC-C---GCAA---G-GCU-AAAACUC-AAA-GGAAUUG-ACGGG-G-G-C-C---GC-A--CA-AGCGGCGG-AGCA-U-GU-UGC-UUAAUU-CG-AGCCAA-CG--CGAAGAA-CCUUA-CCAAG-GC-UUGAC-A-U-C-G----------C---CGGA-----AA----A---CGC-A---GAGA--UGC-G-G-GGUC---------------CU-------UU--------------------------------------------------------------------------UU---------GG-----------------GCC-GG-UGA---CA--GGU-GG-UGCAUGG-CUG--UCG-UC-A-GC-U---CG-UGU-C-GUGA-GAUGU-UGG-G-UUAA-GU-CCCGCAA--------CGAG-C--GCAACCC-UC-G-UU--CCAUG--UUGC-CAG-CA-A-CAC---------------------------UU---CGG------------------------------------GUGGUUGGG-GA-CU-C-A-UGG-GA-GA-CCG-CCG--GG--GU-CAA---CUC-G--GAGG-A-AGG-UG-GGG-AUG-ACG--UC-A-AGUC-AUCAU-G-CC-CCUUAU-G-UC-UU--GGGC-U-GCA-AA-CAUG--CUACAAUGGC-C-GG-UA--CAGAGGGC-U--------G-C-GA-UAC-CG-CGAGGUG--GA-G-CGAA-UCCCUU-AAAG-CC-G-GUC-UCAGUUCGGAU-UGGGGUCUGCAAC-U-C-GACCCCA-UGAAGU-CG-GAGU-CGC-UAGUA-AUCGC-AGA-UC-AGCAAC-GCUG-CGGUG-AAUAC-GUU--CCC-GGG-CCUUGUA----CACACCGCCC-GU-C-ACG-----UCA-CGA-AA--GU-CAG-CA-AC-ACCC-GAA-G-CCCG-UGG-C-CC-AA-CCC-C--------------------------------UGUA-------------------------------------------------GGGG-AGG-G-AG-CG-GU-CGA-AGGU-GGGGCC-GG-CG-AUU-GGGA-CG-----------------------------------------------------------------------------------------------------

>Accession:U49006::SeqID:5406::TaxID:46161
---------------------------------------------------------------------------------------------------------------G-CAA-GUC-GA-GCG--GA-AA-G-G--------------------------------------------------------------------------C-CC---UU---------------------------------CG--GG-G----------------------------------------------------------------------------------G-UAC-U-C--GAGC-G-GC-GA--A-CG-GG-UGAGU---AAC-AC-GUGAG-CAA--CCU-GC-CCCU--G-ACUC-U--GG-GAU-AA-GCC---CG-G-GAAA-C-UGGG-U--CUAAUACC-GGAU-ACG---------------------A-CCC-G--C-C---AUC--------------GC-AU-----------GGU--GUG-UG----GGU-GGAAA-------G----------------------------------------------------------------------------------------------------------------------------------------------------------------------------------------------------------------------------------------------------------------------UUUUU---------------------------C-G--GUU----------GGGG--AUG---G-GCUCGC------GG----CCU--AUCA-G-CUU-G---UUGG-UG-GG-GUAAC-GG-CCUACC-AA-GGC-GA-CGA------------CG-GGU-AA-C-CGG-CCU-G-AGA-GGGC----GA-C-CGG-UCAC-ACUGG-G-ACUGA-GA-CACG--GCCC-AGA-CUCC-UACG--GGAG-GC-AG-C-A-GU-GGGG-AAUAUUGCGCAAU--GGGC-GAAA-GCC-UGAGCCA-GCGACGCC-GC-GUG-A-GG-G-AU-GAC-GGCC--UU-CG--GG-UUGUAAA--CCUCUUUC-AG-CA--GG-GAC--GA-AG-C-------------------UAAC-------------------------------------------G--U-GA-CG-GU-A-CCU-G-CAG-AA--GAAG---------CGCCGGCU-AACUAC-GUGCCA--GCAGCCGCGGUA-AU-A-C-GUAG-GGCG-C--AAG-CGUUGUCC-GGAAUUAUU-GGGCGUAAAGAGC-UCG-UA-G-GCG-GUCU-G-UC-GCGUCG-G---UUGUG-AAAGC--CACGGC---UU-AA-CCG-UG-G-GUC--UGCA-UCCGA-UAC-GGGCA-GACU-A-GAGGC-----AGGUA--GGGGAGCA-UGGAAUU-CCCGGU-GUA-GCG-GUGAAA-UGC-GCAGAU-AUC-GGGAGGAACACCGG--U-G-GCGAAGGCGG--UGCUCUG-------------------------------G-GCC--U-G-UACUGACG-CUGAG-G-------------AG-CGAAA-GC-GU-GGG-GAGC-GAA-CA--GGAUUA-GAUAC-CCU-----GGUA-GUC----CACG-CC-GU--AAAC-G-UUGGG-CGCU---------AG-GU-GU-GGGGU-CCU--------------------U------------------------------CC-AC-------------------------------GGG-GUCCG-CG-CC-G--UA------GC-UAA--CGCA-UUAA-GCGCCCCG-CCU-G-GG-GAGUA-CGGC-C---GCAA---G-GCU-AAAACUC-AAA-GGAAUUG-ACGGG-G-G-C-C---GC-A--CA-AGCGGCGG-AGCA-U-GU-UGC-UUAAUU-CG-AGCCAA-CG--CGAAGAA-CCUUA-CCGAG-GC-UUGAC-A-U-C-G----------C---CGGA-----AA----ACU-CGC-----GAGA--UGU-G-G-GGUC---------------CU-------UU---------------------------------------------------------------------------G---------GG-----------------GCC-GG-UGA---CA--GGU-GG-UGCAUGG-CUG--UCG-UC-A-GC-U---CG-UGU-C-GUGA-GAUGU-UGG-G-UUAA-GU-CCCGCAA--------CGAG-C--GCAACCC-UC-G-UU--CCAUG--UUGC-CAG-CA-C---------------------------G---UG---AUG----------------------------------------GUGGG-GA-CU-C-A-UGG-GA-GA-CCG-CCG--GG--GU-CAA---CUC-G--GAGG-A-AGG-UG-GGG-AUG-ACG--UC-A-AGUC-AUCAU-G-CC-CCUUAU-G-UC-UU--GGGC-U-GCA-AA-CAUG--CUACAAUGGC-C-GG-UA--CAGAGGGC-U--------G-C-GA-UAC-CG-UAAGGUG--GA-G-CGAA-UCCCUU-AAAG-CC-G-GUC-UCAGUUCGGAU-UGGGGUCUGCAAC-U-C-GACCCCA-UGAAGU-CG-GAGU-CGC-UAGUA-AUCGC-AGA-UC-AGCAAC-GCUG-CGGUG-AAUAC-GUU--CCC-GGG-CCUUGUA----CACACCGCCC-GU-C-ACG-----UCA-CGA-AA--GU-CGG-CA-AC-ACCC-GAA-G-CCCG-UGG-C-CC-AA-CCA-C--------------------------------CGUG-------------------------------------------------GUGG-GGG-G-AG-CG-GU-CGA-AGGU-GGGGCC-GG-CG-AUU-GGGA-CG-----------------------------------------------------------------------------------------------------

>Accession:X97890::SeqID:5407::TaxID:46161
---------------------------------------------------------------------------C-G-C--UG-GC-GGC-G-UGC-UU--AAC-AC-AUG-CAA-GUC-GA-GCG--GA-AA-G-G-------------------------------------------------------------------------CC-CC---UU---------------------------------CG--GG-G----------------------------------------------------------------------------------G-UAC-U-C--GAGC-G-GC-GA--A-CG-GG-UGAGU---AAC-AC-GUGAG-CAA--CCU-GC-CCCU--G-ACUC-U--GG-GAU-AA-GCC---CG-G-GAAA-C-UGGG-U--CUAAUACC-GGAU-ACG---------------------A-CCC-G--C-C---AUC--------------GC-AU-----------GGU--GUG-UG----GGU-GGAAA-------G----------------------------------------------------------------------------------------------------------------------------------------------------------------------------------------------------------------------------------------------------------------------UUUUU---------------------------C-G--GUU----------GGGG--AUG---G-GCUCGC------GG----CCU--AUCA-G-CUU-G---UUGG-UG-GG-GUAAC-GG-CCUACC-AA-GGC-GA-CGA------------CG-GGU-AA-C-CGG-CCU-G-AGA-GGGC----GA-C-CGG-UCAC-ACUGG-G-ACUGA-GA-CACG--GCCC-AGA-CUCC-UACG--GGAG-GC-AG-C-A-GU-GGGG-AAUAUUGCGCAAU--GGGC-GAAA-GCC-UGACUCA-GCGACACC-GC-GUG-A-GG-G-AU-GAC-GGCC--UU-CG--GG-UUGUAAA--CCUCUUUC-AG-CA--GG-GAC--GA-AG-C-------------------UAAC-------------------------------------------G--U-GA-CG-GU-A-CCU-G-CAG-AA--GAAG---------CGCCGGCU-AACUAC-GUGCCA--GCAGCCGCGGUA-AU-A-C-GUAG-GGCG-C--AAG-CGUUGUCC-GGAAUUAUU-GGGCGUAAAGAGC-UCG-UA-G-GCG-GUCU-G-UC-GCGUCG-G---UUGUG-AAAGC-CCACGGC---UU-AA-CCG-UG-G-GUC--UGCA-UCCGA-UAC-GGGCA-GACU-A-GAGGC-----AGGUA--GGGGAGCA-UGGAAUU-CCCGGU-GUA-GCG-GUGAAA-UGC-GCAGAU-AUC-GGGAGGAACACCGG--U-G-GCGAAGGCGG--UGCUCUG-------------------------------G-GCC--U-G-UACUGACG-CUGAG-G-------------AG-CGAAA-GC-GU-GGG-GAGC-GAA-CA--GGAUUA-GAUAC-CCU-----GGUA-GUC----CACG-CC-GU--AAAC-G-UUGGG-CGCU---------AG-GU-GU-GGGGU-CCU--------------------U------------------------------CC-AC-------------------------------GGG-GUCCG-CG-CC-G--UA------GC-UAA--CGCA-UUAA-GCGCCCCG-CCU-G-GG-GAGUA-CGGC-C---GCAA---G-GCU-AAAACUC-AAA-GGAAUUG-ACGGG-G-G-C-CC--GC-A--CA-AGCGGCGG-AGCA-U-GU-UGC-UUAAUU-CG-ACGCAA-CG--CGAAGAA-CCUUA-CCAAG-GC-UUGAC-A-U-C-G----------C---CGGA-----AA----ACU-CGC-A---GAGA--UGC-G-G-GGUCC--------------CU-------UU---------------------------------------------------------------------------G---------GG-----------------GCC-GG-UGA---CA--GGU-GG-UGCAUGG-CUG--UCG-UC-A-GC-U---CG-UGU-C-GUGA-GAUGU-UGG-G-UUAA-GU-CCCGCAA--------CGAG-C--GCAACCC-UC-G-UU--CCAUG--UUGC-CAG-CA-C---------------------------G---UG---AUG----------------------------------------GUGGG-GA-CU-C-A-UGG-GA-GA-CCG-CCG--GG--GU-CAA---CUC-G--GAGG-A-AGG-UG-GGG-AUG-ACG--UC-A-AGUC-AUCAU-G-CC-CCUUAU-G-UC-UU--GGGC-U-GCA-AA-CAUG--CUACAAUGGC-C-GG-UA--CAGAGGGC-U--------G-C-GA-UAC-CG-UAAGGUG--GA-G-CGAA-UCCCUU-AAAG-CC-G-GUC-UCAGUUCGGAU-UGGGGUCUGCAAC-U-C-GACCCCA-UGAAGU-CG-GAGU-CGC-UAGUA-AUCGC-AGA-UC-AGCAAC-GCUG-CGGUG-AAUAC-GUU--CCC-GGG-CCUUGUA----CACACCGCCC-GU-C-ACG-----UCA-CGA-AA--GU-CGG-CA-AC-ACCC-GAA-G-CCCG-UGG-C-CC-AA-CCA-C--------------------------------CUA--------------------------------------------------GUGG-GGG-G-AG-CG-GU-CGA-AGGU-GGGGCC-GG-CG-AUU-GGGA-CG---AAGUC-GUAA-CAA------------------------------------------------------------------------------------

>Accession:U49008::SeqID:5412::TaxID:46163
---------------------------------------------------------------------------------------------------------------G-CAA-GUC-GA-GCG--GA-AA-G-G--------------------------------------------------------------------------C-CC---UU---------------------------------CG--GG-G----------------------------------------------------------------------------------G-UAC-U-C--GAGC-G-GC-GA--A-CG-GG-UGAGU---AAC-AC-GUGAG-CAA--CCU-GC-CCCU--G-ACUC-U--GG-GAU-AA-GCC---CG-G-GAAA-C-UGGG-U--CUAAUACC-GGAU-AUA---------------------A-CCA-C--U-G---GUC--------------UC-AU-----------GAU--CGG-GU----GGU-GGAAA-------G----------------------------------------------------------------------------------------------------------------------------------------------------------------------------------------------------------------------------------------------------------------------UUUUU---------------------------C-G--GUU----------GGGG--AUG---G-GCUCGC------GG----CCU--AUCA-G-CUU-G---UUGG-UG-GG-GUGAU-GG-CCUACC-AA-GGC-GA-CGA------------CG-GGU-AA-C-CGG-CCU-G-AGA-GGGC----GA-C-CGG-UCAC-ACUGG-G-ACUGA-GA-CACG--GCCC-AGA-CUCC-UACG--GGAG-GC-AG-C-A-GU-GGGG-AAUAUUGCGCAAU--GGGC-GGAA-GCC-UGAGCCA-GCGACGCC-GC-GUG-A-GG-G-AU-GAC-GGCC--UU-CG--GG-UUGUAAA--CCUCUUUC-AG-CA--GG-GAC--GA-AG-C-------------------UAAC-------------------------------------------G--U-GA-CG-GU-A-CCU-G-CAG-AA--GAAG---------CGCCGGCU-AACUAC-GUGCCA--GCAGCCGCGGUA-AU-A-C-GUAG-GGCG-C--AAG-CGUUGUCC-GGAAUUAUU-GGGCGUAAAGAGC-UCG-UA-G-GCG-GUUU-G-UC-GCGUCU-G---UCGUG-AAAGC--CACGGC---UU-AA-CCG-UG-G-GUC--UGCG-GUGGA-UAC-GGGCA-GACU-A-GAGGC-----AGGUA--GGGGAGAA-UGGAAUU-CCCGGU-GUA-GCG-GUGAAA-UGC-GCAGAU-AUC-GGGAGGAACACCGG--U-G-GCGAAGGCGG--UUCUCUG-------------------------------G-GCC--U-G-UACUGACG-CUGGG-G-------------AG-CGAAA-GC-GU-GGG-GAGC-GAA-CA--GGAUUA-GAUAC-CCU-----GGUA-GUC----CACG-CC-GU--AAAC-G-UUGGG-CGCU---------AG-GU-GU-GGGGU-CCU--------------------U------------------------------CC-AC-------------------------------GGA-UUCCG-CG-CC-G--CA------GC-UAA--CGCA-UUAA-GCGCCCCG-CCU-G-GG-GAGUA-CGGC-C---GCAA---G-GCU-AAAACUC-AAA-GGAAUUG-ACGGG-G-G-C-C---GC-A--CA-AGCGGCGG-AGCA-U-GU-UGC-UUAAUU-CG-AGCCAA-CG--CGAAGAA-CCUUA-CCAAG-GC-UUGAC-A-U-C-G----------C---CGGA-----AA----CAU---C-A---GAGA--UGU-G-G-GGUC---------------CU-------UU--------------------------------------------------------------------------U----------GG-----------------GCC-GG-UGA---CA--GGU-GG-UGCAUGG-CUG--UCG-UC-A-GC-U---CG-UGU-C-GUGA-GAUGU-UGG-G-UUAA-GU-CCCGCAA--------CGAG-C--GCAACCC-UC-G-UU--CCAUG--UUGC-CAGCGA-C-------------------------------UU---CGG----------------------------------------GUGGG-GA-CU-C-A-UGG-GA-GA-CCG-CCG--GG--GU-CAA---CUC-G--GAGG-A-AGG-UG-GGG-AUG-ACG--UC-A-AGUC-AUCAU-G-CC-CCUUAU-G-UC-UU--GGGC-U-GCA-AA-CAUG--CUACAAUGGC-C-GG-UA--CAGAGGGC-U--------G-C-GA-UAC-CG-UGAGGUG--GA-G-CGAA-UCCCUU-AAAG-CC-G-GUC-UCAGUUCGGAU-CGAAGUCUGCAAC-U-C-GACUUCG-UGAAGU-CG-GAGU-CGC-UAGUA-AUCGC-AGA-UC-AGCAAC-GCUG-CGGUG-AAUAC-GUU--CCC-GGG-CCUUGUG----CACACCGCCC-GU-C-ACG-----UCA-CGA-AA--GU-CGG-CA-AC-ACCC-GAA-G-CCCG-UGG-C-CC-AA-CCA-C--------------------------------CUUGU------------------------------------------------GUGG-GGG-G-AG-CG-GU-CGA-AGGU-GGGGCC-GG-CG-AUU-GGGA-CG-----------------------------------------------------------------------------------------------------

>Accession:U49009::SeqID:5414::TaxID:46164
---------------------------------------------------------------------------------------------------------------G-CAA-GUC-GA-GCG--GA-AA-G-G--------------------------------------------------------------------------C-CC---UU---------------------------------U---GG-G---------------------------------------------------------------------------------AG-UAC-U-C--GAGC-G-GC-GA--A-CG-GG-UGAGU---AAC-AC-GUGAG-CAA--CCU-GC-CCCU--G-ACUU-U--GG-GAU-AA-GCC---UG-G-GAAA-C-UGGG-U--CUAAUACC-GGAU-AUG---------------------A-CUG-C--G-U---CAC--------------GC-AU-----------GUG---GU-GU----GGU-GGAAA-------G----------------------------------------------------------------------------------------------------------------------------------------------------------------------------------------------------------------------------------------------------------------------UUUUU---------------------------C-G--GUU----------GGGG--AUG---G-GCUCGC------GG----CCU--AUCA-G-CUU-G---UUGG-UG-GG-GUGAU-GG-CCUACC-AA-GGC-GA-CGA------------CG-GGU-AA-C-CGG-CCU-G-AGA-GGGC----GA-C-CGG-UCAC-ACUGG-G-ACUGA-GA-CACG--GCCC-AGA-CUCC-UACG--GGAG-GC-AG-C-A-GU-GGGG-AAUAUUGCGCAAU--GGGC-GGAG-GCC-UGAGCCA-GCGACGCC-GC-GUG-A-GG-G-AU-GAC-GGCC--UU-CG--GG-UUGUAAA--CCUCUUUC-AG-CA--GG-GAC--GA-AG-C-------------------UUUG-------------------------------------------G--U-GA-CG-GU-A-CCU-G-CAG-AA--GAAG---------CGCCGGCU-AACUAC-GUGCCA--GCAGCCGCGGUA-GU-A-C-GUAG-GGCG-C--AAG-CGUUGUCC-GGAAUUAUU-GGGCGUAAAGAGC-UCG-UA-G-GCG-GUUU-G-UC-GCGUCU-G---UCGUG-AAAGC--CACGGC---UU-AA-CCG-UG-G-GUC--UGCG-GUGGA-UAC-GGGCA-GACU-A-GAGGC-----AGGUA--GGGGAGAA-UGGAAUU-CCCGGU-GUA-GCG-GUGAAG-UGC-GCAGAU-AUC-GGGAGGAACACCGG--U-G-GCGAAGGCGG--UUCUCUG-------------------------------G-GCC--U-G-UACUGACG-CUGAG-G-------------AG-CGAAA-GC-GU-GGG-GAGC-GAA-CA--GGAUUA-GAUAC-CCU-----GGUA-GUC----CACG-CC-GU--AAAC-G-UUGGG-CGCU---------AG-GU-GU-GGGGU-UCU--------------------U------------------------------CC-AC-------------------------------GGA-UUCCG-CG-CC-G--CA------GC-UAA--CGCA-UUAA-GCGCCCCG-CCU-G-GG-GAGUA-CGGC-C---GCAA---G-GCU-AAAACUC-AAA-GGAAUUG-ACGGG-G-G-C-CC--GC-A--CA-AGCGGCGG-AGCA-U-GU-UGC-UUAAUU-CG-AGCCAA-CG--CGAAGAA-CCUUA-CCAAG-GC-UUGAC-A-U-U-G----------C---CGGA-----AA----CCA--GC-A---GAGA--UGU---U-GGUC---------------CU-------UU-------------------------------------------------------------------------------------GG-----------------GCC-GG-UGA---CA--GGU-GG-UGCAUGG-CUG--UCG-UC-A-GC-U---CG-UGU-C-GUGA-GAUGU-UGG-G-UUAA-GU-CCCGCAA--------CGAG-C--GCAACCC-UC-G-UU--CCAUG--UUGC-CAG-CA-C-------------------------------UU---CGG----------------------------------------GUGGG-GA-CU-C-A-UGG-GA-GA-CCG-CCG--GG--GU-CAA---CUC-G--GAGG-A-AGG-UG-GGG-AUG-ACG--UC-A-AGUC-AUCAU-G-CC-CCUUAU-G-UC-UU--GGGC-U-GCA-AA-CAUG--CUACAAUGGC-C-GG-UA--CAGAGGGC-U--------G-C-GA-UAC-CG-UGAGGUG--GA-G-CGAA-UCCCUU-AAAG-CC-G-GUC-UCAGUUCGGAU-CGAAGUCUGCAAC-U-C-GACUUCG-UGAAGU-CG-GAGU-CGC-UAGUA-AUCGC-AGA-UC-AGCAAC-GCUG-CGGUG-AAUAC-GUU--CCC-GGG-CCUUGUA----CACACCGCCC-GU-C-ACG-----UCA-CGA-AA--GU-CGG-CA-AC-ACCC-GAA-G-CCCG-UGG-C-CC-AA-CC-----------------------------------CUUGU--------------------------------------------------GG-GGG-G-AG-CG-GU-CGA-AGGU-GGGGCC-GG-CG-AUU-GGGA-CG-----------------------------------------------------------------------------------------------------

>Accession:D50668::SeqID:5419::TaxID:1993
----------------------------------------------UY-G-AU-CCU-GGCN-CAG-GAC-G-AAC-G-C--UG-GC-GGC-G-UGC-UU--AAC-AC-AUG-CAA-GUC-GA-GCG--GA-AA-G-G-------------------------------------------------------------------------CC-CC---UU---------------------------------CN--G-------------------------------------------------------------------------------------G-UAC-U-C--GAGC-G-GC-GA--A-CG-GG-UGAGU---AAC-AC-GUGAG-CAA--CCU-GC-CCCU--G-ACUC-U--GG-GAU-AA-GCC---CG-G-GAAA-C-UGGG-U--CUAAUACC-GGAU-GUG---------------------A-CGC-A--C-U---CUC--------------GC-AU-----------GGG--AUG-UG----UGU-GGAAA-------G----------------------------------------------------------------------------------------------------------------------------------------------------------------------------------------------------------------------------------------------------------------------UUNNU---------------------------C-G--GUU----------GGGG--AUG---G-GCUCGC------GG----CCU--AUCA-G-CUU-G---UUGG-UG-GG-GUGAU-GG-CCUACC-AA-GGC-GA-CGA------------CG-GGU-AA-C-CGG-CCU-G-AGA-GGGC----GA-C-CGG-UCAC-ACUGG-G-ACUGA-GA-CACG--GCCC-AGA-CUC--UACG--GGAG-GC-AG-C-A-GU-GGGG-AAUAUUGCGCAAU--GGGC-GGAA-GCC-UGACGCA-GCGACGCC-GC-GUG-A-GG-G-AU-GAC-GGCC--UU-CG--GG-UUGUAAA--CCUCUUUC-AG-CA--GG-GAC--GA-AG-C-------------------UAAC-------------------------------------------G--U-GA-CG-GU-A-CCU-G-CAG-AA--GAAG---------CGCCGGCU-AACUAC-GUGCCA--GCAGCCGCGGUA-AU-A-C-GUAG-GGCG-C--AAG-CGUUGUCC-GGAAUUAUU-GGGCGUAAAGAGC-UCG-UA-G-GCG-GUUU-G-UC-GCGUCU-G---UCGUG-AAAGC-CCACGGC---UU-AA-CCG-UG-G-GUC--UGCG-GUGGA-UAC-GGGCA-GACU-A-GAGGC-----AGGUA--GGGGAGAA-UGGAAUU-CCCGGU-GUA-GCG-GUGAAA-UGC-GCAGAU-AUC-GGGAGGAACACCGG--U-G-GCGAAGGCGG--UUCUCUG-------------------------------G-GCC--U-G-UACUGACG-CUGAG-G-------------AG-CGAAA-GC-GU-GGG-GAGC-GAA-CA--GGAUUA-GAUAC-CCU-----GGUA-GUC----NACG-CC-GU--AAAC-G-UUGGG-CGCU---------AG-GU-GU-GGGGU-UCU--------------------U------------------------------CC-AC-------------------------------GGA-UUCCG-CG-CC-G--UA------GC-UAA--CGCA-UUAA-GCGCCNCG-CCU-G-GG-GAGUA-CGGC-C---GCAA---G-GCU-AAAACUC-AAA-GGAAUUG-ACGGG-G-G-N-NN--GC-A--CA-AGCGGCGG-AGCA-U-GU-UGC-UUAAUU-CG-ACGCAA-CG--CGAAGAA-CCUUA-CCAAG-GC-UUGAC-A-U-U-G----------C---CGGA-----AA----ACC-UGC-A---GAGA--UGU-G-G-GGUC---------------CU-------NN--------------------------------------------------------------------------NU---------GG-----------------GCC-GG-UGA---CA--GGU-GG-UGCAUGG-CUG--UCG-UC-A-GC-U---CG-UGU-C-GUGA-GAUGU-UGG-G-UUAA-GU-CCCGCAA--------CGAG-C--GCAACCC-UN-G-UN--CCAUG--UUGC-CAG-CA-C-------------------------------UU---CGG----------------------------------------GUGGG-GA-CU-C-A-UGG-GA-GA-CCG-CCG--GG--GU-CAA---CUC-G--GAGG-A-AGG-UG-GGN-AUG-ACG--UC-A-AGUC-AUCAU-G-CC-CCUUAU-G-UC-UU--GGGC-U-GCA-AA-CAUG--CUACAAUGGC-C-GG-UA--CAGAGGGC-U--------G-C-GA-UAC-CG-UGAGGUG--GA-G-CGAA-UCCCUU-NAAG-CC-G-GUC-UCAGUUCGGAU-CGAAGUCUGCAAC-U-C-GACUUNG-UGAAGU-CG-GAGU-CGC-UAGUA-AUCGC-AGANUC-AGCAAC-GCUG-CGGUG-AAUAC-GUU------------------------------------------------------------------------------------------------------------------------------------------------------------------------------------------------------------------------------------------------------------------------------------------------------------------------------------------------------

>Accession:X97889::SeqID:5420::TaxID:1993
---------------------------------------------------------------------------C-G-C--UG-GC-GGC-G-UGC-UU--AAC-AC-AUG-CAA-GUC-GA-GCG--GA-AA-G-G-------------------------------------------------------------------------CC-CC---UU---------------------------------CG--GG-G----------------------------------------------------------------------------------G-UAC-U-C--GAGC-G-GC-GA--A-CG-GG-UGAGU---AAC-AC-GUGAG-CAA--CCU-GC-CCCU--G-ACUC-U--GG-GAU-AA-GCC---CG-G-GAAA-C-UGGG-U--CUAAUACC-GGAU-GUG---------------------A-CGC-A--C-U---CUC--------------GC-AU-----------GGG--AUG-UG----UGU-GGAAA-------G----------------------------------------------------------------------------------------------------------------------------------------------------------------------------------------------------------------------------------------------------------------------UUUUU---------------------------C-G--GUU----------GGGG--AUG---G-GCUCGC------GG----CCU--AUCA-G-CUU-G---UUGG-UG-GG-GUGAU-GG-CCUACC-AA-GGC-GA-CGA------------CG-GGU-AA-C-CGG-CCU-G-AGA-GGGC----GA-C-CGG-UCAC-ACUGG-G-ACUGA-GA-CACG--GCCC-AGA-CUCC-UACG--GGAG-GC-AG-C-A-GU-GGGG-AAUAUUGCGCAAU--GGGC-GGAA-GCC-UGACGCA-GCGACGCC-GC-GUG-A-GG-G-AU-GAC-GGCC--UU-CG--GG-UUGUAAA--CCUCUUUC-AG-CA--GG-GAC--GA-AG-C-------------------UAAC-------------------------------------------G--U-GA-CG-GU-A-CCU-G-CAG-AA--GAAG---------CGCCGGCU-AACUAC-GUGCCA--GCAGCCGCGGUA-AU-A-C-GUAG-GGCG-C--AAG-CGUUGUCC-GGAAUUAUU-GGGCGUAAAGAGC-UCG-UA-G-GCG-GUUU-G-UC-GCGUCU-G---UCGUG-AAAGC-CCACGGC---UU-AA-CCG-UG-G-GUC--UGCG-GUGGA-UAC-GGGCA-GACU-A-GAGGC-----AGGUA--GGGGAGAA-UGGAAUU-CCCGGU-GUA-GCG-GUGAAA-UGC-GCAGAU-AUC-GGGAGGAACACCGG--U-G-GCGAAGGCGG--CUCUCUG-------------------------------G-GCC--U-G-UACUGACG-CUGAG-G-------------AG-CGAAA-GC-GU-GGG-GAGC-GAA-CA--GGAUUA-GAUAC-CCU-----GGUA-GUC----CACG-CC-GU--AAAC-G-UUGGG-CGCU---------AG-GU-GU-GGGGU-UCU--------------------U------------------------------CC-AC-------------------------------GGA-UUCCG-CG-CC-G--UA------GC-UAA--CGCA-UUAA-GCGCCCCG-CCU-G-GG-GAGUA-CGGC-C---GCAA---G-GCU-AAAACUC-AAA-GGAAUUG-ACGGG-G-G-C-CC--GC-A--CA-AGCGGCGG-AGCA-U-GU-UGC-UUAAUU-CG-ACGCAA-CG--CGAAGAA-CCUUA-CCAAG-GC-UUGAC-A-U-U-G----------C---CGGA-----AA----ACC-UGC-A---GAGA--UGU-G-G-GGUC---------------CU-------UU--------------------------------------------------------------------------UU---------GG-----------------GCC-GG-UGA---CA--GGU-GG-UGCAUGG-CUG--UCG-UC-A-GC-U---CG-UGU-C-GUGA-GAUGU-UGG-G-UUAA-GU-CCCGCAA--------CGAG-C--GCAACCC-UC-G-UU--CCAUG--UUGC-CAG-CA-C-------------------------------UU---CGG----------------------------------------GUGGG-GA-CU-C-A-UGG-GA-GA-CCG-CCG--GG--GU-CAA---CUC-G--GAGG-A-AGG-UG-GGG-AUG-ACG--UC-A-AGUC-AUCAU-G-CC-CCUUAU-G-UC-UU--GGGC-U-GCA-AA-CAUG--CUACAAUGGC-C-GG-UA--CAGAGGGC-U--------G-C-GA-UAC-CG-UGAGGUG--GA-G-CGAA-UCCCUU-AAAG-CC-G-GUC-UCAGUUCGGAU-CGAAGUCUGCAAC-U-C-GACUUCG-UGAAGU-CG-GAGU-CGC-UAGUA-AUCGC-AGA-UC-AGCAAC-GCUG-CGGUG-AAUAC-GUU--CCC-GGG-CCUUGUA----CACACCGCCC-GU-C-ACG-----UCA-CGA-AA--GU-CGG-CA-AC-ACCC-GAA-G-CCCG-UGG-C-CC-AA-CC-----------------------------------CUUGU--------------------------------------------------GG-GGG-G-AG-CG-GU-CGA-AGGU-GGGGCC-GG-CG-AUU-GGGA-CG---AAGUC-GUAA-CAA------------------------------------------------------------------------------------

>Accession:U49010::SeqID:5434::TaxID:1994
---------------------------------------------------------------------------------------------------------------G-CAA-GUC-GA-GCG--GA-AA-G-G--------------------------------------------------------------------------C-CC---UU---------------------------------CG--GG-G----------------------------------------------------------------------------------G-UAC-U-C--GAGC-G-GC-GA--A-CG-GG-UGAGU---AAC-AC-GUGAG-CAA--CCU-GC-CCCU--G-ACUC-U--GG-GAU-AA-GCC---UG-G-GAAA-C-CGGG-U--CUAAUACC-GGAU-AUG---------------------A-CCC-U--C-C---AUC--------------GC-AU-----------GGU--GUG-AG----GGU-GGAAA-------G----------------------------------------------------------------------------------------------------------------------------------------------------------------------------------------------------------------------------------------------------------------------UUUUU---------------------------C-G--GUU----------GGGG--AUG---G-GCUCGC------GG----CCU--AUCA-G-CUU-G---UUGG-UG-GG-GUGAU-GG-CCUACC-AA-GGC-GA-CGA------------CG-GGU-AA-C-CGG-CCU-G-AGA-GGGC----GA-C-CGG-UCAC-ACUGG-G-ACUGA-GA-CACG--GCCC-AGA-CUCU-UACG--GGAG-GC-AG-C-A-GU-GGGG-AAUCUUGCGCAAU--GGGC-GGAA-GCC-UGAGCCA-GCGACGCC-GC-GUG-G-GG-G-AU-GAC-GGCC--UU-CG--GGGUUGUAAA--CCUCUUUC-AG-CA--GG-GAC--GA-AG-C-------------------UAAC-------------------------------------------G--U-GA-CG-GU-A-CCU-G-CAG-AA--GAAG---------CGCCGGCU-AACUAC-GUGCCA--GCAGCCGCGGUA-AU-A-C-GUAG-GGCG-C--AAG-CGUUGUCC-GGAAUUAUU-GGGCGUAAAGAGC-UCG-UA-G-GCG-GUUU-G-UU-GCGUCC-G---UCGUG-AAAGC-CCACGGC---UU-AA-CUG-UG-G-GUC--UGCG-GUGGA-UAC-GGGCA-GACU-A-GAGGC-----AGGUA--GGGGAGCA-UGGAAUU-CCCGGU-GUA-GCG-GUGAAA-UGC-GCAGAU-AUC-GGGAGGAACACCGG--U-G-GCGAAGGCGG--UGCUCUG-------------------------------G-GCC--U-G-UACUGACG-CUGAG-G-------------AG-CGAAA-GC-GU-GGG-GAGC-GAA-CA--GGAUUA-GAUAC-CCU-----GGUA-GUC----CACG-CC-GU--AAAC-G-UUGGG-CGCU---------AG-GU-GU-GGGGU-CCU--------------------U------------------------------CC-AC-------------------------------GGA-UUCCG-CG-CC-G--CA------GC-UAA--CGCA-UUAA-GCGCCCCG-CCU-G-GG-GAGUA-CGGC-C---GCAA---G-GCU-AAAACUC-AAA-GGAAUUG-ACGGG-G-G-C-C---GC-A--CA-AGCGGCGG-AGCA-U-GU-UGC-UUAAUU-CG-AGCCAA-CG--CGAAGAA-CCUUA-CCAAG-GC-UUGAC-A-U-C-G----------C---CGAA-----AA----CU--CGC-A---GAGA--UGC-G-G-GGUC---------------CU-------UU--------------------------------------------------------------------------U----------GG-----------------GCC-GG-UGA---CA--GGU-GG-UGCAUGG-CUG--UCG-UC-A-GC-U---CG-UGU-C-GUGA-GAUGU-UGG-G-UUAA-GU-CCCGCAA--------CGAG-C--GCAACCC-UC-G-UU--CCAUG--UUGC-CAG-CA-C-------------------------------UU---CGG----------------------------------------GUGGG-GA-CU-C-A-UGG-GA-GA-CCG-CCG--GG--GU-CAA---CUC-G--GAGG-A-AGG-UG-GGG-AUG-ACG--UC-A-AGUC-AUCAU-G-CC-CCUUAU-G-UC-UU--GGGC-U-GCA-AA-CAUG--CUACAAUGGC-C-GG-UA--CAAAGGGC-U--------G-C-GA-UAC-CG-UGAGGUG--GA-G-CGAA-UCCCGU-AAAG-CC-G-GUC-UCAGUUCGGAU-CGAAGUCUGCAAC-U-C-GACUUCG-UGAAGU-CG-GAGU-CGC-UAGUA-AUCGC-AGA-UC-AGCAAC-GCUG-CGGUG-AAUAC-GUU--CCC-GGG-CCUUGUA----CACACCGCCC-GU-C-GCG-----UCA-CGA-AA--GU-CGG-CA-AC-ACCC-GAA-G-CCCG-UGG-C-CC-AA-CC-----------------------------------UUUU---------------------------------------------------GG-GGG-G-AG-CG-GU-CGA-AGGU-GGGGCC-GG-CG-AUU-GGGA-CG-----------------------------------------------------------------------------------------------------

>Accession:D50667::SeqID:5466::TaxID:46165
---------------------------------------------UUU-G-AU-CCU-GGCU-CAG-GAC-G-AAC-G-C--UG-GC-GGC-G-UGC-UU--AAC-AC-AUG-CAA-GUC-GA-GCG--GA-AA-G-N-------------------------------------------------------------------------CC-CC---UU---------------------------------CN--GN--------------------------------------------------------------------------------------UAC-U-C--NAGC-G-GC-GA--A-CG-GG-UGAGU---AAC-AC-GUGAG-CAA--CCU-GC-CCCU--G-ACUC-U--GG-NAU-AA-GCC---CG-G-GAAA-C-UGGG-U--CUAAUACC-GGAU-AUG---------------------A-CSA-C--U-G---GUC--------------GC-AU-----------GAU--CGU-GU----GGU-GGAAA-------G----------------------------------------------------------------------------------------------------------------------------------------------------------------------------------------------------------------------------------------------------------------------UUNNN---------------------------Y-N--GUU----------GGGG--AUG---G-GCUNGC------GG----CCU--AUCA-G-CUU-G---UUGG-UG-GG-GUGAU-GG-CCUACC-AA-GGC-GA-CGA------------CG-GGU-AA-C-CGG-CCU-G-AGA-GGGC----GA-C-CGG-UCAC-ACUGG-G-ACUGA-GA-CACG--GCCN-AGA-CU-C-UACG--GGAG-GC-AG-C-A-GU-GGGG-AAUAUUGCGCAAU--GGGC-GGAA-GCC-UGACGCA-GCGACGCC-GC-GUG-A-GG-G-AU-GAC-GGCC--UU-CG--GG-UUGUAAA--CCUCUUUC-AG-CA--GG-GAC--GA-AG-C-------------------UAAC-------------------------------------------G--U-GA-CG-GU-A-CCU-G-CAG-AA--GAAG---------CGCCGGCU-AACUAC-GUGCCA--GCAGCCGCGGUA-AU-A-C-GUAG-GGCG-C--AAG-CGUUGUCC-GGAAUUAUU-GGGCGUAAAGAGC-UCG-UA-G-GCG-GUUU-G-UC-GCGUCU-G---UCGUG-AAAGC-CCACGGC---UU-AA-CCG-UG-G-GUC--UGCG-GUGGA-UAC-GGGCA-GACU-A-GAGGC-----AGGUA--GGGGAGAA-CGGAAUU-CCCGGU-GUA-GCG-GUGAAA-UGC-GCAGAU-AUC-GGGAGGAACACCGG--U-G-GCGAAGGCGG--UUCNCUG-------------------------------G-GCC--U-G-UACUGACG-CUGAG-G-------------AG-CGAAA-GC-GU-GGG-GAGC-GAA-CA--GGAUUA-GAUAC-CCU-----GGUA-GUC----NACG-CC-GC--AAAC-G-UUGGG-CGCU---------AG-GU-GU-GGGGU-CCU--------------------U------------------------------CC-AC-------------------------------GGA-UUCCG-CG-CC-G--CA------GC-UAA--CGCA-UUAA-GCGCCNCG-CCU-G-GG-GAGUA-CGGC-C---GCAA---G-GCU-AAAACUC-AAA-GGAAUUG-ACGGG-G-G-C-CN--GC-A--CA-AGCGGCGG-AGCA-U-GU-UGC-UUAAUU-CG-ACGCAA-CG--CGAAGAA-CCUUA-CCAAG-GC-UUGAC-A-U-N-G----------C---CGGA-----AA----AC--AUN-A---GAGA--UGG-U-G-GGUC---------------CU-------NN--------------------------------------------------------------------------U----------GG-----------------GCC-GG-UGA---CA--GGU-GG-UGCAUGG-CUG--UCG-UC-A-GC-U---CG-UGU-C-GUGA-GAUGU-UGG-G-UUAA-GU-CCCGCAA--------CGAG-C--GCAACCC-UN-G-UN--CCAUG--UUGC-CAG-CA-C-------------------------------UU---NGG----------------------------------------GUGGG-GA-CU-C-A-UGG-GA-GA-CCG-CCG--GG--GU-CAA---CUC-G--GAGG-A-AGG-UG-GGN-AUG-ACG--UC-A-AGUC-AUCAU-G-CC-CCUUAU-G-UC-UU--GGGC-U-GCA-AA-CAUG--CUACAAUGGC-C-GG-UA--CAGAGGGC-U--------G-C-GA-UAC-CG-UGAGGUG--GA-G-CGAA-UCCCUU-AAAG-CC-G-GUC-UCAGUUCGGAU-CGAAGUCUGCAAC-U-C-GACUUCG-UGAAGU-CG-GAGU-CGC-UAGUA-AUNGC-AGANNC-AGCAAC-GCUG-CGGUG-AAUAC-GU-------------------------------------------------------------------------------------------------------------------------------------------------------------------------------------------------------------------------------------------------------------------------------------------------------------------------------------------------------

>Accession:U49011::SeqID:5467::TaxID:46165
---------------------------------------------------------------------------------------------------------------G-CAA-GUC-GA-GCG--GA-AA-G-G--------------------------------------------------------------------------C-CC---UU---------------------------------CG--GG-G----------------------------------------------------------------------------------G-UAC-U-C--GAGC-G-GC-GA--A-CG-GG-UGAGU---AAC-AC-GUGAG-CAA--CCU-GC-CCCU--G-ACUC-U--GG-GAU-AA-GCC---CG-G-GAAA-C-UGGG-U--CUAAUACC-GGAU-AUG---------------------A-CCA-C--U-G---GUC--------------GC-AU-----------GAU--CGU-GU----GGU-GGAAA-------G----------------------------------------------------------------------------------------------------------------------------------------------------------------------------------------------------------------------------------------------------------------------UUUUU---------------------------C-G--GUU----------GGGG--AUG---G-GCUCGC------GG----CCU--AUCA-G-CUU-G---UUGG-UG-GG-GUGAU-GG-CCUACC-AA-GGC-GA-CGA------------CG-GGU-AA-C-CGG-CCU-G-AGA-GGGC----GA-C-CGG-UCAC-ACUGG-G-ACUGA-GA-CACG--GCCCGAGA-CUCC-UACG--GGAG-GC-AGGC-A-GU-GGGG-AAUAUUGCGCAAU--GGGC-GGAA-GCC-UGAGCCA-GCGACGCC-GC-GUG-A-GG-G-AU-GAC-GGCC--UU-CG--GG-UUGUAAA--CCUCUUUC-AG-CA--GG-GAC--GA-AG-C-------------------UAAC-------------------------------------------G--U-GA-CG-GU-A-CCU-G-CAG-AA--GAAG---------CGCCGGCU-AACUAC-GUGCCA--GCAGCCGCGGUA-AU-A-C-GUAG-GGCG-C--AAG-CGUUGUCC-GGAAUUAUU-GGGCGUAAAGAGC-UCG-UA-G-GCG-GUUU-G-UC-GCGUCU-G---UCGUG-AAAGC--CACGGC---UU-AA-CCG-UG-G-GUC--UGCG-GUGGA-UAC-GGGCA-GACU-A-GAGGC-----AGGUA--GGGGAGAA-CGGAAUU-CCCGGU-GUA-GCG-GUGAAA-UGC-GCAGAU-AUC-GGGAGGAACACCGG--U-G-GCGAAGGCGG--UUCUCUG-------------------------------G-GCC--U-G-UACUGACG-CUGAG-G-------------AG-CGAAA-GC-GU-UGG-GAGC-GAA-CA--GGAUUA-GAUAC-CCU-----GGUA-GUC----CACG-CC-GU--AAAC-G-UUGGG-CGCU---------AG-GU-GU-GGGGU-CCU--------------------U------------------------------CC-AC-------------------------------GGA-UUCCG-CG-CC-G--CA------GC-UAA--CGCA-UUAA-GCGCCCCG-CCU-G-GG-GAGUA-CGGC-C---GCAA---G-GCU-AAAACUC-AAA-GGAAUUG-ACGGG-G-G-C-C---GC-A--CA-AGCGGCGG-AGCA-U-GU-UGC-UUAAUU-CG-AGCCAA-CG--CGAAGAA-CCUUA-CCAAG-GC-UUGAC-A-U-C-G----------C---CGGA-----AA----CAU---C-A---GAGA--UGU-G-G-GGUC---------------CU-------UU--------------------------------------------------------------------------U----------GG-----------------GCC-GG-UGA---CA--GGU-GG-UGCAUGG-CUG--UCG-UC-A-GC-U---CG-UGU-C-GUGA-GAUGU-UGG-G-UUAA-GU-CCCGCAA--------CGAG-C--GCAACCC-UC-G-UU--CCAUG--UUGC-CAG-CA-CC-------------------------------U---UCG---------------------------------------GGUGGG-GA-CU-C-A-UGG-GA-GA-CCG-CCG--GG--GU-CAA---CUC-G--GAGG-A-AGG-UG-GGG-AUG-ACG--UC-A-AGUC-AUCAU-G-CC-CCUUAU-G-UC-UU--GGGC-U-GCA-AA-CAUG--CUACAAUGGC-C-GG-UA--CAGAGGGC-U--------G-C-GA-UAC-CG-UGAGGUG--GA-G-CGAA-UCCCUU-AAAG-CC-G-GUC-UCAGUUCGGAU-CGAAGUCUGCAAC-U-C-GACUUCG-UGAAGU-CG-GAGU-CGC-UAGUA-AUCGC-AGA-UC-AGCAAC-GCUG-CGGUG-AAUAC-GUU--CCC-GGG-CCUUGUA----CACACCGCCC-GU-C-ACG-----UCA-CGA-AA--GU-CGG-CA-AC-ACCC-GAA-G-CCCG-UGG-C-CC-AA-CCA-C--------------------------------CUUGU------------------------------------------------GUGG-GGG-G-AG-CG-GU-CGA-AGGU-GGGGCC-GG-CG-AUU-GGGA-CG-----------------------------------------------------------------------------------------------------

>Accession:X53224::SeqID:5528::TaxID:1658
------------------------------------------------------------------------------------------------------------------------------------------------------------------------------------------------------------------------------------------------------------------------------------------------------------------------------------------------------------------------------------G-GG-UGAGU---AAC-AC-GUGAG-UAA--CCU-GC-CCCN--N-ACUU-C--UG-GAU-AA-CCG---CU-U-GAAA-G-GGUN-G--CUAAUACG-GGAU-AUU---------------------U-UGG-C--C-UG--CUC--------------GC-AU-----------GGG--UGG-GU----UUG--GAAA-------GG-------------------------------------------------------------------------------------------------------------------------------------------------------------------------------------------------------------------------------------------------------------------UUCUUUUU------------------------C-U-G--GUU----------GGGG--AUG---G-GCUCGC------GG----CCU--AUCA-G-CUU-G---UUGG-UG-GG-GUGAU-GG-CCUACC-AA-GGC-UU-UGA------------CG-GGU-AG-C-CGG-CCU-G-AGA-GGGU----GG-A-CGG-CCAC-ACUGG-G-ACUGA-GA-CACG--GCCC-AGA-CUCC-UACG--GGAG-GC-AG-C-A-GU-GNGG-AAUAUUGCACAAU--GGGC-GCAA-GCC-UGAUGCA-GCGACGCC-GC-GUG-A-GG-G-AU-GUA-GGCC--UU-CG--GG-UUGUGAA--CCUCUUUC-GC-CA--GU-GAA--GC-AG-G-CC--GCC-UC--------UUUGU----------------GGG-GU-GG-----------------U--U-GA-CG-GU-A-GCU-G-GAU-AA--GAAG---------CGCCGGCU-AACUAC-GUGCCA--GCAGCCGCGGUA-AU-A-C-GUAG-GGCG-C--NAG-CGUUGUCC-GGAAUUAUU-GGGCGUAAAGAGC-UNG-UA-G-GCG-GCUN-G-UC-GCGUCU-N---UCGUG-AAAUC-CUCUNGC---UN-AA-CUG-GA-G-GCU--UNCG-GUGGG-UAC-GGGCC-GGCU-N-GAGUG-----CGGUA--GGGGAGAC-UGGAACU-CCUGGU-GUA-GCG-GUGGAA-UGC-GCAGAU-AUC-AGGAGGAACACCGG--U-G-GCGAAGGCGG--GUCUCUG-------------------------------G-GCC--G-G-UACUGACG-CUGAG-G-------------AG-CGAAA-GC-GU-GGG-GAGC-GAA-CA--GGAUUA-GAUAC-CCU-----GGUA-GUC----CACG-CC-GU--AAAC-G-UUGGG-CACU---------AG-GU-GG-GGGCU-CUU---------------------------------------------------UC-CG-----------------G-------------GGU-UUCCG-CG-CC-G--UA------GC-UAA--CGCA-UUAA-GUGCCCCG-CCU-G-GG-GAGUA-CGGC-C---GCAA---G-GCU-AAAACUC-AAA-GGAAUUG-ACGGG-G-N-C-CC--GC-A--CA-AGCGGCGG-AGCA-U-GC-GGA-UUAAUU-CG-AUGNAA-CG--CGAAGAA-CCUUA-CCAAG-GC-UUGAC-A-U-G-U----------G---GGUG-----UU----GAU-CAC-G---GAGA--CGU-G-G-UUU---C------------UC-------UU--------------------------------------------------------------------------CG---------GA-------------G---CGC-CU-UCA---CA--GGU-GG-UGCAUGG-UUG--UCG-UC-A-GC-U---CG-UGU-C-GUGA-GAUGU-UGG-G-UUNA-GU-CCCGCAA--------CGAG-C--GCAACCC-UU-G-UC--NCGUG--UUGC-CAG-CA-C---------------------------G---UN---GUG----------------------------------------GUGGG-GA-CU-C-G-CGG-GA-GA-CUG-CCG--GG--GU-NNA---CUC-G--GAGG-A-AGG-UG-GGG-AUG-ACG--UC-A-AAUC-AUCAU-G-CC-CCUUAU-G-UC-UU--GGGC-U-UCA-CG-CAUG--CUACAAUGGC-U-GG-UA--CAGAGGGU-U--------G-C-GA-UGU-CG-UNAGGCG--GA-G-CGAA-UCCCUU-AAAG-CC-A-GUC-UCAGUUCGGAU-CGGUGUCUGCAAC-U-C-GACACCG-UGAAGU-NG-GAGU-CGC-UAGUA-AUCGC-AGA-UC-AGCNAC-GCUG-CGGUG-AAUAC-GUU--CUC-GGG-CCUUGUA----CACACCGCCC-CU-C-ACG-----NNA-UNA-AA--GC-UGG-CA-AC-ACCC-GAA-G-CCCG-UGG-C-CU----------------------------------------UAU--------------------------------------------------------GGG-G-AG-CG-GU-CGA-AGGU-NGGGCU-NG-U------------------------------------------------------------------------------------------------------------------

>Accession:X81061::SeqID:5529::TaxID:1658
-------------------------------------------------G-AU-CCU-GGCU-CAG-GAC-G-AAC-G-C--UG-CC-GGC-G-UGC-UU--AAC-AC-AUG-CAA-GUC-GA-ACG--GU----------GA-----------------------------------------------------------------AGCCC-AG---NU---------------------------------UG--CU-GGGUG---------------------------------------------------------------------------G--------A-U--GAGU-G-GC-GA--A-CG-GG-UGAGU---AAC-AC-GUGAG-UAA--CCU-GC-CCCU--G-ACUU-C--UG-GAU-AA-CCG---CU-U-GAAA-G-GGUG-G--CUAAUACG-GGAU-AUU---------------------U-UGG-C--C-UG--CUC--------------GC-AU-----------GGG--UGG-GU----UUG--GAAA-------GG-------------------------------------------------------------------------------------------------------------------------------------------------------------------------------------------------------------------------------------------------------------------UUCUUUUU------------------------C-U-G--GUU----------GGGG--AUG---G-GCUCGC------GG----CCU--AUCA-G-CUU-G---UUGG-UG-GG-GUGAU-GG-CCUACC-AA-GGC-UU-UGA------------CG-GGU-AG-C-CGG-CCU-G-AGA-GGGU----GG-A-CGG-CCAC-ACUGG-G-ACUGA-GA-CACG--GCCC-AGA-CUCC-UACG--GGAG-GC-AG-C-A-GU-GGGG-AAUAUUGCACAAU--GGGC-GCAA-GCC-UGAUGCA-GCGACGCC-GC-GUG-A-GG-G-AU-GUA-GGCC--UU-CG--GG-UUGUGAA--CCUCUUUC-GC-CA--GU-GAA--GC-AG-G-CC--GCC-UU--------CUUUGU---------------GGG-GU-GG-----------------U--U-GA-CG-GU-A-GCU-G-GAU-AA--GAAG---------CGCCGGCU-AACUAC-GUGCCA--GCAGCCGCGGUA-AU-A-C-GUAG-GGCG-C--GAG-CGUUGUCC-GGAAUUAUU-GGGCGUAAAGAGC-UCG-UA-G-GCG-GCUG-G-UC-GCGUCU-G---UCGUG-AAAUC-CUCUGGC---UU-AA-CUG-GA-G-GCU--UGCG-GUGGG-UAC-GGGCC-GGCU-U-GAGUG-----CGGUA--GGGGAGAC-UGGAAUU-CCUGGU-GUA-GCG-GUGGAA-UGC-GCAGAU-AUC-AGGAGGAACACCGG--U-G-GCGAAGGCGG--GUCUCUG-------------------------------G-GCC--G-U-UACUGACG-CUGAG-G-------------AG-CGAAA-GC-GU-GGG-GAGC-GAA-CA--GGAUUA-GAUAC-CCU-----GGUA-GUC----CACG-CC-GU--AAAC-G-UUGGG-CACU---------AG-GU-GU-GGGGG-CUCU--------------------------------------------------UU-CC----------------GG-------------GGU-UUCCG-CG-CC-G--UA------GC-UAA--CGCA-UUAA-GUGCCCCG-CCU-G-GG-GAGUA-CGGC-C---GCAA---G-GCU-AAAACUC-AAA-GGAAUUG-ACGGG-G-G-C-CC--GC-A--CA-AGCGGCGG-AGCA-U-GC-GGA-UUAAUU-CG-AUGCAA-CG--CGAAGAA-CCUUA-CCAAG-GC-UUGAC-A-U-G-U----------G---GGUG-----UU----GAU-CAC-G---GAGA--CGU-G-G-UUU---CU------------C-------UU--------------------------------------------------------------------------CG---------G-------------AG---CGC-CU-UCA---CA--GGU-GG-UGCAUGG-UUG--UCG-UC-A-GC-U---CG-UGU-C-GUGA-GAUGU-UGG-G-UUAA-GU-CCCGCAA--------CGAG-C--GCAACCC-UU-G-UC--CCGUG--UUGC-CAG-CA-C---------------------------G---UU---GUG----------------------------------------GUGGG-GA-CU-C-G-CGG-GA-GA-CUG-CCG--GG--GU-UAA---CUC-G--GAGG-A-AGG-UG-GGG-AUG-ACG--UC-A-AAUC-AUCAU-G-CC-CCUUAU-G-UC-UU--GGGC-U-UCA-CG-CAUG--CUACAAUGGC-U-GG-UA--CAGAGGGU-U--------G-C-GA-UGU-CG-UGAGGCG--GA-G-CGAA-UCCCUU-AAAG-CC-A-GUC-UCAGUUCGGAU-CGGUGUCUGCAAC-U-C-GACACCG-UGAAGU-UG-GAGU-CGC-UAGUA-AUCGC-AGA-UC-AGCAAC-GCUG-CGGUG-AAUAC-GUU--CUC-GGG-CCUUGUA----CACACCGCCC-GU-C-ACG-----UCA-UGA-AA--GC-UGG-CA-AC-ACCC-GAA-G-CCCG-UGG-C-UU-AU-----------------------------------------------------------------------------------------------------------------------------------------------------------------------------------------------------------------------------------------------------

>Accession:X80412::SeqID:5540::TaxID:52767
----------------------------------------------------------------------------------------------UGC-UU--AAC-AC-AUG-CAA-GUC-GA-ACG--GU----------GA---------------------------------------------------------------UGCCCUG-GC---UU---------------------------------UU--GU-UGGGGUG-------------------------------------------------------------------------G--------A-U--GAGU-G-GC-GA--A-CG-GG-UGAGU---AAC-AC-GUGAG-UAA--CCU-GC-CCCC--U-UCUU-C--UG-GAU-AC-CGC---CA-C-GAAA-G-UGGU-G--UUAAUACG-GGAU-AUU---------------------C-UGG-C--U-CU--GUC--------------GC-AU-----------GGU--GGG-GU----UGG--GAAA-------GG-------------------------------------------------------------------------------------------------------------------------------------------------------------------------------------------------------------------------------------------------------------------UCUUUUGU------------------------C-U-G--GUG----------GGGG--AUG---G-GCUCGC------GG----CCU--AUCA-G-CUU-G---UUGG-UG-GG-GUGAU-GG-CCUACC-AA-GGC-GU-UGA------------CG-GGU-AG-C-CGG-CCU-G-AGA-GGGU----GG-A-CGG-GCAC-ACUGG-G-ACUGA-GA-CACG--GCCC-AGA-CUCC-UACG--GGAG-GC-AG-C-A-GU-GGGG-AAUAUUGCACAAU--GGGC-GGAA-GCC-UGAUGCA-GCGACGCC-GC-GUG-A-GG-G-AU-GGA-GGCC--UU-CG--GG-UUGUGAA--CCUCUUUC-GC-CA--GU-GAA--GC-AG-G-CC--CGC-UC-------CUUUUGGU--------------GGG-CG-GG-----------------U--U-GA-CG-GU-A-GCU-G-GAU-AA--GAAG---------CGCCGGCU-AACUAC-GUGCCA--GCAGCCGCGGUA-AU-A-C-GUAG-GGCG-C--GAG-CGUUGUCC-GGAAUUAUU-GGGCGUAAAGGGC-UUG-UA-G-GCG-GCUG-G-UC-GCGUCU-G---CCGUGAAAAUC-CUUCGGC---UU-AA-CCG-GG-G-GCU--UGCG-GUGGG-UAC-GGGCC-GGCU-U-GAGUG-----CGGUA--GGGGAGGC-UGGAAUU-CCUGGU-GUA-GCG-GUGGAA-UGC-GCAGAU-AUC-AGGAGGAACACCGG--U-G-GCGAAGGCGG--GUCUCUG-------------------------------G-GCC--G-U-UACUGACG-CUGAG-G-------------AG-CGAAA-GC-GU-GGG-GAGC-GAA-CA--GGAUUA-GAUAC-CCU-----GGUA-GUC----CACG-CU-GU--AAAC-G-UUGGG-CACU---------AG-GU-GU-GGGGG-GCCU--------------------------------------------------UU-CC----------------GG-------------GUU-GUCCG-CG-CC-G--UA------GC-UAA--CGCA-UUAA-GUGCCCCG-CCU-G-GG-GAGUA-CGGC-C---GCAA---G-GCU-AAAACUC-AAA-GGAAUUG-ACGGG-G-G-C-CC--GC-A--CA-AGCGGCGG-AGCA-U-GC-GGA-UUAAUU-CG-AUGCAA-CG--CGAAGAA-CCUUA-CCAAG-GC-UUGAC-A-U-G-U----------G---CCGG-----AU----GGU-CUC-G---GAGA--CGG-G-G-CUU---CC----------UCA-------UU-------------------------------------------------------------------------UUU---------UGG-----------GG---UCG-GUUNCA---CA--GGU-GG-UGCAUGG-UUG--UCG-UC-A-GC-U---CG-UGU-C-GUGA-GAUGU-UGG-G-UUAA-GU-CCCGCAA--------CGAG-C--GCAACCC-CU-G-UC--CCGUG--UUGC-CAG-CG-C---------------------------G---UU---GUG----------------------------------------GCGGG-GA-CU-C-G-CGG-GA-GA-CUG-CCG--GG--GU-CAA---CUC-G--GAGG-A-GGG-UG-GGG-AUG-ACG--UC-A-AAUC-AUCAU-G-CC-CCUUAU-G-UC-UU--GGGC-U-UCA-CG-CAUG--CUACAAUGGC-C-GG-UA--CAGAGGGU-U--------G-C-GA-UGC-CG-UGAGGCG--GG-G-CGAA-UCCCUU-AAAG-CC-G-GUC-UCAGUUCGGAU-CGGUGUCUGCAAC-U-C-GACACCG-UGAAGU-UG-GAGU-CGC-UAGUA-AUCGC-GGA-UC-AGCAAC-GCCG-CGGUG-AAUAC-GUC--CUC-GGG-CCUUGUA----CACACCGCCC-GU-C-ACG-----UCA-UGA-AA--GU-CGG-CA-AC-ACCC-GAA-G-CCCG-UGG-N-CU-UA-CGG-GG----------------------------------------------------------------------------------------------------------------------------------------------------------------------------------------------------------------------------------------------

>Accession:X80413::SeqID:5548::TaxID:52768
-------------------------------------------------G-AU-CCU-GGCU-CAG-GAC-G-AAC-G-C--UG-AC-GGC-G-UGC-UU--AAC-AC-AUG-CAA-GUC-GA-ACG--CU----------GAA----------------------------------------------------------------GCCUG-GC---UU--------------------------------UGU--GU-UGGGU------------------------------------------------------------------------------------G-GAUGAGU-G-GC-GA--A-CG-GG-UGAGU---AAC-AC-GUGAG-UAA--CCU-GC-CCUC--U-UCUU-C--GG-GAU-AA-CGG---UC-U-GAAA-G-GGCU-G--CUAAUACC-GGGU-AUU---------------------C-ACU-G--G-UC--CUC--------------GC-AU-----------GGG--GGU-UG----GUG--GAAA-------GG--------------------------------------------------------------------------------------------------------------------------------------------------------------------------------------------------------------------------------------------------------------------UUUUUU-------------------------C-U-G--GUG----------GGGG--AUG---G-GCUCGC------GG----CCU--AUCA-G-CUU-G---UUGG-UG-GG-GUGAU-GG-CCUACC-AA-GGC-UU-UGA------------CG-GGU-AG-C-CGG-CCU-G-AGA-GGGU----GA-C-CGG-UCAC-AUUGG-G-ACUGA-GA-UACG--GCCC-AGA-CUCC-UACG--GGAG-GC-AG-C-A-GU-GGGG-AAUAUUGCACAAU--GGGC-GAAA-GCC-UGAUGCA-GCGACGCC-GC-GUG-A-GG-G-AU-GGA-GGCC--UU-CG--GG-UUGUGAA--CCUCUUUC-GC-CC--GU-GGU--CA-AG-C-CG--CAA-C---------UGUGG-----------------GU-UG-UG-----------------G--U-GA-GG-GU-A-GUG-G-GUA-AA--GAAG---------CGCCGGCU-AACUAC-GUGCCA--GCAGCCGCGGUA-AU-A-C-GUAG-GGCG-C--GAG-CGUUGUCC-GGAAUUAUU-GGGCGUAAAGGGC-UUG-UA-G-GCG-GCUG-G-UC-GCGUCU-G---CCGUGAAAAUC-CUCUGGC---UC-AA-CUG-GG-G-GCG--UGCG-GUGGG-UAC-GGGCU-GGCU-U-GAGUG-----CGGUA--GGGGAGGC-UGGAACU-CCUGGU-GUA-GCG-GUGGAA-UGC-GCAGAU-AUC-AGGAAGAACACCGG--U-G-GCGAAGGCGG--GUCUCUG-------------------------------G-GCC--G-U-UACUGACG-CUGAG-G-------------AG-CGAAA-GC-GU-GGG-GAGC-GAA-CA--GGAUUA-GAUAC-CCU-----GGUA-GUC----CACG-CU-GU--AAAC-G-UUGGG-CACU---------AG-GU-GU-GGGGG-CCA---------------------------------------------------CC-CG-----------------U-------------GGU-UUCCG-CG-CC-G--UA------GC-UAA--CGCU-UUAA-GUGCCCCG-CCU-G-GG-GAGUA-CGGC-C---GCAA---G-GCU-AAAACUC-AAA-GGAAUUG-ACGGG-G-G-C-CC--GC-A--CA-AGCGGCGG-AGCA-U-GC-GGA-UUAAUU-CG-AUGCAA-CG--CGAAGAA-CCUUA-CCAAG-GC-UUGAC-A-U-G-C----------G---CCCC-----GG----GCG-CGC-G---GAGA--CGC-G-C-GCG----------------CA-------UU------------------------------------------------------------------------UGGU---------UG-----------------GGG-GU-GUG---CA--GGU-GG-UGCAUGG-UUG--UCG-UC-A-GC-U---CG-UGU-C-GUGA-GAUGU-UGG-G-UUAA-GU-CCCGCAA--------CGAG-C--GCAACCC-UU-G-CC--CUAUG--UUGC-CAG-CG-C---------------------------G---UU---AUG----------------------------------------GCGGG-GA-CU-C-G-UGG-GG-GA-CUG-CCG--GG--GU-UAA---CUC-G--GAGG-A-AGG-UG-GGG-AUG-ACG--UC-A-AAUC-AUCAU-G-CC-CCUUAU-G-UC-UU--GGGC-U-UCA-CG-CAUG--CUACAAUGGC-U-GG-UA--CAGAGGGU-U--------G-C-GA-UGC-CG-UGAGGCG--GG-G-CGAA-UCCCUU-AAAG-CC-G-GUC-UCAGUUCGGAU-UGGGGUCUGCAAC-U-C-GACCCCA-UGAAGG-UG-GAGU-CGC-UAGUA-AUCGC-AGA-UC-AGCAAC-GCUG-CGGUG-AAUAC-GUC--CUC-GGG-CCUUGUA----CACACCGCCC-GU-C-ACG-----UCA-CGA-AA--GU-UGG-UA-AC-GCCC-GAA-G-CCC------------------------------------------------------------------------------------------------------------------------------------------------------------------------------------------------------------------------------------------------------------------

>Accession:X80414::SeqID:5551::TaxID:52769
----------------------------------------------------------------------------------------------------------------------UC-GA-ACG--GG----CUU---------------------------------------------------------------CUGGGGUUCUGG-CU---UU--------------------------------UUU--GG-UUGGGGUUCUGG-------------------------------------------------------------------------GGG-U-U---AGU-G-GC-GA--A-CG-GG-UGAGU---AAC-AC-GUGAG-UAA--CCU-GC-CCUU--C-ACUU-C--UG-GAU-AA-CCG---CU-U-GAAA-G-GGUG-G--CUAAUACG-GGAU-GUUU--------------------C-UGG-G--U-CU--GUC--------------GC-AU-----------GGC--GGG-UU----CGG--GAAA-------GA---U--GGCACU---------------------------------------------------------------------------------------------------------------------------------------------------------------------------------------------------------------------------------------------------------GUUU----------------GGUGUU---UU-U-G--GUG----------GGGG--AUG---G-GCUCGC------GG----CCU--AUCA-G-CUU-G---UUGG-UG-GG-GUGAU-GG-CCUGCC-AA-GGC-UU-UGA------------CG-GGU-AG-C-CGG-CCU-G-AGA-GGGU----GG-G-CGG-UCAC-ACUGG-G-ACUGA-GA-UACG--GCCC-AGA-CUCC-UACG--GGAG-GC-AG-C-A-GU-GGGG-AAUAUUGCACAAU--GGGC-GGAA-GCC-UGAUGCA-GCGACGUC-GC-GUG-A-GG-G-AU-GGA-GGCC--UU-CG--GG-UUGUGAA--CCUCUUUC-GC-CA--GU-GAG--GA-AG-G-CC--UUG-CC--------CGUGU----------------GGU-GG-GG-----------------U--U-GA-CG-GU-A-GCUGG-GUU-AAUUGAAG---------CGCCGGCU-AACUAC-GUGCCA--GCAGCCGCGGUA-AU-A-C-GUAG-GGCG-C--GAG-CGUUGUCC-GGAAUUAUU-GGGCGUAAAGGGC-UUG-UA-G-GCG-GUUG-G-UC-GCGUCU-G---CCGUG-AAAUC-CUCUGGC---UC-AG-CUG-GG-G-GCG--UGCG-GUGGG-UAC-GGGCU-GGCU-U-GAGUG-----CGGUA--GGGGAGGC-UGGAACU-CCUGGU-GUA-GCG-GUGGAA-UGC-GCAGAU-AUC-AGGAGGAACACCGG--U-G-GCGAAGGCGG--GUCUCUG-------------------------------G-GCC--G-U-UACUGACG-CUGAG-G-------------AG-CGAAA-GC-GU-GGG-GAGC-GAA-CA--GGAUUA-GAUAC-CCU-----GGUA-GUC----CACG-CU-GU--AAAC-G-UUGGG-CACU---------AG-GU-GU-GGGGG-GUCU--------------------------------------------------UU-CC----------------GG-------------GUC-CUCCG-CG-CC-G--UA------GC-UAA--CGCA-UUAA-GUGCCCCG-CCU-G-GG-GAGUA-CGGC-C---GCAA---G-GCU-AAAACUC-AAA-GGAAUUG-ACGGG-G-G-C-CC--GC-A--CA-AGCGGCGG-AGCA-U-GC-GGA-UUAAUU-CG-AUGCAA-CG--CGAAGAA-CCUUA-CCAAG-GC-UUGAC-A-U-G-U----------G---CCGG----UUG----UCC-UUC-G---GAGA--CGG-A-G-GGUC--CU----------CCC-------UU-------------------------------------------------------------------------UGC---------GGG-----------GG---UCG-GU-UCA---CA--GGU-GG-UGCAUGG-UUG--UCG-UC-A-GC-U---CG-UGU-C-GUGA-GAUGU-UGG-G-UUAA-GU-CCCGCAA--------CGAG-C--GCAACCC-UU-G-UC--CCGUG--UUGC-CAG-CA-C---------------------------G---UC---GUG----------------------------------------GUGGG-GA-CU-C-G-CGG-GA-GA-CUG-CCG--GG--GU-UAA---CUC-G--GAGG-A-GGG-UG-GGG-AUG-ACG--UC-A-AAUC-AUCAU-G-CC-CCUUAU-G-UC-UU--GGGC-U-UCA-CG-CAUG--CUACAAUGGC-C-GG-UA--CAGUGGGU-U--------G-C-GA-UGU-CG-UGAGGCG--GA-G-CGAA-UCCCUU-AAAG-CC-G-GUC-UCAGUUCGGAU-CGGUGUCUGCAAC-U-C-GACACCG-UGAAGC-UG-GAGU-CGC-UAGUA-AUCGC-AGA-UC-AGCAGC-GCUG-CGGUG-AAUAC-GUC--CUC-GGG-CCUUGUA----CACACCGCCC-GU-C-ACG-----UCA-UGA-AA--GC-UGG-CA-AC-ACCN-GAA-G-CCC------------------------------------------------------------------------------------------------------------------------------------------------------------------------------------------------------------------------------------------------------------------

>Accession:X82448::SeqID:5557::TaxID:52770
-------------------------------------------------------------------------AAC-G-C--UG-GC-GGC-G-UGC-UU--AAC-AC-AUG-CAA-GUC-GA-ACG-----GG-AU---------------------------------------------------------------------CUGCCGG-GC---UU---------------------------------UU--GU-UUGGUG--------------------------------------------------------------------------------GU-G-A--GAGU-G-GC-GA--A-CG-GG-UGAGU---AAC-AC-GUGAG-UAA--CCU-GC-CCCC--UUCUCU-U--GG-GAU-AA-CGU---CC-A-GAAA-U-GGGU-G--CUAAUACC-GGAU-AUU---------------------U-ACG-C--U-UC--AUC--------------GC-AU-----------GGU--GGG-GU----GUG--GAAA-------GG---------------------------------------------------------------------------------------------------------------------------------------------------------------------------------------------------------------------------------------------------------------------UUUUU-------------------------C-U-G--GUG----------GGGG--AUG---G-GCUCGC------GG----CCU--AUCA-G-CUU-G---UUGG-UG-GG-GUGAU-GG-CCUACC-AA-GGC-UU-UGA------------CG-GGU-AG-C-CGG-CCU-G-AGA-GGGU----GA-C-CGG-CCAC-ACUGG-G-ACUGA-GA-UACG--GCCC-AGA-CUCC-UACG--GGAG-GC-AG-C-A-GU-GGGG-AAUAUUGCACAAU--GGGC-GCAA-GCC-UGAUGCA-GCGACGCC-GC-GUG-A-GG-G-AU-GAC-GGCC--UU-CG--GG-UUGUAAA--CCUCUUUC-AG-UA--GG-GAC--GCAGG-C-CU--CAG-U---------UUUU------------------GU-UG-GG-----------------G--UUGA-CU-UU-A-CUU-A-CAG-AA--GAAG---------CGCCGGCU-AACUAC-GUGCCA--GCAGCCGCGGUA-AU-A-C-GUAG-GGCG-C--AAG-CGUUGUCC-GGAAUUAUU-GGGCGUAAAGAGC-UCG-UA-G-GCG-GUUU-G-UC-GCGUCU-G---UCGUG-AAAAC-CCACAGC---UU-AA-CUG-UG-G-GCU--UGCG-GUGGG-UAC-GGGCA-GGCU-U-GAGUG-----CGGUA--GGGGAGAC-UGGAAUU-CCUGGU-GUA-GCG-GUGGAA-UGC-ACAGAU-AUC-AGGAGGAACACCGG--U-G-GCGAAGGCGG--GUCUCUG-------------------------------G-GCC--G-U-UACUGACG-CUGAG-G-------------AG-CGAAA-GC-AU-GGG-GAGC-GAA-CA--GGAUUA-GAUAC-CCU-----GGUA-GUC----CAUG-CC-GU--AAAC-G-UUGGG-CACU---------AG-GU-GU-GGGGA-AUGU--------------------------------------------------UU-CC----------------AC-------------GUU-UUCUG-CG-CC-G--UA------GC-UAA--CGCA-UUAA-GUGCCCCG-CCU-G-GG-GAGUA-CGGC-C---GCAA---G-GCU-AAAACUC-AAA-GGAAUUG-ACGGG-G-G-C-CC--GC-A--CA-AGCGGCGG-AGCA-U-GC-GGA-UUAAUU-CG-AUGCAA-CG--CGAAGAA-CCUUA-CCAAG-GC-UUGAC-A-U-A-C----------A---UCCA-----GA----GCG-UGC-A---GAGA--UGU-G-C-GUG----------------CA-------UU------------------------------------------------------------------------UGGU---------UG-----------------GGG-GU-GUA---CA--GGU-GG-UGCAUGG-UUG--UCG-UC-A-GC-U---CG-UGU-C-GUGA-GAUGU-UGGAG-UUAA-GU-CCCGCAA--------CGAG-C--GCAACCC-UU-G-UC--UCAUG--UUGC-CAG-CA-C---------------------------G---UU---AUG----------------------------------------GUGGG-GA-CU-C-G-UGA-GA-GA-CUG-CCG--GG--GU-UAA---CUC-G--GAGG-A-AGG-UG-GGG-AUG-ACG--UC-A-AAUC-AUCAU-G-CC-CCUUAU-G-UC-UU--GGGC-U-UCA-CG-CAUG--CUACAAUGGC-U-AG-UA--CAGAGGGU-U--------G-C-GA-UAU-CG-UGAGGUU--GA-G-CUAA-UCCCUU-AAAG-CU-G-GUC-UCAGUUCGGAU-UGGGGUCUGCAAC-U-C-GACCCCA-UGAAGU-CG-GAGU-CGC-UAGUA-AUCGC-AGA-UC-AGCAAC-GCUG-CGGUG-AAUAC-GUU--CUC-GGG-CCUUGUA----CACACCGCCC-GU-C-ACG-----UCA-CGA-AA--GU-UGG-UA-AC-ACCC-GAA-G-CUCA-UGG-C-CU-AA-CC----------------------------------GUUU----------------------------------------------------GG------------------------------------------------------------------------------------------------------------------------------------------------------

>Accession:X80411::SeqID:5558::TaxID:52771
------------------------------------------------------------------------------------------------C-UU--AAC-AC-AUG-CAA-GUC-GA-ACG--GG----CUG---------------------------------------------------------------------CGCCUG-CC---CU--------------------------------UGU--GG-UGGGUG-------------------------------------------------------------------------------UGG-U-U---AGU-G-GC-GA--A-CG-GG-UGAGU---AAC-AC-GUGAG-UAA--CCU-GC-CCCU--C-ACUC-C--UG-GAU-AA-CCG---CU-U-GAAA-G-GGUG-G--CUAAUACG-GGGU-GUU---------------------C-UGG-U--C-CU--GCU--------------GC-AU-----------GGU--GGG-GU----UGG--GAAA-------GA---U---GCACU---------------------------------------------------------------------------------------------------------------------------------------------------------------------------------------------------------------------------------------------------------GUUAG---------------GGUGU---UUU-U-G--GUG----------GGGG--AUG---G-GCUCGC------GG----CCU--AUCA-G-CUU-G---UUGG-UG-GG-GUGAU-GG-CCUACC-AA-GGC-GG-UGA------------CG-GGU-AG-C-CGG-CCU-G-AGA-GGGU----GG-A-CGG-CCAC-ACUGG-G-ACUGA-GA-CACG--GCCC-AGA-CUCC-UACG--GGAG-GC-AG-C-A-GU-GGGG-AAUAUUGCACAAU--GGGC-GGAA-GCC-UGAUGCA-GCGACGCC-GC-GUG-A-GG-G-AU-GGA-GGCC--UU-CG--GG-UUGUGAA--CCUCUUUC-GC-CA--GU-GAA--GA-AG-G-CG--CUC-CU--------CGUUGU---------------GGG-GG-UG-----------------U--U-GA-CG-GU-A-GCU-G-GAU-AA--GAAG---------CGCCGGCU-AACUAC-GUGCCA--GCAGCCGCGGUA-AU-A-C-GUAG-GGCG-C--GAG-CGUUGUCC-GGAAUUAUU-GGGCGUAAAGAGC-UCG-UA-G-GCG-GCUG-G-UC-GCGUCU-G---CCGUG-AAAUC-CUCUGGC---UU-AA-CUG-GG-G-GCG--UGCG-GUGGG-UAC-GGGCC-GGCU-U-GAGUG-----CGGUA--GGGGAGAC-UGGAACU-CCUGGU-GUA-GCG-GUGGAA-UGC-GCAGAU-AUC-AGGAAGAACACCGG--U-G-GCGAAGGCGG--GUCUCUG-------------------------------G-GCC--G-U-UACUGACG-CUGAG-G-------------AG-CGAAA-GC-GU-GGG-GAGC-GAA-CA--GGAUUA-GAUAC-CCU-----GGUA-GUC----CACG-CC-GU--AAAC-G-UUGGG-CACU---------AG-GU-GU-GGGGG-CUCU--------------------------------------------------UU-CC----------------GG-------------GGU-CUCCG-CG-CC-G--UA------GC-UAA--CGCA-UUAA-GUGCCCCG-CCU-G-GG-GAGUA-CGGC-C---GCAA---G-GCU-AAAACUC-AAA-GGAAUUG-NCGGG-G-G-C-CC--GC-A--CA-AGCGGCGG-AGCA-U-GC-GGA-UUAAUU-CG-AUGCAA-CG--CGAAGAA-CCUUA-CCAAG-GC-UUGAC-A-U-G-U----------U---CCGG-----UC----GCC-CGC-G---GAGA--CGU-G-G-GUUC--CU-----------CC-------UU--------------------------------------------------------------------------GU---------GG------------GG---CCG-GU-UCA---CA--GGU-GG-UGCAUGG-UUG--UCG-UC-A-GC-U---CG-UGU-C-GUGA-GAUGU-UGG-G-UUAA-GU-CCCGCAA--------CGAG-C--GCAACCC-UU-G-UC--CCGUG--UUGC-CAG-CA-C---------------------------G---UC---GUG----------------------------------------GUGGG-GA-CU-C-G-CGG-GA-GA-CUG-CCG--GG--GU-CAA---CUC-G--GAGG-A-AGG-UG-GGG-AUG-ACG--UC-A-AAUC-AUCAU-G-CC-CCUUAU-G-UC-UU--GGGC-U-UCA-CG-CAUG--CUACAAUGGC-C-GG-UA--CAGAGGGU-U--------G-C-GA-UGU-CG-UGAGGCG--GA-G-CGAA-UCCCUU-AAAG-CC-G-GUC-UCAGUUCGGAU-CGGUGUCUGCAAC-U-C-GACACCG-UGAAGU-CG-GAGU-CGC-UAGUA-AUCGC-AGA-UC-AGCAAC-GCUG-CGGUG-AAUAC-GUU--CUC-GGG-CCUUGUA----CACACCGCCC-GU-C-ACG-----UCA-UGA-AA--GU-CGG-CA-AC-ACCC-GAA-G-CCCG-UGG-------------------------------------------------------------------------------------------------------------------------------------------------------------------------------------------------------------------------------------------------------------

>Accession:X69616::SeqID:5572::TaxID:29316
---------------------------------------------------------------------C-G-AAC-G-C--UG-GC-GGC-G-UGC-UU--AAC-AC-AUG-CAA-GUC-GA-ACG--CA----C-----GG----------------------------------------------------------------CCUUGG-GG---UU---------------------------------UU--CC-UUGGGG---------------------------------------------------------------------------UUG---G-U-G---AGU-G-GC-GA--A-CG-GG-UGAGU---AAC-AC-GUGAG-UAA--CCU-NC-CCUC--U-UCUU-U--GG-GAU-AA-CGG---UC-G-GAAA-C-GGNU-G--CUAAUACU-GGAU-AUU---------------------C-ACA-C--A-UU--GUC--------------GC-AU-----------GGU--GGU-GU----GUG--GAAA-------GG--------------------------------------------------------------------------------------------------------------------------------------------------------------------------------------------------------------------------------------------------------------------UUUUUU-------------------------C-U-G--GUG----------GGGG--AUG---G-GCUCGC------GG----CCU--AUCA-G-CUU-G---UUGG-UG-GG-GUGAU-GG-CUUACC-AA-GGC-UU-UGA------------CG-GGU-AA-C-CGG-CCU-G-AGA-GGGU----GA-C-CGG-UCAC-AUUGG-G-ACUGA-GA-UACG--GCCC-AGA-CUCC-UACG--GGAG-GC-AG-C-A-GU-GGGG-AAUUUUGCACAAU--GGAC-GGAA-GUC-UGAUGCA-GCGACGCC-GC-GUG-A-GG-G-AU-GGA-GGCC--UU-CG--GG-UUGUGAA--CCUCUUUC-GC-UC--AU-GGU--CA-AG-C-CG--CAG-C---------UUUGG-----------------GU-UG-UG-----------------G--U-GA-GG-GU-A-GUG-G-GUA-AA--GAAG---------CGCCGGCU-AACUAC-GUGCCA--GCAGCCGCGGUA-AU-A-C-GUAG-GGCG-C--GAN-CGUUGUCC-GGAAUUAUU-GGGCGUAAAGGGC-UUG-UA-G-GCG-GUUG-G-UU-GCGUCU-G---CCGUGAAAAUC-CUCUGGC---UU-AA-CUG-GG-G-GCG--UGCG-GUGGG-UAC-GGCCU-GGCU-U-GAGUG-----CGGUA--GGGGAGAC-UGGAAUU-CCUGGU-GUA-GCG-GUGGAA-UGC-GCAGAU-AUC-AGGAGGAACACCGG--U-G-GCGAAGGCGG--GUCUCUG-------------------------------G-CCC--G-U-UACUGACG-CUGAG-G-------------AG-CGAAA-GC-GU-GGG-GAGC-GAA-CA--GGAUUA-GAUAC-CCU-----GGUA-GUC----CAUN-CU-GU--AAAC-G-UUGGG-CACU---------AG-GU-GU-GGGGG-CCA---------------------------------------------------CC-CG----------------UG-------------GUU-UCCUG-CG-CC-G--UA------GC-UAA--CGCU-UUAA-GUNCCCCG-CCU-G-GG-GAGUA-CGGC-C---GCAA---G-GCU-AAAACUC-AAA-GGAAUUG-ACGGG-G-G-C-CC--GC-A--CA-AGCGGCGG-AGCA-U-GC-GGA-UUAAUU-CG-AUGCAA-CG--CGAAGAA-CCUUA-CCAAG-GC-UUGAC-A-U-G-C----------A---CCCA-----GA----GCC-UCC-A---GAGA--UGG-G-G-GUG----------------CA-------UU------------------------------------------------------------------------UGGU---------UG-----------------GGG-GU-GUG---CA--GGU-GG-UGCAUGG-UUG--UCG-UC-A-GC-U---CG-UGU-C-GUGA-GAUGU-UGG-G-U-AA-GU-CCCGCAA--------CGAG-C--GCAACCC-UU-G-CC--CUAUG--UUGC-CAG-CA-C---------------------------G---UU---GUG----------------------------------------GUGGG-GA-CU-C-G-UGG-GG-GA-CUG-CCG--GG--GU-UAA---CUC-G--GAGG-A-AGG-UG-GGG-AUG-ACG--UC-A-AAUC-AUCAU-G-CC-CCUUAU-G-UC-UA--GGGC-U-UCA-CG-CAUG--CUACAAUGGC-U-GG-UA--CAGAGGGU-U--------G-C-GA-UGC-UG-UGAGGCG--GA-G-CGAA-UCCCUU-AAAG-CU-G-GUC-UCAGUUCGGAU-CGAAGUCUGCAAC-U-C-GACUUCG-UGAAGG-UG-GAGU-CGC-UAGUA-AUCGC-AGA-UC-AGCAAC-GCUG-CGGUG-AAUAC-GUU--CUC-GGG-CCUUGUA----CACACCGCCC-GU-C-ACG-----UCA-CGA-AA--GU-UGG-UA-AC-ACCC-GAA-G-CNCA-UGG-C-CU-AA-CCG-G-------------------------------UUUU--------------------------------------------------CCGG-GGN-G-AG-UG-GU-CGA-AGGU-GGGAUU-GG-CG-AUU-GGGA-CG---AAGUC-GUAA-CAA-GGUAG-CC-GUACCGGA-AGG--------------------------------------------------------------

>Accession:X53228::SeqID:5590::TaxID:1659
--------------------------------------------------------------------------------------------------------------------------------------------------------------------------------------------------------------------------------------------------------------------------------------------------------------------------------------------------GGGU--N-NCU-G-G---AGU-G-GC-GA--A-CG-GG-UGAGU---AAC-AC-GUGAG-UNA--CCU-GC-CCUU--G-ACUU-U--GG-GAU-AA-CUN---CA-G-GAAA-C-UNGG-G--CUAAUACC-GGAU-AGG---------------------A-GCU-N--C-U---NCU--------------GC-AU-----------NGU---NG-GG----GUU-GGAAA-------GU---------------------------------------------------------------------------------------------------------------------------------------------------------------------------------------------------------------------------------------------------------------------UUCG--------------------------G-C-G--GUU----------GGGG--AUN---G-NCUNGC------GG----CUU--AUCA-G-CUN-G---UUNG-UG-GG-GUNGU-GG-CUUACC-AA-GGC-UU-UGA------------CG-GGU-AG-C-CGG-CCU-G-AGA-GGGU----GA-C-CGG-CCAC-AUUGG-G-ACUGA-GA-UACG--GCCC-AGA-CUCC-UACG--GGAG-GC-AG-C-A-GU-GGGG-AAUAUUGCACAAU--GGGC-GGAA-GCC-UGAUGCA-GCAACGCC-GC-GUG-C-GG-G-AU-GAC-GGCC--UU-CG--GG-UUGUAAA--CCGCUUUC-GC-CU--GU-GAC--GA-AG-C-------------------GUGA-------------------------------------------G--U-GA-CG-GU-A-AUG-G-GUG-AA--GAAG---------CACCGGCU-AACUAC-GUGCCA--GCAGCCGCGGUG-AU-A-C-GUAG-GGUG-C--GAG-CGUUGUCC-GGAUUUAUU-GGGCGUAAAGGGC-UCG-UA-G-GUG-GUUN-A-UC-GCGUCG-G---AAGUG-UAAUC-UUNGGGC---UN-AA-CCC-UG-A-GCG--UGCU-UUCGA-UAC-GGGUU-GACU-U-GAGGA-----AGGUA--GGGNNGAA-UGGAAUU-CCUGGU-GGA-GCG-GUGGAA-UGC-GCAGAU-AUC-AGGAGGAACACCAG--U-G-GCGAAGGCNG--UUCUCUG-------------------------------G-GCC--N-N-UCCUGACG-CUGAG-G-------------AG-CGAAA-GC-GU-GGG-GAGC-GAA-CA--GGCUUA-GAUAC-CCU-----GGUA-GUC----CACG-CU-GU--AAAC-G-GUGGG-UACU---------AG-GU-GU-GGGNN-NNA--------------------U------------------------------UC-CA-----------------C-------------GGG-UUCCG-UG-CC-G--UA------GC-UNA--CGCU-NUAA-GUACCCCG-CCU-G-GG-GAGUA-CGGC-C---GCAA---G-GCU-NAAACUC-AAA-GGAAUUG-ACGGG-G-G-C-CC--GC-A--CA-AGCGGCGG-AGCA-U-GC-GGA-UUAAUU-CG-AUGNAA-CG--CGAAGAA-CCUUA-CCUGG-GU-UUGAC-A-U-G-G----------A---UCGG-----GA----GUG-CUC-A---GAGA--UGG-G-U-NUN---CC-----------NC-------UU-------------------------------------------------------------------------UUG---------GG-------------G---UNG-GU-UCA---CA--GGU-NG-UGCAUGG-CUG--UCG-UC-A-GC-U---CG-UGU-C-GUGA-GAUGU-UGG-G-UUNA-GU-CCCGCAA--------CGAG-C--GCAACCC-UN-G-UN--CACUG--UUGC-CAG-CA-C---------------------------G---UN---AUG----------------------------------------GUGGG-GA-CU-C-A-GUG-GA-GA-CCG-CCG--GG--GU-NAA---CUC-G--GAGG-A-AGG-UG-GGG-AUG-ACG--UN-A-AGUC-AUUAU-G-CC-CNUUAU-G-UC-CA--GGGC-U-UCA-CG-CAUG--CUACAAUGGC-U-GG-UA--CAGAGAGU-G--------G-C-GA-GCC-UG-UGAGGGU--GA-G-CGAA-UCUCGG-AAAG-CC-G-GUC-UCAGUUCGGAU-UGGGGUCUGCAAC-U-C-GACCUNA-UGAAGU-CG-GAGU-CGC-UAGUA-AUCGC-AGA-UC-AGCAAC-GCUG-CGGUG-AAUAC-GUU--CCC-GGG-NCUUGUA----CACACCGCCC-GU-C-AAG-----NCA-UGA-AA--GU-UGG-UA-AC-ACCC-GAA---CCGG-UNG-C-CN-NA-C-----------------------------------CGUUGU---------------------------------------------------G-GGG-N-AG-CC-GU-CGA-AGGU-GGGACU-GG-UN-AUU-AGGA-C------------------------------------------------------------------------------------------------------

>Accession:X82450::SeqID:5591::TaxID:1659
-------------------------------------------------------------------------------------------------------------AUG-CAA-GUC-GA-ACG--GG----UCU----------------------------------------------------------------------GCCUU-GU---UU--------------------------------UUU--GC-GGGGU--------------------------------------------------------------------------------GGG-U-U---AGU-G-GC-GA--A-CG-GG-UGAGU---AAC-AC-GUGAG-UAA--CCU-GC-CCCU--C-ACUU-C--UG-GAU-AA-CCG---CU-U-GAAA-G-GGUG-G--CUAAUACG-GGGU-GUU---------------------C-UGG-C--U-GU--GCC--------------GC-AU-----------GGU--GUG-GC----UGG--GAAA-------GA---UU---CAC----------------------------------------------------------------------------------------------------------------------------------------------------------------------------------------------------------------------------------------------------------UUUU-----------------GUGGUGUU-U-U-G--GUG----------GGGG--AUG---G-GCUCGC------GG----CCU--AUCA-G-CUU-G---UUGG-UG-GG-GUGAU-GG-CCUGCC-AA-GGC-UU-UGA------------CG-GGU-AG-C-CGG-CCU-G-AGA-GGGU----GG-G-CGG-UCAC-ACUGG-G-ACUGA-GA-UACG--GCCC-AGA-CUCC-UGCG--GGAG-GC-AG-C-A-GU-GGGG-GGUAUUGCACAAU--GGGC-GGAA-GCC-UGAUGCA-GCGACGUC-GC-GUG-A-GG-G-AU-GGA-GGCC--UU-CG--GG-UUGUGAA--CCUCUUUC-GC-CG--GU-GAA--GA-AG-G-UC--CUG-CU--------CUUUGU---------------GGU-GG-GG-----------------U--U-GA-CG-GU-A-GCCGG-GUU-AU--GAAG---------CGCCGGCU-AACUAC-GUGCCA--GCAGCCGCGGUA-AU-A-C-GUAG-GGCG-C--GAG-CGUUGUCC-GGAAUUAUU-GGGCGUAAAGGGC-UUG-UA-G-GCG-GCUG-G-UC-GCGUCU-G---CCGUG-AAAUC-CUCUGGC---UC-AG-CUG-GG-G-GCG--UGCG-GUGGG-UAC-GGGCU-CGCU-U-GAGUG-----CGGUA--GGGGAGGC-UGGAACU-CCUGGU-GUA-GCG-GUGGAA-UGC-GCAGAU-AUC-AGGAGGAACACCGG--U-G-GCGAAGGCGG--GUCUCUG-------------------------------G-GCC--G-U-UACUGACG-CUGAG-G-------------AG-CGAAA-GC-GU-GGG-GAGC-GAA-CA--GGAUUA-GAUAC-CCU-----GGUA-GUC----CAUG-CU-GU--AAAC-G-UUGGG-CACU---------AG-GU-GU-GGGGG-GUCU--------------------------------------------------UU-CC----------------GG-------------GUC-CUCCG-CG-CC-G--UA------GC-UAA--CGCU-UUAA-GUGCCCCG-CCU-G-GG-GAGUA-CGNC-C---GCAA---G-GCU-AAAACUC-AAA-GGAAUUG-NCGGG-G-G-C-CC--GC-A--CA-AGCGGCGG-AGCA-U-GC-GGA-UUAAUU-CG-AUGCAA-CG--CGAAGAA-CCUUA-CCAGG-GC-UUGAC-A-U-G-G----------G---CCGG-----CU----GCU-CCU-G---GAGA--CGG-G-G-GCCU--C------------CC-------UU-------------------------------------------------------------------------UUU---------GG-------------G---CUG-GU-UCA---CA--GGU-GG-UGCAUGG-UUG--UCG-UC-A-GC-U---CG-UGU-C-GUGA-GAUGU-UGG-G-UUAA-GU-CCCGCAA--------CGAG-C--GCAACCC-U--G-UC--CCGUG--UUGC-CAG-CG-U---------------------------G---UU---GUG----------------------------------------GCGGG-GA-CU-C-G-CGG-GA-GA-CUG-CCG--GG--GU-UAA---CUC-G--GAGG-A-GGG-UG-GGG-ACG-ACG--UC-A-AAUC-AUCAU-G-CC-CCUUAU-G-UC-CU--GGGC-U-UCA-CG-CAUG--CUACAAUGGC-C-GG-UA--CAGUGGGU-U--------G-C-GA-UGU-CG-UGAGGCG--GA-G-CGAA-UCCCUU-AAAG-CC-G-GUC-UCAGUUCGGAU-CGGUGUCUGCAAC-U-C-GACACCG-UGAAGC-UG-GAGU-CGC-UAGUA-AUCGC-AGA-UC-AGCAGU-GCUG-CGGUG-AAUAC-GUC--CUC-GGG-CCUUGUA----CACACCGCCC-GU-C-ACG-----UCA-UGA-AA--GC-CGG-CG-AC-ACCC-GAA-G-CCCG-UGG-C-CC----------------------------------------UGUG--------------------------------------------------------GG-G-AG-CG-GU-CGA-AGGU-GGGGCU-GG-UG-AUU-GG----------------------------------------------------------------------------------------------------------

>Accession:X82451::SeqID:5592::TaxID:52773
-----------------------------------------------U-G-AU-CCU-GGCU-CAG-GAC-G-AAC-G-C--UG-GC-GGC-G-UGC-UU--AAC-AC-AUG-CAA-GUC-GA-ACG--CU----------GAA-----------------------------------------------------------------GCCU-AG---CU---------------------------------UG--CU-GGGU-------------------------------------------------------------------------------------G-GAUGAGU-G-GC-GA--A-CG-GG-UGAGU---AAC-AC-GUGAG-UAA--CCU-GC-CCUC--U-UCUU-U--GG-GAU-AA-CGC---CC-G-GAAA-U-GGGU-G--CUAAUACU-GGAU-AUU---------------------C-ACU-G--G-UC--UUC--------------GC-AU-----------GGG--GGU-UG----GUG--GAAA-------GGG--------------------------------------------------------------------------------------------------------------------------------------------------------------------------------------------------------------------------------------------------------------------UUUU-------------------------UC-U-G--GUG----------GGGG--AUG---G-GCUCGC------GG----CCU--AUCA-G-CUU-G---UUGG-UG-GG-GUGAU-GG-CCUACC-AA-GGC-UU-UGA------------CG-GGU-AG-C-CGG-CCU-G-AGA-GGGU----GA-C-CGG-UCAC-AUUGG-G-ACUGA-GA-UACG--GCCC-AGA-CUCC-UACG--GGAG-GC-AG-C-A-GU-GGGG-AAUAUUGCACAAU--GGGC-GCAA-GCC-UGAUGCA-GCGACGCC-GC-GUG-A-GG-G-AU-GGA-GGCC--UU-CG--GG-UUGUGAA--CCUCUUUC-GC-UC--AU-GGU--CA-AG-C-CG--CAA-C---------UGUGG-----------------GU-UG-UG-----------------G--U-GA-GG-GU-A-GUG-G-GUA-AA--GAAG---------CGCCGGCU-AACUAC-GUGCCA--GCAGCCGCGGUA-AU-A-C-GUAG-GGCG-C--GAG-CGUUGUCC-GGAAUUAUU-GGGCGUAAAGGGC-UUG-UA-G-GCG-GUUG-G-UC-GCGUCU-G---UCGUG-AAAUC-CUCUGGC---UU-AA-CUG-GG-G-GCG--UGCG-GUGGG-UAC-GGGCU-GGCU-U-GAGUG-----CGGUA--GGGGAGAC-UGGAACU-CCUGGU-GUA-GCG-GUGGAA-UGC-GCAGAU-AUC-AGGAAGAACACCGG--U-G-GCGAAGGCGG--GUCUCUG-------------------------------G-GCC--G-U-UACUGACG-CUGAG-G-------------AG-CGAAA-GC-GU-GGG-GAGC-GAA-CA--GGAUUA-GAUAC-CCU-----GGUA-GUC----CACG-CU-GU--AAAC-G-UUGGG-CACU---------AG-GU-GU-GGGGG-CCA---------------------------------------------------CC-CG-----------------U-------------GGU-UUCUG-CG-CC-G--UA------GC-UAA--CGCU-UUAA-GUGCCCCG-CCU-G-GG-GAGUA-CGGC-C---GCAA---G-GCU-AAAACUC-AAA-GGAAUUG-ACGGG-G-G-C-CC--GC-A--CA-AGCGGCGG-AGCA-U-GC-GGA-UUAAUU-CG-AUGCAA-CG--CGAAGAA-CCUUA-CCAAG-GC-UUGAC-A-U-G-C----------G---CCCU-----GG----GCG-UGC-G---GAGA--CGU-G-C-GUG----------------CA-------UU------------------------------------------------------------------------UGGU---------UG-----------------GGG-GU-GUG---CA--GGU-GG-UGCAUGG-UUG--UCG-UC-A-GC-U---CG-UGU-C-GUGA-GAUGU-UGG-G-UUAA-GU-CCCGCAA--------CGAG-C--GCAACCC-UU-G-CC--CUAUG--UUGC-CAG-CA-C---------------------------G---UU---GUG----------------------------------------GUGGG-GA-CU-C-G-UGG-GG-GA-CUG-CCG--GG--GU-UAA---CUC-G--GAGG-A-AGG-UG-GGG-AUG-ACG--UC-A-AAUC-AUCAU-G-CC-CCUUAU-G-UC-UU--GGGC-U-UCA-CG-CAUG--CUACAAUGGU-U-GG-UA--CAGAGGGU-U--------G-C-GA-UAU-CG-UGAGGUG--GA-G-CGAA-UCCCUU-AAAG-CC-A-GUC-UCAGUUCGGAU-UGGGGUCUGCAAC-U-C-GACCCCA-UGAAGG-UG-GAGU-CGC-UAGUA-AUCGC-AGA-UC-AGCAAC-GCUG-CGGUG-AAUAC-GUU--CUC-GGG-CCUUGUA----CACACCGCCC-GU-C-ACG-----UCA-CGA-AA--GU-UGG-UA-AC-ACCC-GAA-G-CCCA-UGG-C-CU-AA-CCC-GGU-----------------------------UUUU------------------------------------------------GCU---------------------------------------------------------------------------------------------------------------------------------------------------------

>Accession:M33911::SeqID:5594::TaxID:1655
--------------------------------------------------------------------------------------------------------------------------------------------------------------------------------------------------------------------------------------------------------------------------------------------------------------------------------------------------------------------------------------------------------GUCAG-UAA--CCU-G--CCCC--U-UCUU-C--UG-GAU-AA-CCG---CA-U-GAAA-G-UGUG-G--CUAAUACG-GGAU-AUU---------------------C-UGG-G--U-CU--GUC--------------GC-AU-----------CGU--GGG-CC----UGG--GAAA-------GA---UU--GGCGCC-------------------------------------------------------------------------------------------------------------------------------------------------------------------------------------------------------------------------------------------------------UUUUUU---------------GGUGU---UUU-U-G--GUG----------GGGG--AUC---G-NCUCGC------GG----CCU--AUCA-G-CUU-G---UUGG-UG-GG-GUGAU-GG-CCUGCC-AA-GGC-GG-UGA------------CG-GGU-AG-C-CGG-CCU-G-AGA-GGGU----GC-A-CGG-UCAC-ACUGG-G-ACUGA-GA-CACG--GCCC-AGA-CUCC-UACG--GGAG-GC-AG-C-A-GU-GGGG-AAUAUUGCACAAU--GGGC-GCAA-GCC-UGAUGCA-GCGACGCC-GC-GUG-A-GG-G-AU-GUA-GGCC--UU-CG--GG-UUGUGAA--CCUCUUUC-GC-CA--GU-GAA--GC-AN-G-CC--UGC-CU-------CGUUUGU---------------GGG-UC-GG-----------------U--U-GA-CG-GU-A-GCU-G-GAU-AA--GAAG--------CCGCCGGCU-AACUAC-GUGCCA--GCAGCCGCGGUA-AU-A-C-GUAG-GGCG-N--NAG-CGUUGUCC-GGAAUUAUU-GGGCGUAAAAAGC-NGG-UA-G-GCG-CCUN-G-UN-GCGUCU-N---UCGUG-AAAUC-CUCUNGC---UN-AA-CUN-GG-G-UCU--UNCG-GUGGN-NAC-GGGCC-GGCU-N-GAGUG-----CGGUA--GGGGAGAC-UGGAACU-CCUGGU-GUA-GCG-GUGGAA-UGC-GCAGAU-AUC-AGGAAGAACACCGG--U-G-GCGAAGGCGG--GUCUCUC-------------------------------G-GCC--G-G-UACUGACG-CUGAG-G-------------AG-CGAAA-GC-GU-GGG-GAGC-GAA-CA--GGAUUA-GAUAC-CCU-----GGUA-GUC----CACG-CC-GU--AAAC-G-UUGGG-CACU---------AG-GU-GU-GGGGG-GCCU-------------------A------------------------------UU-CC----------------GG-------------GUC-UUCCG-CG-CC-G--UA------GC-UAA--CGCA-UUAA-GUGCCCCG-CCU-G-GG-GAGUA-CGGC-C---GCAA---G-GCU-AAAACUC-AAA-GGAAUUG-ACGGG-G-G-C-CC--GC-A--CA-AGCGGCGG-AGCA-U-GC-GGA-UUAAUU-CG-AUGNAA-CG--CGAAGAA-CCUUA-CCAAG-GC-UUGAC-A-U-G-U----------G---CCNG-----UC----UNC-UCC-G---GAGA--CGG-G-G-NNUC--CU-----------CC-------UU-------------------------------------------------------------------------CGU---------GG------------GG---CUG-GU-NCA---CA--GGU-GG-UGCAUGG-UUG--UCG-UC-A-GC-U---CG-UGU-C-GUGA-GAUGU-UGG-G-UUNA-GU-CCCGCAA--------CGAG-C--GCAACCC-UN-G-UC--UCGUG--UUGC-CAG-CA-AC--------------------------G---UN---CUG----------------------------------------GUGGG-GA-CU-C-G-CGG-GA-GA-CUG-CCG--GG--GU-NAA---CUN-G--GAGG-A-AGG-UG-GGG-AUC-ACG--UC-N-AAUC-AUCAU-G-CC-CCUUAU-G-UC-UU--GGGC-U-UCA-CG-CAUG--CUACAAUCGC-C-GG-UA--CAGAGGGC-U--------C-C-GA-UAC-CG-UNAGGUG--GA-G-CGAA-UCCCUA-AAAG-CC-G-GUC-UCAGUUCGGAU-CGGUGUCUGCAAC-U-C-GACACCC-UGAAGU-UG-GAGU-CGC-UAGUA-AUCGC-AGA-UC-AGCAAC-GCUG-CGGUG-AAUAC-GUU--CUC-GGG-CCUUGUA----CACACCGCCC-GU-C-AAG-----NCA-UGA-AA--GU-CGG-CA-AC-ACCC-GAA-G-CCCG-UNG-C-N-----------------------------------------NCGG---------------------------------------------------------G-G-AG-CG-GU-CGA-AGGU-GGGGCU-GG-UG-A---------------------------------------------------------------------------------------------------------------

>Accession:X53226::SeqID:5595::TaxID:1655
--------------------------------------------------------------------------------------------------------------------------------------------------------------------------------------------------------------------------------------------------------------------------------------------------------------------------------------------------------------------------------------------------------GUGAG-UAA--CCU-G--CCCC--U-UCUU-C--UG-GAU-AA-CCG---CA-U-GAAA-G-UGUG-G--CUAAUACG-GGAU-AUU---------------------C-UGG-G--U-CU--GUC--------------GC-AU-----------GGU--GGG-CC----UGG--GAAA-------GA---UU--GGCGCC-------------------------------------------------------------------------------------------------------------------------------------------------------------------------------------------------------------------------------------------------------UUUUUU---------------GGUGU---UUU-U-G--GUG----------GGGG--AUG---G-NCUCGC------GG----CCU--AUCA-G-CUU-G---UUGG-UG-GG-GUGAU-GG-CCUGCC-AA-GGC-GG-UGA------------CG-GGU-AG-C-CGG-CCU-G-AGA-GGGU----GG-A-CGG-UCAC-ACUGG-G-ACUGA-GA-CACG--GCCC-AGA-CUCC-UACG--GGAG-GC-AG-C-A-GU-GGGG-AAUAUUGCACAAU--GGGC-GCAA-GCC-UGAUGCA-GCGACGCC-GC-GUG-A-GG-G-AU-GGA-GGCC--UU-CG--GG-UUGUGAA--CCUCUUUC-GC-CA--GU-GAA--GC-AN-G-CC--UGC-CU-------CGUUUGU---------------GGG-UC-GG-----------------U--U-GA-CG-GU-A-GCU-G-GAU-AA--GAAG---------CGCCGGCU-AACUAC-GUGCCA--GCAGCCGCGGUA-AU-A-C-GUAG-GGCG-C--NAG-CGUUGUCC-GGAAUUAUU-GGGCGUAAAGAGC-UNG-UA-G-GCG-GCUN-G-UN-GCGUCU-N---UCGUG-AAAUC-CUCUNGC---UN-AA-CUN-GG-G-UCU--UNCG-GUGGN-NAC-GGGCC-GGCU-N-GAGUG-----CGGUA--GGGGAGAC-UGGAACU-CCUGGU-GUA-GCG-GUGGAA-UGC-GCAGAU-AUC-AGGAAGAACACCGG--U-G-GCGAAGGCGG--GUCUCUG-------------------------------G-GCC--G-G-UACUGACG-CUGAG-G-------------AG-CGAAA-GC-GU-GGG-GAGC-GAA-CA--GGAUUA-GAUAC-CCU-----GGUA-GUC----CACG-CC-GU--AAAC-G-UUGGG-CACU---------AG-GU-GU-GGGGG-GCCU-------------------A------------------------------UU-CC----------------GG-------------GUC-UUCCG-CG-CC-G--UA------GC-UAA--CGCA-UUAA-GUGCCCCG-CCU-G-GG-GAGUA-CGGC-C---GCAA---G-GCU-AAAACUC-AAA-GGAAUUG-ACGGG-G-G-C-CC--GC-A--CA-AGCGGCGG-AGCA-U-GC-GGA-UUAAUU-CG-AUGNAA-CG--CGAAGAA-CCUUA-CCAAG-GC-UUGAC-A-U-G-U----------G---CCCG-----UC----UNC-UCC-G---GAGA--CGG-G-G-NAGC--CU-----------CC-------UU-------------------------------------------------------------------------CGU---------GG------------GG---CUG-GU-NCA---CA--GGU-GG-UGCAUGG-UUG--UCG-UC-A-GC-U---CG-UGU-C-GUGA-GAUGU-UGG-G-UUNA-GU-CCCGCAA--------CGAG-C--GCAACCC-UN-G-UC--UCGUG--UUGC-CAG-CA-C---------------------------G---UN---GUG----------------------------------------GUGGG-GA-CU-C-G-CGG-GA-GA-CUG-CCG--GG--GU-NAA---CUN-G--GAGG-A-AGG-UG-GGG-AUG-ACG--UC-N-AAUC-AUCAU-G-CC-CCUUAU-G-UC-UU--GGGC-U-UCA-CG-CAUG--CUACAAUGGC-C-GG-UA--CAGAGGGC-U--------G-C-GA-UAC-CG-UGAGGUG--GA-G-CGAA-UCCCUA-AAAG-CC-G-GUC-UCAGUUCGGAU-CGGUGUCUGCAAC-U-C-GACACCG-UGAAGU-UG-GAGU-CGC-UAGUA-AUCGC-AGA-UC-AGCAAC-GCUG-CGGUG-AAUAC-GUU--CUC-GGG-CCUUGUA----CACACCGCCC-GU-C-AAG-----NCA-UGA-AA--GU-CGG-CA-AC-ACCC-GAA-G-CCCG-UNG-C-N-----------------------------------------NCGG---------------------------------------------------------G-G-AG-CG-GU-CGA-AGGU-GGGGCU-GG-UG-A---------------------------------------------------------------------------------------------------------------

>Accession:X81062::SeqID:5596::TaxID:1655
----------------------------------------------------U-CCU-GACU-CAG-GAC-G-AAC-G-C--UG-CC-GGC-G-UAC-AU--AAC-AC-AUG-CAA-GUC-GA-ACG--GU----------GAA--------------------------------------------------------------GGGGCCU-GC---UU---------------------------------UU--GU-GGGUCCU------------------------------------------------------------------------GG--------A-U--GAGU-G-GC-GA--A-CG-GG-UGAGU---AAC-AC-GUGAG-UAA--CCU-GC-CCCC--U-UCUU-C--UG-GAU-AA-CCG---CA-U-GAAA-G-UGUG-G--CUAAUACG-GGAU-AUU---------------------C-UGG-G--U-CU--GUC--------------GC-AU-----------GGU--GGG-CC----UGG--GAAA-------GA---UU--GCGCCU--------------------------------------------------------------------------------------------------------------------------------------------------------------------------------------------------------------------------------------------------------UUUUU---------------GGUGU---UUU-U-G--GUG----------GGGG--AUG---G-GCUCGC------GG----CCU--AUCA-G-CUU-G---UUGG-UG-GG-GUGAU-GG-CCUGCC-AA-GGC-GG-UGA------------CG-GGU-AG-C-CGG-CCU-G-AGA-GGGU----GG-A-CGG-UCAC-ACUGG-G-ACUGA-GA-CACG--GCCC-AGA-CUCC-UACG--GGAG-GC-AG-C-A-GU-GGGG-AAUAUUGCACAAU--GGGC-GCAA-GCC-UGAUGCA-GCGACGCC-GC-GUG-A-GG-G-AU-GGA-GGCC--UU-CG--GG-UUGUGAA--CCUCUUUC-GC-CA--GU-GAA--GC-AG-G-CC--UGC-CU-------CGUUUGU---------------GGG-UG-GG-----------------U--U-GA-CG-GU-A-GCU-G-GAU-AA--GAAG---------CGCCGGCU-AACUAC-GUGCCA--GCAGCCGCGGUA-AU-A-C-GUAG-GGCG-C--GAG-CGUUGUCC-GGAAUUAUU-GGGCGUAAAGAGC-UCG-UA-G-GCG-GCUG-G-UC-GCGUCU-G---UCGUG-AAAUC-CUCUGGC---UU-AA-CUG-GG-G-GCU--UGCG-GUGGG-UAC-GGGCC-GGCU-U-GAGUG-----CGGUA--GGGGAGAC-UGGAACU-CCUGGU-GUA-GCG-GUGGAA-UGC-GCAGAU-AUC-AGGAAGAACACCGG--U-G-GCGAAGGCGG--GUCUCUG-------------------------------G-GCC--G-U-UACUGACG-CUGAG-G-------------AG-CGAAA-GC-GU-GGG-GAGC-GAA-CA--GGAUUA-GAUAC-CCU-----GGUA-GUC----CACG-CC-GU--AAAC-G-UUGGG-CACU---------AG-GU-GU-GGGGG-GCCU-------------------U------------------------------UU-CC----------------GG-------------GUC-UUCCG-CG-CC-G--UA------GC-UAA--CGCA-UUAA-GUGCCCCG-CCU-G-GG-GAGUA-CGGC-C---GCAA---G-GCU-AAAACUC-AAA-GGAAUUG-ACGGG-G-G-C-CC--GC-A--CA-AGCGGCGG-AGCA-U-GC-GGA-UUAAUU-CG-AUGCAA-CG--CGAAGAA-CCUUA-CCAAG-GC-UUGAC-A-U-G-U----------G---CCGG-----UC----UGC-UCC-G---GAGA--CGG-G-G-UUUC--CU----------CCU-------UU--------------------------------------------------------------------------GU---------GGG-----------GG---CUG-GU-UCA---CA--GGU-GG-UGCAUGG-UUG--UCG-UC-A-GC-U---CG-UGU-C-GUGA-GAUGU-UGG-G-UUAA-GU-CCCGCAA--------CGAG-C--GCAACCC-UU-G-UC--UCGUG--UUGC-CAG-CA-C---------------------------G---UU---GUG----------------------------------------GUGGG-GA-CU-C-G-CGG-GA-GA-CUG-CCG--GG--GU-CAA---CUC-G--GAGG-A-AGG-UG-GGG-AUG-ACG--UC-A-AAUC-AUCAU-G-CC-CCUUAU-G-UC-UU--GGGC-U-UCA-CG-CAUG--CUACAAUGGC-C-GG-UA--CAGAGGGC-U--------G-C-GA-UAC-CG-UGAGGUG--GA-G-CGAA-UCCCUU-AAAG-CC-G-GUC-UCAGUUCGGAU-CGGUGUCUGCAAC-U-C-GACACCG-UGAAGU-UG-GAGU-CGC-UAGUA-AUCGC-AGA-UC-AGCAAC-GCUG-CGGUG-AAUAC-GUU--CUC-GGG-CCUUGUA----CACACCGCCC-GU-C-ACG-----UCA-UGA-AA--GU-CGG-CA-AC-ACCC-GAA-G-CCCG-U---------------------------------------------------------------------------------------------------------------------------------------------------------------------------------------------------------------------------------------------------------------

>Accession:X71861::SeqID:5600::TaxID:33007
---------------------------------------------------------------------C-G-AAC-G-C--UG-GC-GGC-G-UGC-UU--AAC-AC-AUG-CAA-GUC-GA-ACG--------------GGAUCCAUU-------------------------------------------------------------GG-UG---CU---------------------------------UG--CA-CU----------------------------------------------------------------------UUUGGUGAG--------------AGU-G-GC-GA--A-CG-GG-UGAGU---AAC-AC-GUGAG-UAA--CCU-GC-CCUU--U-UCUU-U--GG-GAU-AA-GCC---UG-G-GAAA-C-UGGG-U--CUAAUACU-GGAU-GUU---------------------C-CGN-C--U-UC--CUC--------------GC-AU-----------GGG--GUU-GU----UGG--GAAA-------GG--------------------------------------------------------------------------------------------------------------------------------------------------------------------------------------------------------------------------------------------------------------------UUUUUU-------------------------C-U-G--GAU----------UGGG--AUG---G-GCUCGC------GG----CUU--AUCA-G-CUU-G---UUGG-UG-GG-GUGAU-GG-CUUACC-AA-GGC-UU-UGA------------CG-GGU-AG-C-CGG-CCU-G-AGA-GGGU----GG-U-CGG-UCAC-ACUGG-G-ACUGA-GA-UACG--GCCC-AGA-CUCC-UACG--GGAG-GC-AG-C-A-GU-GGGG-GAUAUUGCACAAU--GGAC-GCAA-GUC-UGAUGCA-CCGACGUC-GU-GUG-G-GG-G-AU-GAA-GGCC--UU-CG--GG-UUGUAAA--CUCCUUUC-GC-CU--GC-GGA--AA-AG-G-CA--GGG-----------UUUUGG-----------------C-CU-UG-----------------U--U-GA-UG-GU-A-GUG-G-GUA-AA--GAAG---------CGCCGGCU-CACUAC-GUGCCA--GCAGCCGCGGUA-AU-A-C-GUAG-GGCG-C--GAG-CGUUGUCC-GGAAUUAUU-GGGCGUAAAGGGC-UCG-UA-G-GCG-GUUU-G-UC-GCGUCU-A---GCGUU-UAAGG-CUCGGGC---UU-AA-CCC-GG-G--UU--UGCG-UUGGG-UAC-GGGCA-GGCU-U-GAGUG-----CGGUA--GGGGUAAC-UGGAAUU-CCUGGU-GUA-GCG-GUGGAA-UGC-GCAGAU-AUC-AGGAGGAACACCGG--U-G-GCGAAGGCGG--GUUACUG-------------------------------G-GCC--G-U-UACUGACG-CUGAG-G-------------AG-CGAGA-GC-GU-GGG-GAGC-GAA-CA--GGAUUA-GAUAC-CCU-----GGUA-GUC----CAUG-CU-GU--AAAC-G-UUGGG-CACU---------AG-GU-GU-GGGGG-CUG---------------------------------------------------GU-UU----------------CA-------------UGG-UUCCG-CG-CC-G--UA------GC-UAA--CGCA-UUAA-GUGCCCCG-CCU-G-GG-GAGUA-CGGC-C---GCAA---G-GCU-AAAACUC-AAA-GGAAUUG-ACGGG-G-G-C-CC--GC-A--CA-AGCGGCGG-AGCA-U-GC-GGA-UUAAUU-CG-AUGCAA-CG--CGAAGAA-CCUUA-CCAAG-GC-UUGAC-A-U-G-C----------A---CCGC-----GA----GAC-UGC-A---GAGA--UGU-G-G-UUG----------------CC-------UU--------------------------------------------------------------------------CG---------GG-----------------GUG-GU-GUG---CA--GGU-GG-UGCAUGG-UUG--UCG-UC-A-GC-U---CG-UGU-C-GUGA-GAUGU-UGG-U-U-AA-GU-CCCGCAA--------CGAG-C--GCAACCC-UU-G-UC--UCAUG--UUGC-CAG-CA-C---------------------------G---UU---UGG----------------------------------------GUGGG-GA-CU-C-G-UGA-GA-GA-CUG-CCG--GG--GU-UAA---CUC-G--GAGG-A-AGG-UG-GGG-AUG-ACG--UC-A-AAUC-AUGAU-G-CC-CCAUAU-G-UC-UU--GGGC-U-UCA-CG-CAUG--CUACAGUGGU-G-UC-UA--CAGAGGGU-U--------G-C-UA-UUC-CG-UGAGGUU--GA-G-CGAA-UCUCUU-AAAG-GG-C-AUC-UUGGUUCGGAU-CGCAGUCUGCAAC-U-C-GACUGCG-UGAAGG-UG-GAGU-CGC-UAGUA-AUCGC-AGA-UG-AGCAUU-GCUG-CGGUG-AAUAC-GUU--CUC-GGG-CCUUGUA----CACACCGCCC-GU-C-ACG-----UCA-CGA-AA--GU-UGG-UA-AC-ACCC-GAA-G-CCUG-UGG-C-CU-AA-CC----------------------------------UUUUU---------------------------------------------------GG-GGG-G-AG-UG-GU-CGA-AGGU-GGGGCU-AG-CG-AUU-GGGA-CG---AAGUC-GUAA-CAA-GGUAG-CC-GUACCGGA-AGG--------------------------------------------------------------

>Accession:X71862::SeqID:5601::TaxID:33007
---------------------------------------------------------------------C-G-AAC-G-C--UG-GC-GGC-G-UGC-UU--AAC-AC-AUG-CAA-GUC-GA-ACG--------------GGAUC------------------------------------------------------------CAUUAGC-GC---UU---------------------------------UU--GU-GUUUUUG---------------------------------------------------------------------GUGAG--------------AGU-G-GC-GA--A-CG-GG-UGAGU---AAC-AC-GUGAG-UAA--CCU-GC-CCUU--U-UCUU-U--GG-GAU-AA-GCC---UG-G-GAAA-C-UGGG-U--CUAAUACU-GGAU-GUU---------------------C-CGN-C--U-UC--CUC--------------GC-AU-----------GGG--GUU-GU----UGG--GAAA-------GG--------------------------------------------------------------------------------------------------------------------------------------------------------------------------------------------------------------------------------------------------------------------UUUUUU-------------------------C-U-G--GAU----------UGGG--AUG---G-GCUCGC------GG----CUU--AUCA-G-CUU-G---UUGG-UG-GG-GUGAU-GG-CUUACC-AA-GGC-UU-UGA------------CG-GGU-AG-C-CGG-CCU-G-AGA-GGGU----GG-U-CGG-UCAC-ACUGG-G-ACUGA-GA-UACG--GCCC-AGA-CUCC-UACG--GGAG-GC-AG-C-A-GU-GGGG-GAUAUUGCACAAU--GGAC-GGAA-GUC-UGAUGCA-CCGACGUC-GU-GUG-G-GG-G-AU-GAA-GGCC--UU-CG--GG-UUGUAAA--CUCCUUUC-GC-CC--GC-GGA--AA-AG-G-CA--GGG-----------UUUUGG-----------------C-CU-UG-----------------U--U-GA-UG-GU-A-GUG-G-GUA-AA--GAAG---------CGCCGGCU-CACUAC-GUGCCA--GCAGCCGCGGUA-AU-A-C-GUAG-GGCG-C--GAG-CGUUGUCC-GGAAUUAUU-GGGCGUAAAGGGC-UCG-UA-G-GCG-GUUU-G-UC-GCGUCU-A---GCGUU-UAAGG-CUCGGGC---UU-AA-CCC-GG-G--UU--UGCG-UUGGG-UAC-GGGCA-GGCU-U-GAGUG-----CGGUA--GGGGUAAC-UGGAAUU-CCUGGU-GUA-GCG-GUGGAA-UGC-GCAGAU-AUC-AGGAGGAACACCGG--U-G-GCGAAGGCGG--GUUACUG-------------------------------G-GCC--G-U-UACUGACG-CUGAG-G-------------AG-CGAGA-GC-GU-GGG-GAGC-GAA-CA--GGAUUA-GAUAC-CCU-----GGUA-GUC----CAUG-CU-GU--AAAC-G-UUGGG-CACU---------AG-GU-GU-GGGGG-CUG---------------------------------------------------GU-UU----------------CA-------------UGG-UUCCG-CG-CC-G--UA------GC-UAA--CGCA-UUAA-GUGCCCCG-CCU-G-GG-GAGUA-CGGC-C---GCAA---G-GCU-AAAACUC-AAA-GGAAUUG-ACGGG-G-G-C-CC--GC-A--CA-AGCGGCGG-AGCA-U-GC-GGA-UUAAUU-CG-AUGCAA-CG--CGAAGAA-CCUUA-CCAAG-GC-UUGAC-A-U-G-C----------A---CCGC-----GA----GAC-UGC-A---GAGA--UGU-G-G-UUG----------------CC-------UU--------------------------------------------------------------------------CG---------GG-----------------GUG-GU-GUG---CA--GGU-GG-UGCAUGG-UUG--UCG-UC-A-GC-U---CG-UGU-C-GUGA-GAUGU-UGG-U-U-AA-GU-CCCGCAA--------CGAG-C--GCAACCC-UU-G-UC--UCAUG--UUGC-CAG-CA-C---------------------------G---UU---AUG----------------------------------------GUGGG-GA-CU-C-G-UGA-GA-GA-CUG-CCG--GG--GU-UAA---CUC-G--GAGG-A-AGG-UG-GGG-AUG-ACG--UC-A-AAUC-AUGAU-G-CC-CCAUAU-G-UC-UU--GGGC-U-UCA-CG-CAUG--CUACAGUGGU-G-UC-UA--CAGAGGGU-U--------G-C-UA-UUC-CG-UGAGGUU--GA-G-CGAA-UCUCUU-AAAG-GG-C-AUC-UUGGUUCGGAU-CGCAGUCUGCAAC-U-C-GACUGCG-UGAAGG-UG-GAGU-CGC-UAGUA-AUCGC-AGA-UG-AGCAUU-GCUG-CGGUG-AAUAC-GUU--CUC-GGG-CCUUGUA----CACACCGCCC-GU-C-ACG-----UCA-CGA-AA--GU-UGG-UA-AC-ACCC-GAA-G-CCUG-UGG-C-CU-AA-CC----------------------------------UUUUU---------------------------------------------------GG-GGG-G-AG-UG-GU-CGA-AGGU-GGGGCU-AG-CG-AUU-GGGA-CG---AAGUC-GUAA-CAA-GGUAG-CC-GUACCGGA-AGG--------------------------------------------------------------

>Accession:M33910::SeqID:5605::TaxID:1660
------------------------------------------------------------------------------------------------------------------------------------------------------------------------------------------------------------------------------------------------------------------------------------------------------------------------------------------------------------------------------------G-GG-UGAGU---AAC-AC-GUGAG-UAA--CCU-GC-CCCC--U-UCUU-C--GG-GAU-AA-CCG---CG-G-GAAA-C-GGGU-G--CUAAUACN-GGAU-AUU---------------------C-ACU-G--A-UC--UUC--------------GC-AU-----------NGG--GGU-UG----GUG--GAAA-------GG--------------------------------------------------------------------------------------------------------------------------------------------------------------------------------------------------------------------------------------------------------------------UUUUUU-------------------------C-U-G--GUG----------GGGG--AUG---G-GCUCGC------GG----CCU--AUCA-G-CUU-G---UUGG-UG-GG-GUGAU-GG-CCUACC-AA-GG--UU-UGA------------CG-GGU-AG-C-CGG-CCU-G-AGA-GGGU----GA-C-CGG-UCAC-AUUGG-G-ACUGA-GA-UACG--GCCC-AGA-CUCC-UACG--GGAG-GC-AG-C-A-GU-GGGG-AAUAUUGCACAAU--GGGC-GAAA-GCC-UGAUGCA-GCGACGCC-GC-GUG-A-GG-G-AU-GUA-GGCC--UU-CG--GG-UUGUGAA--CCUCUUUC-GC-UC--AU-GGU--CA-AG-C-CG--CAA-C---------UCAAG-----------------GU-UG--G-----------------G--U-GA-CG-GU-A-GUG-C-GUN-AA--GAAG---------CGCCGGCU-AACUAC-GUGCCA--GCAGCCGCGGUA-AU-A-C-GUAG-GGCG-C--NAG-CGUUGUCC-GGAAUUAUU-GGGCGUAAAGGGC-UNN-UA-G-GCG-GUUN-G-UC-GCGUCU-N---CCGUG-AAAUC-CUNUNGC---UN-AA-CUG-GG-G-GCG--UGCG-GUGGG-UAC-GGGCU-NACU-U-GAGUG-----CGGUA--GGGGAGAC-UGGAACU-CCUGGU-GUA-GCG-GUGGAA-UGC-GCAGAU-AUC-AGGAAGAACACCGG--U-G-GCGAAGGCGG--GUCUCUN-------------------------------G-GCC--G-G-UACUGACG-CUGAG-G-------------AG-CGAAA-GC-GU-GGG-GAGC-GAA-CA--GGAUUA-GAUAC-CCU-----GGUA-GUC----CACG-CC-NU--AAAC-G-UUGGG-CACU---------AG-GU-GG-GGGCN--------A---------------C------------------------------C--GUAC-------------------------------U-UUCCG-CG-CC-G--UA------GC-UAA---GCU-UUAA-GUGCCCCG-CCU-G-GG-GAGUA-CGGC-C---GCAA---G-GCU-AAAACUC-AAA-GGAAUUN-ACGGG-G-G-N-CC--GC-A--CA-AGCGGCGG-AGCA-U-GC-GGA-UUAAUU-CG-AUGNAA-CG--CGAAGAA-CCUNA-CCUAG-GCUUUGAC-A-U-G-C----------A---CGGC-----GG----CAC-UGC-A---GAGA--UGU-N-G-UGG---CA-----------UN-------N--------------------------------------------------------------------------------------AG------------UN--NGUC-GU-NUN---CA--GGU-GG-UGCAUGG-UUG--UCG-UC-A-GC-U---CG-UGU-C-GUGA-GAUGU-UGG-G-UUAA-GU-CCCGCAA--------CGAG-C--GCAACCC-UN-G-CC--CUAUG--UUGC-CAG-CA-C---------------------------G---UG---AUG----------------------------------------GUGGG-GA-CU-C-G-UNG-GG-GA-CUG-CCG--GG--GU-NAA---CUC-G--GAGG-A-AGG-UG-GGG-AUG-ACG--UC-A-AAUC-AUCAU-G-CC-CCUNNU-G-UC-UA--GGGC-U-UCA-CG-CAUG--CUACAAUGGC-U-GG-UA--CAGAGGGN-N--------G-C-GA-UNC-UG-UNAGGUG--GA-G-CGAA-UCCCUN-AAAG-CN-A-GUC-UCAGUUCGGAU-CGGGGUCUGCAAC-U-C-GACCCCA-UGAAGG-UG-GAGU-CGC-UAGUA-AUCGC-AGA-UC-AGCAAC-GCUG-CGGUG-AAUAC-GUU--CUC-GGG-CCUUGUA----CACACCGCCC-GU-C-ACG-----NCA-CGA-AA--GU-CGG-CA-AC-ACCC-GAA-G-CCCA-UGG-C-CU-AA-CGC---------------------------------UNNGU--------------------------------------------------GCN-GGG-G-GA-GN-GU-CGA-AGG-------------------------------------------------------------------------------------------------------------------------------

>Accession:X53227::SeqID:5606::TaxID:1660
--------------------------------------------------------------------------------------------------------------------------------------------------------------------------------------------------------------------------------------------------------------------------------------------------------------------------------------------------------------G-N---AGU-G-GC-GA--A-CG-GG-UGAGU---AAC-AC-GUGAG-UAA--CCU-GC-CCCC--U-UCUU-U--GG-GAU-AA-CGC---CG-G-GAAA-C-GGGU-G--CUAAUACN-GGAU-AUU---------------------C-ACU-G--A-UC--UUC--------------GC-AU-----------NGG--GGU-UG----GUG--GAAA-------GG--------------------------------------------------------------------------------------------------------------------------------------------------------------------------------------------------------------------------------------------------------------------UUUUUU-------------------------C-U-G--GUG----------GGGG--AUG---G-GCUCGC------GG----CCU--AUCA-G-CUU-G---UUGG-UG-GG-GUGAU-GG-CCUACC-AA-GGC-UU-UGA------------CG-GGU-AG-C-CGG-CCU-G-AGA-GGGU----GA-C-CGG-UCAC-AUUGG-G-ACUGA-GA-UACG--GCCC-AGA-CUCC-UACG--GGAG-GC-AG-C-A-GU-GGGG-AAUAUUGCACAAU--GGGC-GAAA-GCC-UGAUGCA-GCGACGCC-GC-GUG-A-GG-G-AU-GGA-GGCC--UU-CG--GG-UUGUAAA--CCUCUUUC-GC-UC--AU-GGU--CA-AG-C-CG--CAA-C---------UCAAG-----------------GU-UG-UG-----------------G--U-GA-CG-GU-A-GUG-G-GUN-AA--GAAG---------CGCCGGCU-AACUAC-GUGCCA--GCAGCCGCGGUA-AU-A-C-GUAG-GGCG-C--NAG-CGUUGUCC-GGAAUUAUU-GGGCGUAAAGGGC-UNN-UA-G-GCG-GUUN-G-UC-GCGUCU-N---CCGUG-AAAUC-CUNUNGC---UN-AA-CUG-GG-G-GCG--UGCG-GUGGG-UAC-GGGCU-NACU-U-GAGUG-----CGGUA--GGGGAGAC-UGGAACU-CCUGGU-GUA-GCG-GUGGAA-UGC-GCAGAU-AUC-AGGAAGAACACCGG--U-G-GCGAAGGCGG--GUCUCUN-------------------------------G-GCC--G-G-UACUGACG-CUGAG-G-------------AG-CGAAA-GC-GU-GGG-GAGC-GAA-CA--GGAUUA-GAUAC-CCU-----GGUA-GUC----CACG-CU-NU--AAAC-G-UUGGG-CACU---------AG-GU-GG-GGGCN--------A---------------C------------------------------CC-GUAC-------------------------------U-UUCUG-CG-CC-G--UA------GC-UAA---GCU-UUAA-GUGCCCCG-CCU-G-GG-GAGUA-CGGC-C---GCAA---G-GCU-AAAACUC-AAA-GGAAUUN-ACGGG-G-G-N-CC--GC-A--CA-AGCGGCGG-AGCA-U-GC-GGA-UUAAUU-CG-AUGNAA-CG--CGAAGAA-CCUNA-CCUAG-GC-UUNAC-A-U-G-C----------A---CGGC-----GG----CAG-UGC-A---GAGA--UGU-N-G-UGG---CA-----------UU-------UU---------------------------------------------------------------------------U---------AG------------UU--NGUC-GU-NUN---CA--GGU-GG-UGCAUGG-UUG--UCG-UC-A-GC-U---CG-UGU-C-GUGA-GAUGU-UGG-G-UUAA-GU-CCCGCAA--------CGAG-C--GCAACCC-UN-G-CC--CUAUG--UUGC-CAG-CA-C---------------------------G---UG---AUG----------------------------------------GUGGG-GA-CU-C-G-UNG-GG-GA-CUG-CCG--GG--GU-NAA---CUC-G--GAGG-A-AGG-UG-GGG-AUG-ACG--UC-A-AAUC-AUCAU-G-CC-CCUNNU-G-UC-UA--GGGC-U-NCA-CG-CAUG--CUACAAUGGC-U-GG-UA--CAGAGGGN-N--------G-C-GA-UNC-UG-UGAGGUG--GA-G-CGAA-UCCCUN-AAAG-CN-A-GUC-UCAGUUCGGAU-UGGGGUCUGCAAC-U-C-GACCCCA-UGAAGG-UG-GAGU-CGC-UAGUA-AUCGC-AGA-UC-AGCAAC-GCUG-CGGUG-AAUAC-GUU--CUC-GGG-CCUUGUA----CACACCGCCC-GU-C-ACG-----NCA-CGA-AA--GU-CGG-CA-AC-ACCC-GAA-G-CCCA-UGG-C-CU-AA-CGC---------------------------------UNNGU--------------------------------------------------GCN-GGG-G-GA-GN-GU-CGA-AGG-------------------------------------------------------------------------------------------------------------------------------

>Accession:X80504::SeqID:5607::TaxID:1660
--------------------------------------------------------------------------------------CGGGC-G-UGC-UU--AAC-AC-AUG-CAA-GUC-GA-ACG--CU----------GAA-----------------------------------------------------------------GCCC-AG---CU---------------------------------UG--CU-GGGU-------------------------------------------------------------------------------------G-GAUGAGU-G-CC-GA--A-CG-GG-UGAGU---AAC-AC-GUGAG-UAA--CCU-GC-CCCC--U-UCUU-U--GG-GAU-AA-CGC---CC-G-GAAA-C-GGGU-G--CUAAUACU-GGAU-AUU---------------------C-ACU-G--A-UC--UUC--------------GC-AU-----------GGG--GGU-UG----GUG--GAAA-------GG--------------------------------------------------------------------------------------------------------------------------------------------------------------------------------------------------------------------------------------------------------------------UUUUUU-------------------------C-U-G--GUG----------GGGG--AUG---G-GCUCGC------GG----CCU--AUCA-G-CUU-G---UUGG-UG-GG-GUGAU-GG-CCUACC-AA-GGC-UU-UGA------------CG-GGU-AG-C-CGG-CCU-G-AGA-GGGU----GA-C-CGG-UCAC-AUUGG-G-ACUGA-GA-UACG--GCCC-AGA-CUCC-UACG--GGAG-GC-AG-C-A-GU-GGGG-AAUAUUGCACAAU--GGGC-GAAA-GCC-UGAUGCA-GCGACGCC-GC-GUG-A-GG-G-AU-GGA-GGCC--UU-CG--GG-UUGUGAA--CCUCUUUC-GC-UC--AU-GGU--CA-AG-C-CG--CAA-C---------UCAAG-----------------GU-UG-UG-----------------G--U-GA-GG-GU-A-GUG-G-GUN-AA--GAAG---------CGCCGGCU-AACUAC-GUGCCA--GCAGCCGCGGUA-AU-A-C-GUAG-GGCG-C--NAG-CGUUGUCC-GGAAUUAUU-GGGCGUAAAGGGC-UUG-UA-G-GCG-GUUN-G-UC-GCGUCU-G---CCGUG-AAAUC-CUCUGGC---UU-AA-CUG-GG-G-GCG--UGCG-GUGGG-UAC-GGGCU-NACU-U-GAGUG-----CGGUA--GGGGAGAC-UGGAACU-CCUGGU-GUA-GCG-GUGGAA-UGC-GCAGAU-AUC-AGGAAGAACACCGG--U-G-GCGAAGGCGG--GUCUCUG-------------------------------G-GCC--G-U-UACUGACG-CUGAG-G-------------AG-CGAAA-GC-GU-GGG-GAGC-GAA-CA--GGAUUA-GAUAC-CCU-----GGUA-GUC----CACG-CU-GU--AAAC-G-UUGGG-CACU---------AG-GU-GU-GGGGG-CCA---------------------------------------------------CC-CG-----------------U-------------GGU-UUCUG-CG-CC-G--UA------GC-UAA--CGCU-UUAA-GUGCCCCG-CCU-G-GG-GAGUA-CGGC-C---GCAA---G-GCU-AAAACUC-AAA-GGAAUUG-ACGGG-G-G-C-CC--GC-A--CA-AGCGGCGG-AGCA-U-GC-GGA-UUAAUU-CG-AUGCAA-CG--CGAAGAA-CCUUA-CCNAG-GC-UUGAC-A-U-G-C----------A---CGGC-----GG----CAC-UGC-A---GAGA--UGU-G-G-UGG----------------CA-------UU------------------------------------------------------------------------UAGU---------UG-----------------GUC-GU-GUG---CA--GGU-GG-UGCAUGG-UUG--UCG-UC-A-GC-U---CG-UGU-C-GUGA-GAUGU-UGG-G-UUAA-GU-CCCGCAA--------CGAG-C--GCAACCC-UU-G-CC--CUAUG--UUGC-CAG-CA-C---------------------------G---UG---AUG----------------------------------------GUGGG-GA-CU-C-G-UGG-GG-GA-CUG-CCG--GG--GU-UAA---CUC-G--GAGG-A-AGG-UG-GGG-AUG-ACG--UC-A-AAUC-AUCAU-G-CC-CCUUAU-G-UC-UU--GGGC-U-UCA-CG-CAUG--CUACAAUGGC-U-GG-UA--CAGAGGGU-U--------G-C-GA-UAC-UG-UGAGGUG--GA-G-CGAA-UCCCUU-AAAG-CC-A-GUC-UCAGUUCGGAU-UGGGGUCUGCAAC-U-C-GACCCCA-UGAAGG-UG-GAGU-CGC-UAGUA-AUCGC-AGA-UC-AGCAAC-GCUG-CGGUG-AAUAC-GUU--CUC-GGG-CCUUGUA----CACACCGCCC-GU-C-ACG-----NCA-CGA-AA--GU-UGG-UA-AC-ACCC-GAA-G-CCC------------------------------------------------------------------------------------------------------------------------------------------------------------------------------------------------------------------------------------------------------------------

>Accession:X78721::SeqID:5618::TaxID:29317
-----------------------------------------------------------------------------------------------------------------------------------------------------------------------------------------------------------------------------------------------------------------------------------------------------------------------------------------------------------------------------GA--A-CG-GN-UGAGU---AAC-AC-GUGAG-UAA--CCU-GC-CCCC--U-UCUU-U--GG-GAU-AA-CGC---CC-G-GAAA-C-GGGU-G--CUAAUACU-GGAU-AUU---------------------C-ACU-G--G-UC--UUC--------------GC-AU-----------GGG--GGU-UG----GUG--GAAA-------GG---------------------------------------------------------------------------------------------------------------------------------------------------------------------------------------------------------------------------------------------------------------------GUUUU-------------------------C-U-G--GUG----------GGGG--AUG---G-GCUCGC------GG----CCU--AUCA-G-CUU-G---UUGG-UG-GG-GUGAU-GG-CCUACC-AA-GGC-UU-UGA------------CG-GGU-AG-C-CGG-CCU-G-AGA-GGGU----GA-C-CGG-UCAC-AUUGG-G-ACUGA-GA-UACG--GCCC-AGA-CUCC-UACG--GGAG-GC-AG-C-A-GU-GGGG-AAUAUUGCACAAU--GGGC-GCAA-GCC-UGAUGCA-GCGACGCC-GC-GUG-A-GG-G-AU-GGA-GGCC--UU-CG--GG-UUGUGAA--CCUCUUUC-GC-UC--AU-GGU--CA-AG-C-CG--CAA-C----------AAUG-----------------GU-UG-UG-----------------G--U-GA-GG-GU-A-GUG-G-GUA-AA--GAAG---------CGCCGGCU-AACUAC-GUNNCA--GCAGCCGCGGUA-AU-A-C-GUAG-GGCG-C--GAG-CGUUGUCC-GGAAUUAUU-GGGCGUAAAGGGC-UUG-UA-G-GCG-GUUG-G-UC-GCGUCU-G---CCGUG-AAAUC-CUCUGGC---UU-AA-CUG-GG-G-GCG--UGCG-GUGGG-UAC-GGGCU-GACU-U-GAGUG-----CGGUA--GGGGAGAC-UGGAACU-CCUGGU-GUA-GCG-GUGGAA-UGC-GCAGAU-AUC-AGGAAGAACACCGG--U-G-GCGAAGGCGG--GUCUCUG-------------------------------G-CCC--G-U-UACUGACG-CUGAG-G-------------AG-CGAAA-GC-GU-GGG-GAGC-GAA-CA--GGAUUA-GAUAC-CCU-----GGUA-GUC----CACG-CU-GU--AAAC-G-UUGGG-CACU---------AG-GU-GU-GGGGN-CCA---------------------------------------------------CC-CG-----------------U-------------GGU-UUCUG-CG-CC-G--UA------GC-UAA--CGCU-UUAA-GUGCCCCG-CCU-G-GG-GAGUA-CGGC-C---GCAA---G-GCU-AAAACUC-AAA-GGAAUUG-ACGGG-G-G-C-CC--GC-A--CA-AGCGGCGG-AGCA-U-GC-GGA-UUAAUU-CG-AUGCAA-CG--CGAAGAA-CCUUA-CCAAG-GC-UUGAC-A-U-G-C----------A---CGGC-----GG----CAC-UGC-A---GAGA--UGU-G-G-UGG----------------CA-------UU------------------------------------------------------------------------UAGU---------UG-----------------GUC-GU-GUG---CA--GGU-GG-UGCAUGG-UUG--UCG-UC-A-GC-U---CG-UGU-C-GUGA-GAUGU-UGG-G-UUAA-GU-CCCGCAA--------CGAG-C--GCAACCC-UU-G-CC--CUAUG--UUGC-CAG-CA-C---------------------------G---UG---AUG----------------------------------------GUGGG-GA-CU-C-G-UGG-GG-GA-CUG-CCG--GG--GU-UAA---CUC-G--GAGG-A-AGG-UG-GGG-AUG-ACG--UC-A-AAUC-AUCAU-G-CC-CCUUAU-G-UC-UU--GGGC-U-UCA-CG-CAUG--CUACAAUGGU-U-GG-UA--CAGAGGGU-U--------G-C-GA-UAU-CG-UGAGGUG--GA-G-CGAA-UCCCUU-AAAG-CC-A-GUC-UCAGUUCGGAU-UGGGGUCUGCAAC-U-C-GACCCCA-UGAAGG-UG-GAGU-CGC-UAGUA-AUCGC-AGA-UC-AGCAAC-GCUG-CGGUG-AAUAC-GUU--CUC-GGA-CCUUGUA----CACACCGCCC-GU-C-ACG-----UCA-CGA-AA--GU-UGG-UA-AC-ACCC-GAA-G-CCCA-UGG-C-CU-AA-CCG-G-------------------------------UUUG--------------------------------------------------CCGG-GGG-G-AG-UG-GU-CGA-AGGU-GGGAAU-GG-CG-AUU-GGGA-CG---AGU-----------------------------------------------------------------------------------------------

>Accession:X78719::SeqID:5619::TaxID:29317
[truncated: 13,196,849 more chars]
